# Supplementary material for: Computational Analysis of the Predicted Evolutionary Conservation of Human Phosphorylation Sites
Source: PLoS One. 2016 Apr 5;11(4):e0152809. doi: 10.1371/journal.pone.0152809 (PMC4821552; doi:10.1371/journal.pone.0152809)
Supplement: S1 Table — (XLSX) [file pone.0152809.s001.xlsx]

## Sheet: tax_list_complete.txt.mat.inver
	Acromyrmex echinatior	Acyrthosiphon pisum	Aedes aegypti	Agaricus bisporus var. bisporus (strain H97 / ATCC MYA-4626 / FGSC 10389)	Agaricus bisporus var. burnettii (strain JB137-S8 / ATCC MYA-4627 / FGSC 10392)	Ailuropoda melanoleuca	Ajellomyces capsulatus (strain G186AR / H82 / ATCC MYA-2454 / RMSCC 2432)	Ajellomyces capsulatus (strain H143)	Ajellomyces capsulatus (strain H88)	Ajellomyces capsulatus (strain NAm1 / WU24)	Ajellomyces dermatitidis (strain ATCC 18188 / CBS 674.68)	Ajellomyces dermatitidis (strain ER-3 / ATCC MYA-2586)	Ajellomyces dermatitidis (strain SLH14081)	Amborella trichopoda	Amphimedon queenslandica	Anas platyrhynchos	Anolis carolinensis	Anopheles darlingi	Anopheles gambiae	Apis mellifera	Arabidopsis lyrata subsp. lyrata	Arabidopsis thaliana	Arthrobotrys oligospora (strain ATCC 24927 / CBS 115.81 / DSM 1491)	Arthroderma benhamiae (strain ATCC MYA-4681 / CBS 112371)	Arthroderma gypseum (strain ATCC MYA-4604 / CBS 118893)	Arthroderma otae (strain ATCC MYA-4605 / CBS 113480)	Ascaris suum	Ashbya aceri	Ashbya gossypii (strain ATCC 10895 / CBS 109.51 / FGSC 9923 / NRRL Y-1056)	Aspergillus clavatus (strain ATCC 1007 / CBS 513.65 / DSM 816 / NCTC 3887 / NRRL 1)	Aspergillus flavus (strain ATCC 200026 / FGSC A1120 / NRRL 3357 / JCM 12722 / SRRC 167)	Aspergillus kawachii (strain NBRC 4308)	Aspergillus niger (strain ATCC 1015 / CBS 113.46 / FGSC A1144 / LSHB Ac4 / NCTC 3858a / NRRL 328 / USDA 3528.7)	Aspergillus niger (strain CBS 513.88 / FGSC A1513)	Aspergillus oryzae (strain 3.042)	Aspergillus oryzae (strain ATCC 42149 / RIB 40)	Aspergillus terreus (strain NIH 2624 / FGSC A1156)	Astyanax mexicanus	Atta cephalotes	Aureococcus anophagefferens	Auricularia delicata (strain TFB10046)	Babesia bovis	Batrachochytrium dendrobatidis (strain JAM81 / FGSC 10211)	Baudoinia compniacensis (strain UAMH 10762)	Beauveria bassiana (strain ARSEF 2860)	Blastocystis hominis	Blumeria graminis f. sp. hordei (strain DH14)	Bombyx mori	Bos taurus
Acromyrmex echinatior	100	46	49	28	28	22	28	26	28	27	29	28	28	25	38	26	27	44	48	59	27	27	28	27	28	28	35	24	25	28	28	28	28	28	27	28	28	31	72	21	13	14	29	27	28	24	26	47	22
Acyrthosiphon pisum	46	100	46	28	28	21	28	27	28	27	28	28	28	25	37	25	26	42	46	47	27	27	29	27	28	28	35	24	25	29	28	28	28	29	28	28	28	29	46	21	14	14	29	27	28	24	27	45	21
Aedes aegypti	49	46	100	28	28	22	28	26	28	27	29	29	28	25	38	27	27	51	57	50	27	27	29	27	28	28	35	24	24	29	28	28	28	28	28	28	28	31	49	21	13	14	29	27	28	24	26	47	22
Agaricus bisporus var. bisporus (strain H97 / ATCC MYA-4626 / FGSC 10389)	28	28	28	100	76	12	36	34	35	35	36	36	36	28	30	14	15	28	28	27	29	29	35	35	36	36	29	32	34	36	35	35	34	35	35	35	35	17	28	24	20	19	35	35	35	31	35	28	12
Agaricus bisporus var. burnettii (strain JB137-S8 / ATCC MYA-4627 / FGSC 10392)	28	28	28	76	100	12	36	34	35	35	36	36	36	28	30	14	15	28	28	27	29	29	35	35	36	35	28	32	33	36	35	35	35	35	35	35	35	17	28	25	19	19	35	35	35	31	34	28	12
Ailuropoda melanoleuca	22	21	22	12	12	100	12	11	12	11	12	12	12	13	20	64	64	20	22	22	15	15	14	12	12	12	14	9	9	12	13	13	12	13	12	12	12	54	22	10	5	5	11	11	13	8	10	20	89
Ajellomyces capsulatus (strain G186AR / H82 / ATCC MYA-2454 / RMSCC 2432)	28	28	28	36	36	12	100	71	77	65	49	49	49	28	29	14	15	28	28	27	29	28	37	40	41	41	29	34	35	40	40	39	39	39	39	39	40	16	28	24	20	19	35	38	38	32	38	28	12
Ajellomyces capsulatus (strain H143)	26	27	26	34	34	11	71	100	81	61	46	47	46	26	28	13	14	27	27	26	27	27	36	38	39	39	28	33	34	39	38	38	37	38	37	38	38	15	26	23	20	19	34	36	36	31	36	27	11
Ajellomyces capsulatus (strain H88)	28	28	28	35	35	12	77	81	100	64	49	49	48	27	29	14	15	28	28	27	28	28	37	39	41	41	29	34	35	40	39	39	39	39	39	39	40	16	28	24	19	19	35	37	38	31	38	28	12
Ajellomyces capsulatus (strain NAm1 / WU24)	27	27	27	35	35	11	65	61	64	100	47	47	47	27	28	13	14	27	27	26	27	27	37	39	40	40	28	34	35	40	38	38	38	38	38	38	39	15	27	24	20	19	35	37	37	32	37	27	11
Ajellomyces dermatitidis (strain ATCC 18188 / CBS 674.68)	29	28	29	36	36	12	49	46	49	47	100	88	86	28	30	14	15	29	29	28	29	29	38	40	42	41	29	34	35	41	40	40	40	40	40	40	40	17	28	25	20	19	35	38	39	32	38	28	12
Ajellomyces dermatitidis (strain ER-3 / ATCC MYA-2586)	28	28	29	36	36	12	49	47	49	47	88	100	87	28	30	14	15	29	29	28	29	28	38	40	42	41	29	34	35	41	40	40	40	40	40	40	40	17	28	25	20	19	35	38	39	32	38	28	12
Ajellomyces dermatitidis (strain SLH14081)	28	28	28	36	36	12	49	46	48	47	86	87	100	28	30	14	15	29	29	27	29	28	38	40	42	41	29	34	35	41	40	40	39	40	39	40	40	17	28	25	20	19	35	38	38	32	38	28	12
Amborella trichopoda	25	25	25	28	28	13	28	26	27	27	28	28	28	100	27	15	15	25	26	25	35	34	28	27	27	27	24	25	26	28	27	27	27	27	27	27	27	17	25	26	16	20	28	27	27	25	26	25	13
Amphimedon queenslandica	38	37	38	30	30	20	29	28	29	28	30	30	30	27	100	23	24	37	38	38	28	28	31	29	30	29	33	25	26	30	30	30	29	30	29	29	29	27	38	22	14	15	31	28	30	26	27	37	20
Anas platyrhynchos	26	25	27	14	14	64	14	13	14	13	14	14	14	15	23	100	72	24	26	27	17	17	16	14	14	14	17	11	11	15	15	15	15	15	14	14	15	62	26	11	6	6	14	13	15	10	12	24	64
Anolis carolinensis	27	26	27	15	15	64	15	14	15	14	15	15	15	15	24	72	100	25	27	28	17	18	16	14	15	15	18	11	11	15	15	15	15	16	15	15	15	63	27	12	7	6	14	14	15	11	12	25	64
Anopheles darlingi	44	42	51	28	28	20	28	27	28	27	29	29	29	25	37	24	25	100	55	45	27	27	29	28	29	29	34	24	25	29	29	29	28	29	28	28	29	28	45	21	14	14	29	27	29	24	26	44	20
Anopheles gambiae	48	46	57	28	28	22	28	27	28	27	29	29	29	26	38	26	27	55	100	50	27	27	29	27	28	28	35	24	25	29	28	29	28	29	28	28	28	31	49	21	13	14	29	27	28	24	26	48	22
Apis mellifera	59	47	50	27	27	22	27	26	27	26	28	28	27	25	38	27	28	45	50	100	26	26	28	27	28	27	36	23	24	28	28	28	27	28	27	27	28	32	59	20	13	14	29	26	28	24	26	48	22
Arabidopsis lyrata subsp. lyrata	27	27	27	29	29	15	29	27	28	27	29	29	29	35	28	17	17	27	27	26	100	56	29	28	29	28	25	25	26	29	28	28	28	28	28	28	28	19	27	25	16	18	28	27	29	26	26	26	15
Arabidopsis thaliana	27	27	27	29	29	15	28	27	28	27	29	28	28	34	28	17	18	27	27	26	56	100	29	28	28	28	25	24	25	28	28	28	27	28	27	28	28	19	26	25	16	18	28	27	28	25	26	26	15
Arthrobotrys oligospora (strain ATCC 24927 / CBS 115.81 / DSM 1491)	28	29	29	35	35	14	37	36	37	37	38	38	38	28	31	16	16	29	29	28	29	29	100	37	38	37	28	32	33	38	37	37	37	37	37	37	37	18	28	25	19	18	34	37	37	31	36	28	14
Arthroderma benhamiae (strain ATCC MYA-4681 / CBS 112371)	27	27	27	35	35	12	40	38	39	39	40	40	40	27	29	14	14	28	27	27	28	28	37	100	54	49	28	33	34	39	39	39	38	38	39	39	39	16	27	25	20	19	34	37	37	31	37	27	12
Arthroderma gypseum (strain ATCC MYA-4604 / CBS 118893)	28	28	28	36	36	12	41	39	41	40	42	42	42	27	30	14	15	29	28	28	29	28	38	54	100	51	29	33	35	41	40	40	40	40	40	40	40	17	28	25	19	19	35	38	39	32	38	28	12
Arthroderma otae (strain ATCC MYA-4605 / CBS 113480)	28	28	28	36	35	12	41	39	41	40	41	41	41	27	29	14	15	29	28	27	28	28	37	49	51	100	29	34	35	40	40	40	39	40	39	39	39	16	28	24	20	19	35	38	38	32	38	28	12
Ascaris suum	35	35	35	29	28	14	29	28	29	28	29	29	29	24	33	17	18	34	35	36	25	25	28	28	29	29	100	27	28	29	29	29	29	28	29	28	29	20	35	20	16	16	31	28	29	28	29	36	14
Ashbya aceri	24	24	24	32	32	9	34	33	34	34	34	34	34	25	25	11	11	24	24	23	25	24	32	33	33	34	27	100	61	34	33	33	33	33	33	33	33	12	24	22	21	21	34	33	33	33	35	24	9
Ashbya gossypii (strain ATCC 10895 / CBS 109.51 / FGSC 9923 / NRRL Y-1056)	25	25	24	34	33	9	35	34	35	35	35	35	35	26	26	11	11	25	25	24	26	25	33	34	35	35	28	61	100	35	34	34	34	34	34	34	34	13	25	23	21	22	35	35	34	34	36	25	9
Aspergillus clavatus (strain ATCC 1007 / CBS 513.65 / DSM 816 / NCTC 3887 / NRRL 1)	28	29	29	36	36	12	40	39	40	40	41	41	41	28	30	15	15	29	29	28	29	28	38	39	41	40	29	34	35	100	44	44	44	44	44	44	44	17	28	25	19	19	35	38	39	32	38	29	13
Aspergillus flavus (strain ATCC 200026 / FGSC A1120 / NRRL 3357 / JCM 12722 / SRRC 167)	28	28	28	35	35	13	40	38	39	38	40	40	40	27	30	15	15	29	28	28	28	28	37	39	40	40	29	33	34	44	100	44	43	43	80	79	44	17	28	24	19	18	34	37	38	32	37	29	13
Aspergillus kawachii (strain NBRC 4308)	28	28	28	35	35	13	39	38	39	38	40	40	40	27	30	15	15	29	29	28	28	28	37	39	40	40	29	33	34	44	44	100	62	62	44	44	44	17	28	24	19	18	34	37	38	31	37	28	13
Aspergillus niger (strain ATCC 1015 / CBS 113.46 / FGSC A1144 / LSHB Ac4 / NCTC 3858a / NRRL 328 / USDA 3528.7)	28	28	28	34	35	12	39	37	39	38	40	40	39	27	29	15	15	28	28	27	28	27	37	38	40	39	29	33	34	44	43	62	100	77	43	43	43	17	28	24	19	18	34	37	38	31	37	28	13
Aspergillus niger (strain CBS 513.88 / FGSC A1513)	28	29	28	35	35	13	39	38	39	38	40	40	40	27	30	15	16	29	29	28	28	28	37	38	40	40	28	33	34	44	43	62	77	100	43	43	43	17	28	25	19	18	34	37	38	31	36	28	13
Aspergillus oryzae (strain 3.042)	27	28	28	35	35	12	39	37	39	38	40	40	39	27	29	14	15	28	28	27	28	27	37	39	40	39	29	33	34	44	80	44	43	43	100	87	44	16	27	24	19	18	34	37	37	31	37	28	12
Aspergillus oryzae (strain ATCC 42149 / RIB 40)	28	28	28	35	35	12	39	38	39	38	40	40	40	27	29	14	15	28	28	27	28	28	37	39	40	39	28	33	34	44	79	44	43	43	87	100	44	16	28	24	19	19	34	37	37	31	37	28	12
Aspergillus terreus (strain NIH 2624 / FGSC A1156)	28	28	28	35	35	12	40	38	40	39	40	40	40	27	29	15	15	29	28	28	28	28	37	39	40	39	29	33	34	44	44	44	43	43	44	44	100	17	28	24	19	19	34	37	38	31	38	28	13
Astyanax mexicanus	31	29	31	17	17	54	16	15	16	15	17	17	17	17	27	62	63	28	31	32	19	19	18	16	17	16	20	12	13	17	17	17	17	17	16	16	17	100	31	13	7	7	16	16	17	12	14	29	55
Atta cephalotes	72	46	49	28	28	22	28	26	28	27	28	28	28	25	38	26	27	45	49	59	27	26	28	27	28	28	35	24	25	28	28	28	28	28	27	28	28	31	100	21	13	14	29	27	28	24	26	47	22
Aureococcus anophagefferens	21	21	21	24	25	10	24	23	24	24	25	25	25	26	22	11	12	21	21	20	25	25	25	25	25	24	20	22	23	25	24	24	24	25	24	24	24	13	21	100	16	22	24	24	25	22	22	21	10
Auricularia delicata (strain TFB10046)	13	14	13	20	19	5	20	20	19	20	20	20	20	16	14	6	7	14	13	13	16	16	19	20	19	20	16	21	21	19	19	19	19	19	19	19	19	7	13	16	100	14	18	20	19	22	19	14	6
Babesia bovis	14	14	14	19	19	5	19	19	19	19	19	19	19	20	15	6	6	14	14	14	18	18	18	19	19	19	16	21	22	19	18	18	18	18	18	19	19	7	14	22	14	100	21	19	19	22	21	14	5
Batrachochytrium dendrobatidis (strain JAM81 / FGSC 10211)	29	29	29	35	35	11	35	34	35	35	35	35	35	28	31	14	14	29	29	29	28	28	34	34	35	35	31	34	35	35	34	34	34	34	34	34	34	16	29	24	18	21	100	34	35	33	36	29	11
Baudoinia compniacensis (strain UAMH 10762)	27	27	27	35	35	11	38	36	37	37	38	38	38	27	28	13	14	27	27	26	27	27	37	37	38	38	28	33	35	38	37	37	37	37	37	37	37	16	27	24	20	19	34	100	37	31	37	27	11
Beauveria bassiana (strain ARSEF 2860)	28	28	28	35	35	13	38	36	38	37	39	39	38	27	30	15	15	29	28	28	29	28	37	37	39	38	29	33	34	39	38	38	38	38	37	37	38	17	28	25	19	19	35	37	100	32	38	28	13
Blastocystis hominis	24	24	24	31	31	8	32	31	31	32	32	32	32	25	26	10	11	24	24	24	26	25	31	31	32	32	28	33	34	32	32	31	31	31	31	31	31	12	24	22	22	22	33	31	32	100	33	24	8
Blumeria graminis f. sp. hordei (strain DH14)	26	27	26	35	34	10	38	36	38	37	38	38	38	26	27	12	12	26	26	26	26	26	36	37	38	38	29	35	36	38	37	37	37	36	37	37	38	14	26	22	19	21	36	37	38	33	100	27	10
Bombyx mori	47	45	47	28	28	20	28	27	28	27	28	28	28	25	37	24	25	44	48	48	26	26	28	27	28	28	36	24	25	29	29	28	28	28	28	28	28	29	47	21	14	14	29	27	28	24	27	100	20
Bos taurus	22	21	22	12	12	89	12	11	12	11	12	12	12	13	20	64	64	20	22	22	15	15	14	12	12	12	14	9	9	13	13	13	13	13	12	12	13	55	22	10	6	5	11	11	13	8	10	20	100
Botryosphaeria parva (strain UCR-NP2)	28	28	28	35	35	12	39	37	39	38	39	39	39	27	29	14	14	29	28	27	28	28	37	38	39	39	29	34	35	40	39	39	38	39	38	39	39	16	28	25	20	20	35	39	39	33	38	28	12
Botryotinia fuckeliana (strain BcDW1)	28	28	28	35	35	13	38	36	38	37	38	39	38	28	29	15	15	29	29	28	29	29	37	37	38	38	28	32	34	38	37	38	37	38	37	37	38	17	28	24	19	19	34	37	38	31	39	28	13
Botryotinia fuckeliana (strain T4)	28	28	28	35	35	13	38	36	38	37	38	39	38	27	29	15	15	29	28	28	29	28	37	37	38	38	28	32	33	38	37	37	37	37	37	37	38	17	28	24	19	18	34	37	38	31	38	28	13
Brachypodium distachyon	27	27	27	29	29	15	29	27	29	28	29	29	29	34	29	17	17	28	28	26	35	35	30	28	29	28	25	25	26	29	28	29	29	29	28	28	29	19	27	26	17	17	28	28	29	25	26	27	16
Branchiostoma floridae	42	39	42	24	24	28	24	23	24	23	24	24	24	22	36	34	35	38	42	43	24	24	25	23	24	24	30	19	20	24	24	24	24	24	24	24	24	39	42	19	11	11	25	23	24	20	22	40	29
Brassica rapa subsp. pekinensis	27	27	28	29	29	17	28	27	28	27	29	29	28	33	29	18	19	28	28	27	43	42	29	28	28	28	25	24	25	28	28	28	28	28	27	28	28	20	27	24	16	16	28	27	28	25	25	27	17
Brugia malayi	39	39	39	30	30	15	31	29	31	30	31	31	31	26	36	19	19	38	39	40	27	27	30	29	31	31	43	28	29	31	31	30	30	30	30	30	30	22	40	22	16	18	32	30	30	29	31	39	15
Byssochlamys spectabilis (strain No. 5 / NBRC 109023)	28	28	28	35	35	12	41	39	41	40	41	41	41	27	29	14	15	29	28	27	28	28	38	39	40	40	29	33	35	42	41	42	41	41	41	41	42	17	28	25	19	19	35	38	38	32	38	28	13
Caenorhabditis brenneri	38	38	39	30	29	19	30	28	29	29	30	30	30	26	36	22	23	38	39	39	28	28	31	29	30	30	38	25	26	30	30	30	30	30	29	29	30	26	39	22	15	15	30	29	30	26	28	38	19
Caenorhabditis briggsae	38	38	40	30	30	18	30	29	30	29	31	31	30	27	36	22	22	38	39	39	28	28	31	30	31	30	39	26	27	31	30	30	30	30	30	30	31	25	39	22	15	15	31	29	30	27	28	39	18
Caenorhabditis elegans	39	39	40	30	30	18	30	29	30	29	31	31	31	27	36	22	22	38	40	40	28	28	31	30	31	30	39	26	27	31	31	31	30	31	30	30	30	25	39	23	15	16	31	30	31	27	28	39	18
Caenorhabditis japonica	38	38	39	30	30	18	30	29	30	30	31	31	31	27	36	21	22	38	39	39	28	28	31	30	31	30	39	27	28	31	31	31	30	31	30	30	31	24	39	23	16	16	31	29	31	28	29	38	18
Caenorhabditis remanei	38	38	39	29	29	19	29	28	29	28	30	30	30	26	36	23	23	38	39	39	28	28	31	29	30	30	38	25	26	30	30	30	30	30	29	29	30	26	39	22	15	15	30	29	30	26	28	38	19
Callithrix jacchus	21	20	21	12	12	88	12	11	12	11	12	12	12	13	19	61	61	19	21	21	15	15	13	12	12	12	13	8	9	12	12	13	12	13	12	12	12	52	21	10	5	5	11	11	12	8	10	19	88
Camponotus floridanus	62	46	49	27	28	22	28	26	28	27	28	28	28	25	38	27	28	45	49	60	27	27	28	27	28	28	35	24	25	28	28	28	28	28	27	27	28	32	63	21	13	14	29	27	28	23	26	47	22
Candida albicans (strain SC5314 / ATCC MYA-2876)	26	26	26	34	34	10	35	35	35	35	35	36	35	26	27	12	13	27	26	25	27	26	34	35	35	35	28	38	39	35	34	35	34	34	34	34	35	14	26	22	20	20	35	34	35	33	36	26	10
Candida albicans (strain WO-1)	26	27	26	34	34	10	36	35	36	36	36	36	36	26	27	12	12	27	26	25	27	26	35	35	36	36	28	39	40	36	35	35	35	35	35	35	35	14	26	22	21	21	35	35	35	34	36	26	10
Candida dubliniensis (strain CD36 / ATCC MYA-646 / CBS 7987 / NCPF 3949 / NRRL Y-17841)	26	27	27	35	35	10	37	36	36	36	36	37	36	26	28	12	13	27	27	26	28	27	36	36	36	36	29	39	40	37	36	36	35	35	36	36	36	14	26	23	21	21	36	36	36	35	37	27	10
Candida glabrata (strain ATCC 2001 / CBS 138 / JCM 3761 / NBRC 0622 / NRRL Y-65)	26	26	26	34	34	9	36	35	35	36	36	36	36	26	27	12	12	26	26	25	27	26	34	35	36	36	28	42	43	36	35	35	35	35	35	35	35	13	25	22	21	22	36	35	35	35	37	26	9
Candida maltosa (strain Xu316)	26	26	26	34	34	10	36	35	35	35	35	36	35	26	27	12	12	26	26	25	27	26	34	35	35	35	28	38	39	35	35	35	34	34	35	35	35	14	25	23	21	21	34	34	35	34	36	26	10
Candida orthopsilosis (strain 90-125)	26	26	26	34	34	10	36	35	36	36	36	36	36	27	27	12	12	26	26	26	27	27	35	35	36	36	29	39	40	36	35	35	35	35	35	35	35	14	26	23	20	21	35	35	35	35	37	26	10
Candida parapsilosis (strain CDC 317 / ATCC MYA-4646)	26	26	26	34	34	10	36	35	36	35	36	36	36	27	28	12	13	27	26	26	27	27	35	35	36	36	28	38	40	36	35	36	35	35	35	35	35	14	26	23	20	21	35	35	36	34	36	26	10
Candida tenuis (strain ATCC 10573 / BCRC 21748 / CBS 615 / JCM 9827 / NBRC 10315 / NRRL Y-1498 / VKM Y-70)	24	24	23	32	32	8	34	33	34	34	33	34	33	24	25	11	11	24	23	23	24	24	31	32	34	33	27	38	39	34	33	33	33	32	33	33	33	12	23	21	20	21	34	33	33	34	36	24	9
Candida tropicalis (strain ATCC MYA-3404 / T1)	26	26	26	34	34	10	35	34	35	35	35	36	35	26	27	12	12	27	26	26	27	26	34	35	35	35	28	38	39	35	35	35	34	34	35	35	35	14	26	22	21	20	35	34	35	35	36	26	10
Canis familiaris	21	21	22	12	12	91	12	11	12	11	12	12	12	13	20	64	64	20	22	22	15	15	14	12	12	12	14	9	9	12	13	13	12	13	12	12	12	54	21	10	5	5	11	11	13	8	10	20	90
Capsaspora owczarzaki (strain ATCC 30864)	34	33	34	33	33	17	33	31	33	32	34	34	33	29	35	19	20	34	35	33	30	30	34	32	33	33	31	29	30	33	32	33	33	33	32	32	33	22	34	25	17	17	33	32	33	28	30	33	17
Cavia porcellus	22	21	23	12	13	85	12	12	12	12	13	13	13	13	21	65	65	21	23	23	15	16	14	12	13	12	14	9	9	13	13	13	13	13	13	13	13	55	22	10	6	5	12	12	13	9	10	21	85
Ceriporiopsis subvermispora (strain B)	27	27	28	38	38	13	34	33	34	33	35	35	35	27	29	15	15	28	28	27	29	29	34	34	34	34	28	31	32	35	34	34	34	34	34	34	34	17	27	25	19	19	33	34	34	30	33	27	13
Chaetomium globosum (strain ATCC 6205 / CBS 148.51 / DSM 1962 / NBRC 6347 / NRRL 1970)	27	27	27	34	34	13	37	35	36	35	37	37	37	27	28	14	15	28	27	26	28	27	36	36	37	37	27	31	32	37	36	37	36	36	36	36	37	16	27	25	20	18	32	36	38	30	35	27	13
Chaetomium thermophilum (strain DSM 1495 / CBS 144.50 / IMI 039719)	27	27	28	35	35	13	37	36	37	36	37	38	38	28	29	14	15	28	28	27	29	29	37	37	38	37	27	32	33	38	37	38	37	37	37	37	37	17	27	26	19	19	33	37	39	31	36	27	13
Chlamydomonas reinhardtii	22	22	23	25	25	12	25	24	25	24	26	26	26	28	24	13	13	24	23	22	27	27	26	25	25	25	20	22	23	25	25	25	25	25	24	25	25	15	22	30	16	20	25	25	26	22	22	22	12
Chlorella variabilis	21	21	22	25	25	10	25	24	25	24	26	26	26	29	23	11	12	23	23	21	28	27	26	25	25	25	21	22	23	26	25	26	25	25	24	25	26	14	21	30	16	22	25	25	26	23	23	22	11
Ciona intestinalis	43	41	43	27	26	21	27	25	27	26	27	27	27	24	38	26	27	40	43	44	25	25	27	26	27	27	35	23	24	27	27	27	27	27	26	26	27	31	43	20	12	13	28	26	27	23	25	42	21
Ciona savignyi	42	41	42	26	26	20	27	26	27	26	27	27	27	24	37	25	26	39	42	43	25	25	27	26	27	27	35	23	24	27	27	27	27	27	27	27	27	30	43	20	12	14	29	26	27	24	26	41	20
Claviceps purpurea (strain 20.1)	28	27	27	35	35	12	39	37	39	38	39	39	39	28	29	14	14	28	28	27	28	28	37	38	38	38	29	34	35	39	38	38	37	37	37	37	38	16	27	25	20	20	35	37	41	32	38	28	12
Clavispora lusitaniae (strain ATCC 42720)	25	25	25	33	33	10	34	33	34	34	34	34	34	25	26	12	12	25	24	24	26	26	33	34	34	34	27	38	38	34	33	33	33	33	34	33	34	14	25	22	20	21	33	33	34	33	35	25	10
Clonorchis sinensis	37	37	37	28	28	17	29	27	29	28	29	29	29	25	35	21	21	36	38	37	26	26	29	28	29	29	35	25	27	29	29	29	29	29	28	28	29	24	38	21	15	15	30	28	29	26	28	37	17
Coccidioides immitis (strain RS)	28	28	28	35	35	12	42	40	42	41	43	43	43	27	30	14	15	28	28	28	28	28	38	41	42	42	29	34	35	41	40	40	40	40	40	40	40	17	28	24	19	19	35	38	38	32	39	28	12
Coccidioides posadasii (strain C735)	28	29	28	36	36	12	43	41	42	42	43	43	43	27	30	14	14	29	28	28	28	28	38	41	43	42	29	34	36	42	41	41	40	41	41	41	41	16	28	25	20	19	36	38	39	33	39	29	12
Coccidioides posadasii (strain RMSCC 757 / Silveira)	28	28	28	35	35	12	42	40	42	41	43	43	43	27	30	14	15	29	28	28	28	28	38	41	42	42	29	34	35	41	40	40	40	40	40	40	40	16	28	24	19	19	35	38	38	32	39	28	12
Cochliobolus heterostrophus (strain C4 / ATCC 48331 / race T)	28	28	28	35	35	13	38	36	38	37	39	39	38	28	29	15	15	29	28	28	28	28	37	37	38	38	28	32	34	38	38	38	37	38	37	37	38	17	28	25	19	19	34	38	38	31	37	28	13
Cochliobolus heterostrophus (strain C5 / ATCC 48332 / race O)	28	28	28	35	35	13	38	36	38	37	38	39	38	27	29	15	15	29	28	28	28	28	37	37	38	38	28	32	34	38	37	38	37	37	37	37	38	17	28	25	19	18	34	38	38	31	37	28	13
Cochliobolus sativus (strain ND90Pr / ATCC 201652)	28	28	28	35	35	13	38	37	38	37	39	39	38	28	29	15	15	29	28	27	28	28	37	37	38	38	28	32	34	38	37	38	38	38	37	37	38	17	27	25	19	19	34	38	37	31	37	28	13
Colletotrichum gloeosporioides (strain Cg-14)	27	28	28	33	33	13	37	35	36	36	37	37	37	26	29	15	15	28	28	27	27	27	36	36	37	37	28	31	32	37	36	36	36	36	36	36	36	17	27	24	19	17	32	36	38	30	35	28	13
Colletotrichum gloeosporioides (strain Nara gc5)	27	28	28	33	33	13	36	35	36	35	37	37	36	26	29	15	16	28	28	27	27	27	35	35	37	36	28	31	32	36	36	36	36	36	35	36	36	17	27	23	18	17	33	35	38	30	35	28	13
Colletotrichum graminicola (strain M1.001 / M2 / FGSC 10212)	28	28	28	35	35	13	38	37	38	37	39	39	38	27	30	15	16	29	29	28	29	28	37	37	38	38	29	33	34	39	38	38	38	38	37	37	38	17	28	25	19	19	34	37	40	31	37	28	13
Colletotrichum higginsianum (strain IMI 349063)	28	28	28	35	35	13	38	36	38	37	38	38	38	27	30	15	15	29	28	28	29	28	37	37	38	38	28	32	33	38	37	37	37	37	37	37	38	17	28	25	19	18	34	37	39	31	37	28	13
Colletotrichum orbiculare (strain 104-T / ATCC 96160 / CBS 514.97 / LARS 414 / MAFF 240422)	28	29	28	35	35	13	38	36	38	37	38	38	38	27	30	15	16	29	29	28	29	28	37	37	38	38	28	32	33	38	38	37	37	37	37	37	38	18	28	25	19	18	34	37	40	31	36	29	14
Coniosporium apollinis (strain CBS 100218)	28	28	28	35	35	12	39	38	39	38	40	40	40	28	30	15	15	29	28	27	29	28	38	38	39	39	29	33	34	40	38	39	38	38	38	38	39	17	28	25	19	19	35	39	38	32	38	28	13
Coprinopsis cinerea (strain Okayama-7 / 130 / ATCC MYA-4618 / FGSC 9003)	28	29	29	38	38	14	34	33	34	33	35	35	35	28	30	16	17	29	29	28	29	29	35	34	35	34	28	30	31	35	34	34	34	34	34	34	34	19	28	25	19	17	33	34	34	29	32	28	15
Cordyceps militaris (strain CM01)	28	28	28	35	35	12	38	36	38	37	39	39	38	27	29	14	15	29	28	27	28	27	37	37	38	38	29	33	34	38	37	38	37	38	37	37	37	16	27	25	19	19	34	37	48	32	37	28	12
Crassostrea gigas	43	41	43	25	25	26	25	24	25	24	26	25	25	23	37	31	31	39	43	44	25	25	26	24	25	25	32	21	22	25	25	25	25	26	25	25	25	35	44	19	12	12	26	24	25	21	23	41	26
Cricetulus griseus	24	22	24	13	13	75	13	12	13	12	13	13	13	14	22	62	61	22	24	24	16	16	15	13	14	13	15	10	10	14	14	14	14	14	13	13	14	54	24	11	6	5	12	12	14	9	11	22	75
Cryptococcus gattii serotype B (strain WM276 / ATCC MYA-4071)	27	27	27	37	37	12	36	34	35	35	36	36	36	28	29	14	14	28	27	27	29	28	35	35	36	36	28	33	34	36	35	35	35	35	35	35	35	16	27	25	20	20	34	35	35	32	35	27	12
Cryptococcus neoformans var. grubii serotype A (strain H99 / ATCC 208821 / CBS 10515 / FGSC 9487)	27	27	27	36	36	12	36	34	35	34	35	36	35	28	29	14	15	28	28	27	29	28	35	35	36	35	28	32	34	36	35	35	34	35	35	35	35	16	27	25	20	20	34	35	35	31	34	27	12
Cryptococcus neoformans var. neoformans serotype D (strain B-3501A)	27	27	27	37	36	12	35	34	35	34	35	36	35	28	29	14	14	28	27	27	29	28	35	35	36	36	28	33	34	36	35	35	35	35	35	35	35	16	27	25	20	20	34	34	35	31	34	27	12
Cryptococcus neoformans var. neoformans serotype D (strain JEC21 / ATCC MYA-565)	27	27	27	37	37	12	35	34	35	34	35	36	36	28	29	14	14	28	27	27	29	28	35	35	36	36	28	33	34	36	35	35	35	35	35	35	35	16	27	25	20	20	34	35	35	31	35	27	12
Cryptosporidium hominis	16	17	16	22	22	6	22	22	22	22	22	22	22	23	17	7	7	17	16	16	21	20	22	22	22	22	18	23	24	22	21	21	21	21	21	21	21	8	16	24	17	29	23	22	22	25	22	16	6
Cryptosporidium muris (strain RN66)	15	15	15	21	21	5	20	20	20	21	20	20	20	21	16	7	7	15	15	15	19	19	19	20	20	20	17	22	24	20	20	20	19	19	20	20	20	8	15	22	14	30	22	20	20	23	22	15	5
Cryptosporidium parvum (strain Iowa II)	17	17	17	23	23	6	23	22	23	23	23	23	23	23	18	8	8	18	17	17	22	22	22	23	23	23	19	23	25	22	22	22	22	22	22	22	22	9	17	24	17	29	24	22	22	25	23	17	6
Culex quinquefasciatus	47	45	58	28	28	22	28	26	28	27	29	29	28	25	38	26	27	50	55	48	27	27	29	27	28	28	34	24	24	28	28	28	28	28	28	28	28	31	48	21	13	14	28	27	28	23	26	46	22
Dactylellina haptotyla (strain CBS 200.50)	28	29	29	35	35	13	37	36	37	36	38	38	38	28	30	15	16	29	29	28	29	29	45	37	38	37	29	32	33	38	37	37	37	37	37	37	37	18	28	25	19	18	34	36	37	31	36	28	14
Danaus plexippus	47	45	48	28	27	21	28	26	28	27	28	28	28	25	38	25	26	44	48	49	27	26	28	27	28	28	35	24	25	28	28	28	28	28	27	27	28	30	48	21	13	14	29	27	28	24	26	55	21
Danio rerio	31	29	31	16	16	55	16	15	16	15	17	17	16	17	27	62	64	28	31	32	19	19	18	16	16	16	20	12	13	17	17	17	17	17	16	16	17	74	31	13	7	7	16	15	17	12	14	29	56
Daphnia pulex	47	44	47	28	27	23	27	26	27	26	28	28	27	25	38	28	29	43	47	48	27	27	28	27	28	27	34	23	24	28	27	28	27	28	27	27	27	32	47	21	13	13	28	26	28	23	25	45	23
Debaryomyces hansenii (strain ATCC 36239 / CBS 767 / JCM 1990 / NBRC 0083 / IGC 2968)	26	26	26	34	34	10	36	35	36	36	36	36	36	26	27	12	12	26	26	26	27	26	35	35	36	36	29	39	40	36	35	35	35	35	35	35	35	14	26	23	20	22	35	35	35	35	37	26	10
Dictyostelium discoideum	30	30	30	33	33	14	33	32	33	32	34	34	34	29	32	16	17	30	30	29	31	31	34	33	33	33	29	30	31	33	33	33	33	33	32	33	33	19	30	24	18	19	34	32	33	31	31	29	14
Dictyostelium fasciculatum (strain SH3)	29	29	29	32	32	14	32	31	32	31	32	32	32	29	31	16	16	30	29	28	31	30	33	32	32	32	28	29	30	32	31	32	31	32	31	32	32	18	29	24	18	18	32	31	32	30	30	28	14
Dictyostelium purpureum	28	28	29	32	33	13	33	32	32	32	33	33	33	29	31	15	16	29	29	28	30	30	33	32	33	32	29	30	31	33	32	32	32	32	31	32	32	17	29	24	18	19	33	31	32	31	31	28	13
Drosophila ananassae	47	45	51	28	28	23	28	27	28	27	29	29	28	26	38	27	28	47	51	48	27	27	29	28	28	28	34	24	24	29	28	29	28	29	28	28	28	31	48	21	13	14	28	27	29	23	26	46	23
Drosophila erecta	47	45	51	28	28	22	28	27	28	27	29	28	28	26	38	26	27	46	51	49	27	27	29	27	29	28	35	24	25	29	29	29	28	29	28	28	28	31	48	22	13	14	29	27	29	24	26	46	22
Drosophila grimshawi	48	45	51	28	28	22	28	27	28	27	29	29	29	26	38	26	27	47	52	49	28	27	29	28	29	28	35	24	25	29	29	29	28	29	28	28	28	31	48	21	13	14	29	27	29	24	26	47	22
Drosophila melanogaster	48	46	51	28	28	23	28	27	28	27	29	29	28	26	38	27	28	47	52	49	27	27	29	28	29	28	35	24	25	29	28	29	28	29	28	28	29	31	48	21	13	14	29	27	28	23	26	47	23
Drosophila mojavensis	47	46	51	28	28	22	28	27	28	27	29	29	29	25	38	26	27	47	51	49	28	27	29	28	29	28	35	24	25	29	29	29	28	29	28	28	29	31	48	22	14	14	29	27	29	24	26	46	22
Drosophila persimilis	46	44	50	29	28	22	29	27	28	27	29	29	29	26	38	25	26	45	50	47	27	27	29	28	29	28	35	24	25	30	29	29	29	29	28	28	29	30	46	22	14	14	29	28	29	24	26	45	22
Drosophila pseudoobscura pseudoobscura	47	45	51	28	28	23	28	27	28	27	29	29	29	26	38	26	27	46	51	48	28	28	29	28	29	28	35	24	24	29	28	28	28	29	28	28	28	31	47	22	13	14	29	27	29	24	26	46	23
Drosophila sechellia	47	45	50	29	29	22	28	27	28	27	29	29	29	26	38	26	27	46	50	48	27	27	29	28	29	28	35	24	25	29	29	29	28	29	28	28	29	30	47	21	14	14	29	27	29	24	26	46	22
Drosophila simulans	45	43	48	29	29	20	29	27	29	28	29	29	29	25	37	24	25	44	48	46	27	27	30	28	29	28	35	25	26	30	29	29	29	29	29	29	29	28	45	21	14	14	29	28	29	25	27	44	20
Drosophila virilis	48	46	52	28	28	22	28	27	28	27	29	29	29	26	38	26	27	47	52	49	27	27	30	27	29	28	35	24	25	29	29	29	28	29	28	28	29	31	48	22	14	14	29	27	29	24	26	47	22
Drosophila willistoni	48	46	51	28	28	22	28	27	28	27	29	29	29	26	38	27	27	47	52	49	28	27	30	28	29	28	35	24	25	29	29	29	28	29	28	28	29	31	48	22	14	14	29	27	29	24	26	46	23
Drosophila yakuba	47	45	51	28	28	22	28	27	28	27	29	29	28	26	38	26	27	46	51	48	27	27	29	28	29	28	35	24	25	29	29	29	28	29	28	28	29	31	48	21	13	14	29	27	29	24	26	46	22
Echinococcus multilocularis	37	38	38	30	30	17	30	29	30	29	30	30	30	26	36	20	21	37	38	38	28	28	30	29	30	30	35	27	28	31	30	30	30	30	29	29	30	23	38	22	16	16	31	29	30	28	28	37	17
Ectocarpus siliculosus	24	24	24	26	26	14	26	25	26	25	27	27	26	27	25	15	16	25	25	23	27	27	27	26	26	25	21	22	23	26	26	26	25	26	25	26	26	17	24	29	15	18	25	25	26	22	23	24	14
Edhazardia aedis (strain USNM 41457)	12	12	12	18	18	4	18	18	18	19	18	18	18	14	13	5	5	12	12	12	14	14	16	18	18	18	15	21	22	18	18	17	18	17	18	18	18	6	12	14	17	20	19	18	18	23	20	12	4
Eimeria acervulina	18	19	19	22	23	10	23	21	22	22	23	23	23	24	20	11	11	20	20	18	24	24	24	23	23	22	18	20	20	23	22	23	22	22	22	22	22	12	18	25	16	22	21	22	23	21	20	18	10
Emericella nidulans (strain FGSC A4 / ATCC 38163 / CBS 112.46 / NRRL 194 / M139)	28	28	28	35	35	13	40	38	40	39	40	40	40	27	30	15	15	29	28	28	28	28	38	39	40	40	29	33	34	43	42	43	43	43	42	42	43	17	28	24	19	19	35	37	38	31	37	28	13
Encephalitozoon cuniculi (strain GB-M1)	10	10	10	15	15	3	15	15	15	16	15	15	15	12	10	4	4	10	10	10	12	11	14	15	15	15	13	18	19	15	15	14	15	14	15	15	15	4	10	12	12	18	16	15	15	19	18	10	3
Encephalitozoon hellem (strain ATCC 50504)	9	10	9	14	14	3	14	15	14	15	14	14	14	11	10	4	4	10	9	9	11	10	13	14	14	14	12	18	19	14	14	14	14	14	14	14	14	4	9	11	12	18	16	15	14	18	17	10	3
Encephalitozoon intestinalis (strain ATCC 50506)	10	11	10	16	15	3	16	16	16	16	15	15	15	13	11	4	4	11	10	10	12	12	14	15	16	16	13	20	20	16	15	15	15	15	16	16	15	5	10	12	14	20	17	16	15	20	19	11	3
Encephalitozoon romaleae (strain SJ-2008)	10	10	10	15	15	3	15	15	15	16	15	15	15	12	10	4	4	10	10	10	11	11	14	15	15	15	13	19	20	15	15	14	15	14	15	15	15	4	10	12	13	19	16	16	15	19	18	10	3
Endocarpon pusillum (strain Z07020 / HMAS-L-300199)	26	26	27	33	33	12	37	35	37	36	37	37	37	27	28	14	14	27	27	26	28	27	35	36	37	37	27	31	32	37	36	36	36	36	36	36	37	16	26	24	19	19	32	36	35	29	35	26	12
Entamoeba dispar (strain ATCC PRA-260 / SAW760)	20	20	20	27	26	7	27	27	27	28	27	27	27	21	21	9	9	20	20	20	22	21	26	27	27	28	24	30	30	27	27	26	26	26	27	27	27	10	20	18	20	21	29	27	26	34	29	20	7
Entamoeba histolytica	20	20	20	27	27	7	27	27	27	28	27	27	27	22	21	9	9	20	19	20	22	21	26	27	28	28	24	30	31	27	27	26	26	26	26	27	27	10	20	18	20	21	29	26	27	34	29	20	7
Entamoeba nuttalli (strain P19)	13	13	13	17	17	5	17	17	17	17	17	17	17	17	14	6	6	13	13	13	16	15	16	17	17	17	15	19	19	17	16	16	16	16	16	17	17	7	13	18	14	22	18	17	17	20	18	13	5
Enterocytozoon bieneusi (strain H348)	11	11	11	17	17	3	18	18	18	19	17	17	17	12	12	4	4	12	11	11	12	12	16	17	17	18	16	22	22	17	17	17	17	16	17	17	17	5	11	11	17	17	19	18	17	24	20	12	3
Equus caballus	22	21	22	12	12	88	12	11	12	11	12	12	12	13	20	64	64	20	22	22	15	15	14	12	12	12	14	9	9	12	13	13	12	13	12	12	12	54	22	10	6	5	11	11	13	8	10	20	87
Eremothecium cymbalariae (strain CBS 270.75 / DBVPG 7215 / KCTC 17166 / NRRL Y-17582)	24	25	24	34	34	8	35	35	35	35	35	35	35	26	26	11	11	25	24	24	26	25	33	34	35	35	27	45	47	35	34	34	34	33	34	34	34	12	24	23	21	22	35	35	34	35	37	25	9
Eutypa lata (strain UCR-EL1)	27	27	27	34	34	12	37	36	37	36	38	38	38	27	29	14	14	28	28	26	28	28	37	37	37	37	28	32	34	38	37	37	37	37	36	37	37	16	27	25	19	19	34	36	38	31	37	27	12
Exophiala dermatitidis (strain ATCC 34100 / CBS 525.76 / NIH/UT8656)	28	28	28	35	35	13	39	37	39	38	40	40	39	28	29	15	15	29	28	27	29	28	37	38	39	38	28	33	34	39	38	38	38	38	38	38	39	17	28	25	19	19	34	38	38	31	37	28	13
Felis catus	22	21	22	12	12	90	12	11	12	11	12	12	12	13	20	64	64	20	22	22	15	15	14	12	12	12	14	9	9	13	13	13	13	13	12	12	13	54	22	10	5	5	11	11	13	8	10	20	88
Fibroporia radiculosa (strain TFFH 294)	27	27	27	38	38	12	35	33	34	34	35	35	35	28	29	14	15	28	27	27	29	28	34	34	34	35	28	31	32	34	34	34	33	34	34	34	34	17	27	25	19	19	34	34	34	30	33	27	13
Ficedula albicollis	26	25	27	14	14	66	14	13	14	13	15	15	14	15	24	81	73	24	27	27	17	17	16	14	14	14	17	11	11	15	15	15	15	15	14	14	15	63	27	11	6	6	14	13	15	10	12	25	66
Fomitopsis pinicola (strain FP-58527)	28	28	28	38	38	13	35	34	35	34	35	35	35	28	30	15	16	29	28	27	29	29	35	34	35	34	28	31	33	35	34	35	34	35	34	34	35	17	28	25	19	18	34	34	35	30	33	28	13
Fusarium oxysporum f. sp. cubense (strain race 1)	28	28	28	34	34	13	37	35	37	36	38	38	37	27	29	15	16	29	28	27	28	28	36	36	37	37	28	32	33	38	37	37	36	37	36	36	37	17	28	24	19	18	34	36	40	31	36	28	13
Fusarium oxysporum f. sp. cubense (strain race 4)	27	27	27	33	33	12	36	35	36	35	36	36	36	26	28	14	15	27	27	26	27	27	35	35	36	36	28	32	33	37	36	36	35	36	35	35	36	16	26	23	19	18	33	35	38	31	35	27	12
Fusarium oxysporum f. sp. lycopersici (strain 4287 / CBS 123668 / FGSC 9935 / NRRL 34936)	28	28	28	34	34	13	37	35	37	36	37	38	37	27	29	15	15	28	28	27	28	27	36	36	38	37	28	32	33	38	37	37	36	37	36	36	37	17	27	24	19	18	34	36	40	31	36	28	13
Fusarium oxysporum (strain Fo5176)	28	28	28	34	34	14	37	35	36	35	37	37	37	27	30	16	16	29	28	28	28	28	37	36	37	37	28	31	33	37	36	37	36	37	36	36	37	18	28	24	18	18	33	36	39	30	36	28	14
Fusarium pseudograminearum (strain CS3096)	28	28	28	35	35	13	38	36	38	37	38	38	38	27	30	15	15	29	28	28	29	28	37	37	38	38	29	32	34	39	37	38	37	38	37	37	38	17	28	25	19	19	34	37	40	31	37	28	13
Gaeumannomyces graminis var. tritici (strain R3-111a-1)	28	29	29	35	35	14	37	36	37	36	38	38	38	27	30	15	16	29	29	28	29	29	37	36	38	37	29	32	33	38	37	38	37	37	37	37	38	18	28	25	19	18	33	37	39	30	36	29	14
Gallus gallus	27	25	27	14	14	65	14	13	14	13	15	14	14	15	24	83	73	24	27	27	17	17	16	14	14	14	17	11	11	15	15	15	15	15	14	14	15	62	27	11	6	6	14	13	15	11	12	25	65
Gasterosteus aculeatus	32	30	32	17	17	52	17	16	17	16	17	17	17	17	28	60	62	29	32	33	19	19	18	16	17	17	21	13	13	17	17	18	17	18	17	17	17	71	32	13	7	7	17	16	17	13	14	30	53
Giardia intestinalis	13	14	14	17	17	7	17	17	17	17	17	17	17	18	15	8	8	14	14	13	17	17	17	17	17	17	14	17	17	17	17	17	17	16	17	17	17	9	13	19	13	19	17	17	17	18	16	14	7
Giardia intestinalis (strain ATCC 50581 / GS clone H7)	12	12	12	16	16	5	16	16	16	16	16	16	16	17	13	6	6	12	12	12	15	15	16	16	16	16	14	17	18	16	16	15	15	15	16	16	16	7	12	18	14	20	17	16	16	18	16	12	5
Giardia intestinalis (strain ATCC 50803 / WB clone C6)	12	13	12	16	16	6	16	16	16	16	16	16	16	17	13	7	7	13	12	12	16	16	16	16	16	16	14	17	17	16	16	16	16	15	16	16	16	7	12	19	13	21	17	16	16	18	16	13	6
Giardia intestinalis (strain P15)	12	12	12	16	16	5	16	16	16	16	16	16	16	16	13	6	6	12	12	12	15	15	15	16	16	16	13	17	18	16	15	15	15	15	15	15	15	7	12	18	13	21	16	16	16	18	16	12	5
Gibberella fujikuroi (strain CBS 195.34 / IMI 58289 / NRRL A-6831)	28	29	28	34	34	14	37	36	37	36	38	38	38	27	30	16	16	29	29	28	28	28	37	37	38	37	29	32	33	38	37	37	37	37	36	37	38	18	28	24	19	18	34	36	40	31	36	29	14
Gibberella zeae	28	28	28	34	34	13	37	36	38	36	38	38	38	27	29	15	15	29	28	27	29	28	37	37	38	38	28	32	33	38	37	37	37	37	37	37	37	17	28	25	19	19	34	37	40	31	37	28	13
Gibberella zeae (strain PH-1 / ATCC MYA-4620 / FGSC 9075 / NRRL 31084)	27	27	27	34	34	12	37	35	37	36	37	37	37	27	29	14	15	28	28	27	28	28	36	37	37	37	28	32	33	38	36	37	36	37	36	36	37	16	27	24	19	19	34	36	39	31	36	27	12
Glarea lozoyensis (strain ATCC 20868 / MF5171)	28	28	28	34	34	13	38	36	37	36	38	38	38	27	30	15	16	29	28	28	28	28	37	37	38	37	28	32	33	38	37	38	37	37	37	37	38	17	28	24	18	18	34	37	38	30	38	28	13
Glarea lozoyensis (strain ATCC 74030 / MF5533)	24	25	24	33	33	9	36	34	35	35	36	36	36	25	26	11	12	25	25	24	26	25	34	36	36	36	27	34	35	36	35	35	35	35	35	36	35	13	24	22	20	20	33	36	35	32	38	25	9
Glycine max	28	28	29	30	30	17	30	28	30	29	30	30	30	33	30	19	19	29	29	28	35	35	30	29	30	29	26	25	26	30	29	29	29	30	29	29	29	21	28	24	16	16	29	28	29	26	27	28	17
Gorilla gorilla gorilla	21	20	21	12	12	86	12	11	12	11	12	12	12	12	19	60	60	19	21	21	15	15	13	12	12	12	13	8	8	12	12	13	12	13	12	12	12	51	21	10	5	5	11	11	12	8	10	19	86
Gregarina niphandrodes	15	16	15	21	20	7	20	20	20	20	21	21	21	21	17	8	8	16	16	15	20	20	21	20	21	20	16	21	22	20	20	20	20	20	20	20	20	9	15	24	16	24	20	20	20	22	20	16	7
Grosmannia clavigera (strain kw1407 / UAMH 11150)	28	28	29	36	36	13	38	37	38	37	39	39	39	28	30	15	15	29	29	28	29	29	38	37	39	38	29	33	34	39	38	38	38	38	37	38	38	17	28	25	20	19	34	37	39	31	37	28	13
Harpegnathos saltator	59	45	48	27	27	21	27	26	27	26	27	27	27	25	37	26	27	44	47	58	27	27	28	26	27	27	34	23	24	28	27	27	27	27	27	27	27	31	60	21	13	14	28	26	27	22	25	46	21
Helobdella robusta	45	43	45	28	28	22	28	26	28	27	28	28	28	26	39	26	27	41	45	46	28	27	29	27	28	28	35	24	25	28	28	28	28	28	27	27	28	31	45	20	13	14	30	27	28	24	26	43	22
Heterocephalus glaber	22	21	23	13	13	84	12	12	12	12	13	13	13	13	21	64	64	21	23	23	15	16	14	12	13	12	14	9	9	13	13	13	13	13	13	13	13	55	22	10	6	5	12	12	13	9	10	21	83
Homo sapiens	20	19	21	12	12	89	11	11	11	11	12	12	12	12	19	60	60	19	21	20	14	15	13	11	12	11	13	8	8	12	12	12	12	13	12	12	12	51	20	10	5	4	10	11	12	8	9	19	89
Hordeum vulgare var. distichum	26	26	27	29	29	14	29	28	29	28	29	29	29	33	28	15	16	27	27	25	34	33	29	29	29	29	25	25	26	29	28	29	28	29	28	28	29	17	26	26	17	18	29	28	29	26	27	26	14
Hyaloperonospora arabidopsidis (strain Emoy2)	27	27	27	32	32	11	32	31	32	32	33	33	33	28	28	13	14	27	27	26	29	28	32	32	32	32	29	31	32	33	32	32	32	32	31	32	32	15	26	25	19	21	33	32	32	33	32	27	11
Hymenolepis microstoma	37	37	37	30	30	16	30	29	30	29	30	30	30	26	35	19	20	36	37	37	27	27	30	29	30	30	35	27	28	30	30	30	29	30	29	29	30	22	37	22	16	16	31	29	30	28	29	37	16
Hypocrea atroviridis (strain ATCC 20476 / IMI 206040)	28	28	28	35	35	12	38	36	38	37	39	39	39	28	30	14	15	29	29	28	29	28	38	38	39	38	29	33	34	39	38	38	38	38	38	38	38	17	28	25	19	19	34	37	41	31	38	28	13
Hypocrea jecorina (strain QM6a)	28	28	28	36	36	12	39	37	39	38	39	40	39	28	30	14	15	29	29	28	29	29	38	38	39	39	29	33	35	40	39	39	39	38	38	38	39	17	28	25	20	20	35	38	41	32	38	28	12
Hypocrea virens (strain Gv29-8 / FGSC 10586)	28	28	28	35	35	12	38	36	38	37	38	38	38	27	29	14	15	28	28	27	28	28	37	37	38	38	29	33	34	38	37	38	37	37	37	37	38	17	27	24	19	19	35	37	40	31	37	28	12
Ichthyophthirius multifiliis (strain G5)	16	16	16	20	20	5	20	19	19	20	20	20	20	21	17	7	7	15	15	16	19	19	19	19	20	20	18	21	23	20	19	19	19	19	20	20	19	8	16	22	13	27	23	20	19	23	21	16	5
Ixodes scapularis	45	42	44	27	27	21	27	25	27	26	27	27	27	24	37	25	26	41	44	46	26	25	27	26	27	27	34	23	24	27	27	27	27	27	27	27	27	30	44	20	13	13	28	26	27	23	25	43	21
Kazachstania africana (strain ATCC 22294 / BCRC 22015 / CBS 2517 / CECT 1963 / NBRC 1671 / NRRL Y-8276)	25	26	25	34	34	9	35	34	35	35	35	35	35	25	27	11	12	26	25	25	26	25	33	34	35	35	28	41	43	35	34	34	34	34	34	34	34	13	25	22	20	22	36	35	34	35	37	25	9
Kazachstania naganishii (strain ATCC MYA-139 / BCRC 22969 / CBS 8797 / CCRC 22969 / KCTC 17520 / NBRC 10181 / NCYC 3082)	26	26	25	34	34	9	35	35	35	36	36	36	35	26	27	12	12	26	25	25	26	26	34	35	36	35	28	41	43	35	35	34	34	34	34	34	35	13	26	23	20	22	36	35	35	35	36	26	9
Kluyveromyces lactis (strain ATCC 8585 / CBS 2359 / DSM 70799 / NBRC 1267 / NRRL Y-1140 / WM37)	25	26	25	34	34	9	36	35	35	36	36	36	35	26	27	11	12	26	25	25	26	26	34	34	35	36	28	42	44	36	35	34	35	34	35	35	35	13	25	22	20	22	36	35	35	35	37	26	9
Komagataella pastoris (strain ATCC 76273 / CBS 7435 / CECT 11047 / NRRL Y-11430 / Wegner 21-1)	25	25	25	34	34	9	35	34	35	35	35	35	35	26	27	11	12	25	25	25	26	26	34	34	35	35	28	40	41	35	34	34	34	34	34	34	34	13	25	23	20	22	35	34	34	34	37	25	9
Komagataella pastoris (strain GS115 / ATCC 20864)	25	26	25	34	34	9	35	34	35	35	35	35	35	26	27	11	12	25	25	25	26	25	34	34	35	35	28	40	41	35	34	34	34	34	34	34	35	13	25	22	20	22	36	34	34	34	37	25	9
Laccaria bicolor (strain S238N-H82 / ATCC MYA-4686)	27	27	27	38	38	13	34	32	33	33	34	34	34	28	29	15	15	28	27	26	29	28	34	33	33	33	27	30	31	34	33	33	33	33	33	33	33	17	27	24	19	18	32	33	33	29	32	27	13
Lachancea thermotolerans (strain ATCC 56472 / CBS 6340 / NRRL Y-8284)	25	26	25	34	34	9	35	34	35	35	35	35	35	26	26	11	12	26	25	25	26	26	34	34	35	35	28	42	44	35	35	35	34	34	35	35	35	13	25	23	20	21	35	35	34	34	37	25	9
Latimeria chalumnae	29	27	29	15	15	60	15	14	15	14	15	15	15	15	25	68	69	26	29	29	17	18	17	15	15	15	19	11	12	16	16	16	16	16	15	15	16	66	29	12	7	6	15	14	16	11	13	27	60
Leishmania braziliensis	17	18	18	22	22	9	22	21	21	21	22	22	22	22	19	10	11	19	18	17	21	22	22	22	22	22	18	20	21	22	21	22	21	21	21	21	22	12	17	24	15	19	21	21	22	20	20	18	10
Leishmania donovani (strain BPK282A1)	17	17	18	21	21	10	21	21	21	21	22	22	22	22	19	10	11	19	18	17	22	22	22	21	21	21	17	19	20	22	21	21	21	21	21	21	21	12	17	25	15	19	20	21	22	20	19	18	10
Leishmania infantum	17	18	18	22	22	10	22	21	21	21	22	22	22	22	19	10	11	19	18	17	22	22	22	22	22	22	17	19	20	22	21	22	21	21	21	21	22	12	17	25	15	19	21	21	22	20	20	18	10
Leishmania major	17	18	18	22	22	10	22	21	22	21	23	23	22	22	19	10	11	19	18	17	22	22	22	22	22	22	18	20	21	22	21	22	21	22	21	22	22	12	17	25	15	19	21	21	22	20	20	18	10
Leishmania mexicana (strain MHOM/GT/2001/U1103)	18	18	18	22	22	10	22	21	22	21	22	22	22	22	19	10	11	19	18	17	22	22	22	22	22	22	17	20	20	22	21	22	21	21	21	22	22	12	17	25	15	19	21	22	22	20	20	18	10
Lepisosteus oculatus	29	28	30	16	16	58	15	15	15	14	16	16	16	16	26	67	67	27	30	30	18	18	17	15	16	16	19	12	12	16	16	16	16	17	16	16	16	71	29	12	7	7	15	15	16	11	13	27	59
Leptosphaeria maculans (strain JN3 / isolate v23.1.3 / race Av1-4-5-6-7-8)	27	28	28	35	35	13	38	36	37	37	38	39	38	27	29	15	15	28	28	27	29	28	37	37	38	38	28	32	33	38	37	37	37	37	37	37	38	17	27	25	19	19	34	38	38	31	36	28	13
Loa loa	41	40	41	30	30	16	30	29	30	30	31	31	30	27	37	20	21	39	41	42	27	27	31	29	31	31	44	28	29	31	30	30	30	30	30	30	30	24	41	22	15	17	32	30	30	28	30	40	16
Lodderomyces elongisporus (strain ATCC 11503 / CBS 2605 / JCM 1781 / NBRC 1676 / NRRL YB-4239)	27	27	27	35	35	10	37	36	37	36	37	37	37	27	28	12	13	28	27	26	28	28	36	36	37	36	29	39	40	37	36	36	35	36	36	35	36	15	27	24	21	21	35	36	36	35	37	27	10
Loxodonta africana	22	21	22	12	12	87	12	11	12	11	13	12	12	13	20	64	65	21	23	22	15	16	14	12	13	12	14	9	9	13	13	13	13	13	12	12	13	55	22	10	6	5	11	12	13	8	10	21	87
Macaca fascicularis	21	21	22	12	12	81	12	11	12	11	12	12	12	13	20	59	59	20	22	22	15	15	14	12	12	12	14	9	9	13	13	13	12	13	12	12	13	51	21	10	6	5	11	11	13	8	10	20	79
Macaca mulatta	21	20	21	12	12	86	12	11	12	11	12	12	12	13	19	60	60	20	21	21	15	15	13	12	12	12	13	8	9	12	12	13	12	13	12	12	12	52	21	10	5	5	11	11	12	8	10	19	86
Macrophomina phaseolina (strain MS6)	28	28	28	34	34	13	38	36	38	37	38	38	38	27	29	15	15	29	28	27	28	28	37	36	38	38	28	32	33	38	37	38	37	38	37	37	38	17	28	25	19	18	34	37	37	30	36	28	13
Magnaporthe oryzae (strain 70-15 / ATCC MYA-4617 / FGSC 8958)	27	28	28	34	34	13	37	36	37	36	38	38	38	27	29	15	15	29	29	27	29	28	37	37	38	37	28	32	33	38	37	38	37	38	37	37	38	17	28	25	19	18	33	37	39	30	37	28	13
Magnaporthe oryzae (strain P131)	27	28	28	34	34	13	37	35	37	36	38	38	37	27	29	15	15	29	28	27	28	28	37	37	37	37	28	32	33	38	37	37	37	37	37	37	37	17	27	25	19	18	33	37	39	30	37	28	13
Magnaporthe oryzae (strain Y34)	27	28	28	34	34	13	37	35	37	36	38	38	37	27	29	15	15	29	28	27	28	28	37	36	37	37	28	32	33	38	37	37	37	37	37	37	37	17	27	25	19	18	33	37	39	30	37	28	13
Magnaporthe poae (strain ATCC 64411 / 73-15)	27	28	28	34	34	13	37	36	37	36	38	38	37	27	29	14	15	28	28	27	28	28	37	36	38	37	28	32	33	37	37	37	36	37	36	36	37	17	27	25	20	18	33	36	38	31	36	28	13
Malassezia globosa (strain ATCC MYA-4612 / CBS 7966)	26	26	25	36	36	9	35	34	35	35	36	36	36	27	27	11	12	26	26	25	27	27	34	35	35	35	28	36	37	36	34	35	34	34	34	35	35	13	25	24	21	22	36	35	35	33	36	26	9
Malassezia sympodialis (strain ATCC 42132)	23	23	23	33	33	8	32	32	32	32	32	33	32	25	24	10	10	23	23	23	24	24	31	31	33	33	26	34	35	32	31	32	32	31	31	32	32	12	23	23	20	22	33	33	32	32	35	23	8
Marssonina brunnea f. sp. multigermtubi (strain MB_m1)	28	28	28	35	35	13	38	36	38	37	39	39	39	28	29	15	15	28	28	27	29	29	37	37	38	38	28	32	33	38	37	38	37	37	37	37	38	17	28	25	19	19	34	37	39	31	39	28	13
Megaselia scalaris	35	34	36	28	28	12	29	28	28	28	29	29	29	23	30	16	16	35	36	36	24	24	28	28	29	28	32	27	28	29	29	28	28	28	28	28	28	18	35	19	17	16	30	28	28	28	28	35	12
Melampsora larici-populina (strain 98AG31 / pathotype 3-4-7)	28	28	28	35	35	13	35	33	35	34	35	35	35	27	30	15	16	28	28	28	29	28	35	34	35	35	28	31	33	35	34	35	34	34	34	34	35	17	28	24	18	18	34	34	35	31	34	28	13
Meleagris gallopavo	27	25	27	14	14	63	14	13	14	13	15	15	14	15	24	82	71	24	27	27	17	17	16	14	15	14	18	11	11	15	15	15	15	15	14	14	15	61	27	11	6	6	14	14	15	11	12	25	63
Metarhizium acridum (strain CQMa 102)	28	28	28	35	35	12	38	37	38	37	39	39	38	27	29	14	15	28	28	27	28	27	37	38	38	38	29	33	34	39	38	38	37	38	37	37	38	16	28	25	19	19	34	37	41	31	38	28	12
Metarhizium anisopliae (strain ARSEF 23 / ATCC MYA-3075)	28	28	28	35	34	12	38	36	38	37	39	38	38	27	29	14	15	28	28	27	28	28	36	37	38	38	28	33	34	38	37	37	37	37	37	37	37	17	27	24	19	19	34	37	40	31	37	28	12
Meyerozyma guilliermondii (strain ATCC 6260 / CBS 566 / DSM 6381 / JCM 1539 / NBRC 10279 / NRRL Y-324)	25	26	25	34	34	10	35	34	35	35	35	35	35	26	27	12	12	26	25	25	26	26	34	35	35	35	27	38	39	35	34	34	34	34	34	34	35	14	25	22	20	20	34	34	34	34	36	26	10
Microbotryum violaceum (strain p1A1 Lamole)	28	29	29	37	37	13	36	34	35	34	36	36	36	28	30	15	16	30	29	28	30	30	36	35	36	35	28	32	33	36	35	35	35	35	35	35	35	18	28	26	20	19	34	35	36	31	34	28	14
Micromonas pusilla (strain CCMP1545)	27	28	28	33	33	12	33	32	32	32	33	33	33	30	30	14	15	29	28	27	31	31	33	33	33	33	27	30	31	33	32	33	32	33	32	32	33	17	27	29	20	20	33	32	33	32	30	28	13
Micromonas sp. (strain RCC299 / NOUM17)	26	25	26	30	30	12	30	29	30	29	30	31	30	30	27	13	14	26	26	25	30	29	31	30	30	30	25	27	28	31	30	30	30	30	29	30	30	15	25	29	18	20	30	29	30	29	28	26	12
Mixia osmundae (strain CBS 9802 / IAM 14324 / JCM 22182 / KY 12970)	27	27	27	36	36	11	35	34	35	34	35	35	35	27	28	13	14	28	27	26	28	28	34	34	35	35	28	33	34	35	34	34	34	34	34	34	35	16	27	25	19	20	35	34	35	30	35	27	12
Moniliophthora perniciosa (strain FA553 / isolate CP02)	17	17	17	25	25	7	24	23	23	24	24	24	24	20	18	8	8	17	17	16	20	19	23	23	23	23	19	23	24	24	23	23	23	23	23	23	23	9	17	20	18	19	23	23	23	23	23	17	7
Moniliophthora roreri (strain MCA 2997)	28	28	29	38	38	14	35	33	34	33	35	35	35	28	30	16	17	29	29	28	29	29	35	33	34	34	28	30	31	35	34	34	34	34	34	34	34	19	28	24	19	18	33	33	34	29	33	28	14
Monodelphis domestica	24	23	25	13	13	77	13	12	13	12	14	13	13	14	22	70	70	22	25	25	16	16	15	13	13	13	16	10	10	14	14	14	14	14	13	13	14	59	24	11	6	5	13	12	14	9	11	23	78
Monosiga brevicollis	32	31	31	32	32	14	32	31	32	31	33	33	32	27	34	17	17	32	32	31	28	28	32	31	32	32	31	29	30	33	32	32	32	32	31	31	32	20	31	25	17	17	33	32	32	30	31	32	14
Mucor circinelloides f. circinelloides (strain 1006PhL)	32	32	32	37	37	14	37	35	36	35	37	37	37	30	33	17	17	32	32	31	31	30	37	36	37	37	31	32	34	37	37	37	36	37	36	36	36	19	32	25	18	19	38	36	37	32	35	31	14
Mus musculus	22	21	22	12	12	88	12	11	12	11	13	12	12	13	20	66	66	21	23	22	15	16	14	12	13	12	14	9	9	13	13	13	13	13	12	12	13	56	22	10	6	5	11	12	13	8	10	21	88
Musa acuminata subsp. malaccensis	27	27	27	29	29	15	29	27	29	28	29	29	29	35	29	17	17	27	27	27	35	35	29	28	29	28	25	25	26	29	29	29	28	29	28	29	29	19	27	25	16	17	28	28	29	26	26	27	15
Mustela putorius furo	22	21	22	12	12	90	12	11	12	11	12	12	12	13	20	64	64	20	22	22	15	15	14	12	12	12	14	9	9	13	13	13	13	13	12	12	13	54	22	10	6	5	11	11	13	8	10	20	88
Mycosphaerella fijiensis (strain CIRAD86)	27	27	27	34	34	12	37	36	37	36	37	38	37	27	28	14	15	28	27	27	28	27	36	37	37	37	28	32	33	37	37	37	36	37	37	37	37	16	27	24	19	18	34	40	36	30	36	27	12
Mycosphaerella graminicola (strain CBS 115943 / IPO323)	27	27	27	35	35	12	38	36	38	37	38	38	38	27	28	14	14	27	27	27	28	27	37	37	38	38	28	33	34	38	37	37	37	37	37	37	38	16	27	25	19	20	34	41	37	31	37	27	12
Mycosphaerella pini (strain NZE10 / CBS 128990)	27	27	27	34	34	12	37	35	37	36	37	37	37	27	28	14	14	27	27	26	28	27	36	36	37	37	27	32	34	37	36	36	36	36	36	37	36	16	26	25	19	19	33	39	36	30	36	27	12
Myotis davidii	24	23	24	13	14	70	13	13	13	12	14	14	13	14	22	58	58	22	24	24	16	16	15	13	14	13	16	10	10	14	14	14	14	14	14	13	14	51	24	11	6	6	13	13	14	10	11	22	69
Myotis lucifugus	22	21	23	12	13	85	12	12	12	12	13	13	13	13	21	64	64	21	23	23	15	16	14	12	13	12	14	9	9	13	13	13	13	13	13	13	13	54	22	10	6	5	12	12	13	9	10	21	85
Naegleria gruberi	25	25	25	29	29	12	29	28	29	28	29	29	29	26	27	14	14	26	25	25	28	27	28	28	28	28	25	27	28	28	28	28	28	28	28	28	28	16	25	22	16	18	30	27	29	27	28	25	12
Nasonia vitripennis	51	44	47	27	27	22	27	26	27	26	28	28	27	25	37	26	27	43	46	52	26	26	28	27	28	27	34	23	24	28	28	28	27	28	27	27	28	30	51	20	13	13	28	27	28	23	25	45	22
Naumovozyma castellii (strain ATCC 76901 / CBS 4309 / NBRC 1992 / NRRL Y-12630)	26	26	26	34	34	10	36	35	35	36	36	36	35	26	28	12	12	26	26	26	27	26	34	35	36	36	29	41	43	36	35	35	35	34	35	35	35	14	26	22	20	21	36	35	35	36	36	26	10
Naumovozyma dairenensis (strain ATCC 10597 / BCRC 20456 / CBS 421 / NBRC 0211 / NRRL Y-12639)	26	26	26	34	34	10	36	35	35	36	36	36	36	26	28	12	12	27	26	26	27	26	34	35	35	36	28	41	42	36	35	35	34	34	35	35	35	14	26	22	20	21	35	35	35	35	37	26	10
Nectria haematococca (strain 77-13-4 / ATCC MYA-4622 / FGSC 9596 / MPVI)	28	28	28	34	34	13	37	36	37	36	37	38	37	27	30	15	16	29	29	28	28	28	37	36	38	37	28	32	32	37	37	37	37	37	37	37	37	18	28	24	19	18	34	36	40	30	36	28	14
Nematocida parisii (strain ERTm1 / ATCC PRA-289)	13	14	13	19	19	4	20	21	20	21	20	20	20	14	14	5	5	14	13	13	15	14	18	20	20	20	18	24	25	20	19	19	19	19	20	20	19	6	13	13	18	19	22	20	19	27	23	14	4
Nematocida parisii (strain ERTm3)	13	14	13	20	19	4	20	21	20	21	20	20	20	14	14	5	5	14	13	13	14	14	18	20	20	20	18	24	25	20	20	19	19	19	20	20	19	6	13	13	18	19	22	20	19	27	23	14	4
Nematocida sp. 1 (strain ERTm2 / ATCC PRA-371)	13	14	13	20	20	4	21	21	20	21	20	20	20	15	14	5	5	14	13	13	15	14	18	20	20	20	18	24	25	20	20	19	20	19	20	20	20	6	13	13	19	19	21	20	20	27	23	14	4
Nematostella vectensis	43	40	42	27	27	21	27	26	27	26	27	27	27	25	39	26	27	39	42	43	26	26	28	26	27	27	34	23	24	28	27	27	27	27	27	27	27	31	43	20	13	13	29	26	27	23	26	41	22
Neosartorya fischeri (strain ATCC 1020 / DSM 3700 / FGSC A1164 / NRRL 181)	28	28	28	35	35	12	40	39	40	39	41	41	41	28	30	15	15	29	29	28	28	28	38	39	40	40	29	33	35	49	44	44	44	44	44	43	44	17	28	24	19	19	35	38	38	31	38	29	13
Neosartorya fumigata (strain ATCC MYA-4609 / Af293 / CBS 101355 / FGSC A1100)	28	29	28	35	35	12	40	39	40	39	41	41	41	28	30	15	15	29	29	28	28	28	38	39	40	40	29	33	35	49	44	44	44	44	44	44	44	17	28	24	19	19	35	38	38	32	38	28	13
Neosartorya fumigata (strain CEA10 / CBS 144.89 / FGSC A1163)	28	29	28	35	35	12	40	38	40	39	41	41	41	28	30	15	15	29	29	28	28	28	38	39	41	40	29	33	35	49	44	44	43	44	44	44	44	17	28	24	19	19	35	38	38	32	38	28	13
Neospora caninum (strain Liverpool)	20	20	20	24	24	13	23	22	23	22	24	24	23	25	22	13	14	21	21	19	25	25	24	23	23	23	19	20	21	23	23	23	23	23	22	23	23	15	20	26	15	19	22	23	23	20	20	20	13
Neurospora crassa (strain ATCC 24698 / 74-OR23-1A / CBS 708.71 / DSM 1257 / FGSC 987)	28	29	29	36	36	13	38	36	38	37	39	39	39	28	30	15	16	29	29	28	29	29	38	38	39	39	29	32	34	39	38	38	38	38	37	38	38	18	28	25	19	18	34	37	40	31	37	29	14
Neurospora tetrasperma (strain FGSC 2508 / ATCC MYA-4615 / P0657)	28	29	29	35	35	13	38	36	38	37	39	39	39	28	30	15	16	29	29	28	29	29	38	37	39	38	29	32	33	39	38	38	38	38	37	38	38	18	28	25	19	18	34	37	39	31	37	29	13
Neurospora tetrasperma (strain FGSC 2509 / P0656)	28	29	29	35	35	13	38	36	38	37	39	39	39	28	30	15	16	29	29	28	29	29	38	37	38	38	29	32	33	39	38	38	38	38	37	37	38	18	28	25	19	18	34	37	39	31	37	29	13
Nomascus leucogenys	21	20	21	12	12	86	12	11	12	11	12	12	12	13	19	61	60	20	21	21	15	15	13	12	12	12	13	8	9	12	12	13	12	13	12	12	12	51	21	10	5	5	11	11	12	8	10	20	85
Nosema bombycis (strain CQ1 / CVCC 102059)	10	11	10	15	15	3	16	16	16	16	16	16	15	13	11	4	4	11	10	10	13	12	14	15	15	16	13	19	19	15	15	15	15	15	15	15	15	5	10	12	16	19	17	16	15	21	18	11	3
Nosema ceranae (strain BRL01)	9	9	9	14	14	3	15	15	15	15	14	14	14	12	10	3	4	10	9	9	11	11	13	14	14	15	12	18	18	14	14	14	14	14	14	14	14	4	9	11	13	19	16	15	14	19	17	10	3
Ogataea parapolymorpha (strain DL-1 / ATCC 26012 / NRRL Y-7560)	25	26	25	34	34	9	36	34	35	35	36	36	35	26	27	11	11	26	25	25	26	26	34	35	35	35	28	40	41	36	35	35	35	34	35	35	35	13	25	23	21	22	36	35	35	36	37	26	9
Oikopleura dioica	37	37	38	29	29	18	29	28	29	29	30	30	29	26	36	21	22	36	37	38	27	27	30	28	30	30	35	26	27	30	30	30	30	30	29	29	30	24	37	22	15	16	31	29	30	27	28	37	18
Ophiocordyceps sinensis (strain Co18 / CGMCC 3.14243)	25	26	25	33	34	10	36	35	36	36	37	37	37	26	26	12	12	26	26	25	26	26	35	36	36	36	28	33	34	36	35	36	35	35	35	35	36	14	25	24	20	20	34	36	39	32	37	26	10
Ophiophagus hannah	28	27	28	16	16	53	15	15	15	14	16	16	15	16	25	62	66	26	28	29	18	18	17	15	16	15	19	12	12	16	16	16	16	16	16	16	16	56	28	12	7	7	15	15	16	12	13	26	53
Ophiostoma piceae (strain UAMH 11346)	27	28	28	34	34	13	37	36	37	36	38	38	38	27	29	15	16	29	28	27	29	28	37	36	37	37	28	32	33	38	37	37	37	37	36	36	37	17	27	25	19	18	33	36	38	30	35	28	14
Oreochromis niloticus	31	29	31	17	17	55	16	15	16	15	17	17	16	17	27	62	64	28	31	32	19	19	18	16	17	16	20	12	13	17	17	17	17	17	16	16	17	73	31	13	7	7	16	16	17	12	14	29	55
Ornithorhynchus anatinus	26	25	26	14	14	64	14	13	14	13	15	15	14	14	23	68	66	24	26	26	17	17	16	14	15	14	17	11	11	15	15	15	15	15	14	14	15	58	26	12	6	6	14	13	15	10	12	24	64
Oryctolagus cuniculus	22	21	23	12	12	85	12	12	12	11	13	13	12	13	21	64	64	21	23	22	15	16	14	12	13	12	14	9	9	13	13	13	13	13	12	12	13	54	22	10	6	5	11	12	13	9	10	21	85
Oryza brachyantha	27	27	27	29	29	15	29	28	29	28	30	30	30	34	28	16	17	28	28	26	35	35	30	29	29	29	25	25	26	29	29	29	29	29	28	28	29	19	27	26	17	18	29	28	29	26	26	27	15
Oryza glaberrima	27	27	27	29	29	15	29	27	28	27	30	30	29	33	28	17	17	28	28	26	34	34	30	28	29	28	24	25	26	29	28	29	29	29	28	28	29	19	27	26	17	17	28	28	29	25	26	27	16
Oryza sativa subsp. japonica	25	25	26	26	26	17	26	24	26	25	27	27	27	32	27	18	18	26	27	25	32	33	27	26	26	26	22	21	22	26	25	26	26	27	25	25	26	20	25	26	15	16	24	25	27	22	23	25	17
Oryzias latipes	32	30	32	17	17	51	17	16	17	16	17	17	17	17	28	59	60	29	32	33	19	19	18	16	17	17	21	13	13	17	17	18	17	18	17	17	17	69	32	13	8	7	17	16	17	13	15	30	51
Ostreococcus lucimarinus (strain CCE9901)	20	20	20	25	25	8	24	23	24	24	25	25	25	27	21	9	10	20	20	19	25	25	24	24	25	25	20	24	25	25	24	24	24	24	24	24	24	11	20	29	16	26	25	25	24	25	25	20	8
Ostreococcus tauri	19	19	19	24	24	8	23	23	23	23	23	24	24	26	20	9	10	19	19	18	24	24	23	23	23	23	19	22	23	23	23	23	23	23	23	23	23	11	19	27	15	23	24	23	23	23	23	19	8
Otolemur garnettii	21	21	22	12	12	88	12	11	12	11	12	12	12	13	20	63	63	20	22	22	15	15	14	12	12	12	14	9	9	13	13	13	12	13	12	12	13	54	22	10	6	5	11	11	13	8	10	20	88
Ovis aries	22	21	22	12	12	88	12	11	12	11	13	12	12	13	20	65	64	20	22	22	15	16	14	12	12	12	14	9	9	13	13	13	13	13	12	12	13	54	22	10	6	5	11	11	13	8	10	21	91
Pan troglodytes	21	20	21	12	12	86	12	11	12	11	12	12	12	12	19	60	60	19	21	21	15	15	13	12	12	12	13	8	8	12	12	12	12	13	12	12	12	51	21	10	5	5	11	11	12	8	9	19	86
Paracoccidioides brasiliensis (strain Pb03)	27	27	27	35	35	12	44	42	44	43	45	45	45	27	29	14	14	28	27	27	28	28	37	40	40	41	28	33	34	40	39	39	38	39	39	39	40	16	27	24	20	19	35	38	37	32	38	27	12
Paracoccidioides brasiliensis (strain Pb18)	28	28	28	35	35	12	45	42	44	44	45	45	45	28	29	14	14	28	28	27	28	28	37	40	41	41	29	34	35	40	40	39	39	39	39	40	40	16	27	24	20	19	35	38	38	32	38	28	12
Paracoccidioides lutzii (strain ATCC MYA-826 / Pb01)	28	28	28	35	36	12	45	43	45	44	46	46	45	28	29	14	14	28	28	27	29	28	38	40	41	41	29	34	35	41	40	40	39	39	40	40	40	16	28	24	20	19	35	38	38	33	39	28	12
Paramecium tetraurelia	25	25	25	27	27	12	28	27	28	28	28	28	28	23	26	14	14	25	25	25	24	24	27	27	28	28	27	28	28	28	28	28	28	28	28	28	28	15	25	20	16	18	30	27	28	31	28	25	12
Pediculus humanus subsp. corporis	51	48	50	28	27	22	28	26	27	27	28	28	28	25	39	27	28	45	49	52	27	27	28	27	28	28	36	24	25	28	28	28	27	28	27	27	28	32	51	20	13	14	29	26	28	24	26	48	22
Penicillium chrysogenum (strain ATCC 28089 / DSM 1075 / Wisconsin 54-1255)	28	28	28	34	34	13	39	38	39	38	40	40	40	27	29	15	15	28	28	27	28	28	37	38	39	39	28	33	34	42	40	41	40	40	40	40	41	17	28	24	19	18	34	37	37	31	37	28	13
Penicillium digitatum (strain Pd1 / CECT 20795)	27	27	27	35	35	11	40	38	40	39	40	41	41	27	29	14	14	28	27	27	27	27	37	39	40	40	28	34	35	42	41	41	41	41	41	41	41	16	27	24	19	19	35	38	38	32	38	27	12
Penicillium digitatum (strain PHI26 / CECT 20796)	27	27	27	35	35	11	40	38	40	39	40	40	40	27	29	14	14	27	27	27	27	27	37	39	40	39	28	34	35	42	41	41	41	41	41	41	41	16	27	24	20	19	34	38	37	31	38	27	12
Penicillium marneffei (strain ATCC 18224 / CBS 334.59 / QM 7333)	28	28	28	35	35	12	40	38	40	39	41	41	41	27	30	15	15	29	29	28	29	28	38	39	40	40	29	33	35	42	41	41	41	41	40	40	41	17	28	24	19	19	35	38	38	31	38	28	12
Penicillium oxalicum (strain 114-2 / CGMCC 5302)	28	29	28	35	36	12	40	39	40	39	41	41	41	28	30	14	15	29	29	28	29	28	38	39	41	40	29	34	35	43	42	42	42	42	41	41	42	17	28	25	19	19	35	38	39	32	39	29	12
Perkinsus marinus (strain ATCC 50983 / TXsc)	20	20	20	24	24	10	23	22	23	23	24	24	24	25	21	11	11	21	20	19	24	24	24	24	24	24	20	21	22	23	23	23	23	23	23	23	23	12	20	26	15	23	24	23	24	22	22	20	10
Phaeodactylum tricornutum (strain CCAP 1055/1)	19	19	19	24	24	9	23	23	23	23	24	24	24	25	20	10	10	19	19	18	23	23	23	23	23	23	19	22	23	23	23	23	23	23	23	23	23	11	19	27	14	23	24	24	23	23	23	19	9
Phaeosphaeria nodorum (strain SN15 / ATCC MYA-4574 / FGSC 10173)	27	27	27	34	34	12	37	35	37	36	37	37	37	27	29	14	15	28	27	26	27	27	36	36	37	37	28	32	33	37	36	37	36	36	36	36	36	17	27	24	19	19	33	36	37	30	36	27	13
Phanerochaete carnosa (strain HHB-10118-sp)	28	28	28	38	38	13	35	33	35	34	35	35	35	27	29	15	15	29	28	27	28	28	34	34	35	35	28	31	33	35	34	34	34	34	34	34	34	17	28	25	20	19	34	34	35	30	33	28	13
Physcomitrella patens subsp. patens	27	27	27	30	30	14	29	28	29	28	30	29	29	33	29	16	16	27	27	27	33	32	29	29	29	28	26	26	27	29	29	29	29	29	28	29	29	18	27	25	16	18	30	28	29	27	27	27	14
Phytophthora infestans (strain T30-4)	29	28	29	32	32	14	32	31	32	31	32	32	32	28	30	16	16	29	29	28	30	30	32	31	32	32	29	29	31	32	32	32	32	32	31	32	32	18	28	26	18	19	33	31	32	31	31	29	14
Phytophthora ramorum	28	28	29	32	32	14	32	31	32	32	33	33	32	28	30	16	16	29	29	28	30	29	33	31	32	32	28	29	31	32	32	32	32	32	31	32	32	18	28	26	18	19	33	31	32	31	30	28	14
Phytophthora sojae (strain P6497)	28	28	29	31	31	15	31	30	31	31	32	32	32	28	30	17	17	29	29	28	30	30	32	31	32	31	27	28	29	32	31	32	31	32	31	31	32	19	28	26	17	17	32	31	32	30	29	28	15
Pichia sorbitophila (strain ATCC MYA-4447 / BCRC 22081 / CBS 7064 / NBRC 10061 / NRRL Y-12695)	26	26	26	34	34	10	35	34	35	35	35	35	35	26	27	12	13	26	26	25	27	27	34	34	35	35	28	38	39	35	34	34	34	34	34	34	34	14	26	23	20	21	35	34	34	33	36	26	10
Piriformospora indica (strain DSM 11827)	27	28	28	37	37	13	35	33	34	34	35	35	35	28	29	15	15	28	28	27	29	29	35	34	35	34	28	32	33	35	34	35	34	34	34	34	35	17	27	25	19	19	34	34	34	30	33	28	13
Plasmodium berghei (strain Anka)	14	14	14	19	19	5	19	19	19	19	19	19	19	20	15	6	6	14	14	14	18	18	18	19	19	19	17	21	22	19	18	18	18	18	18	19	18	7	14	22	14	32	21	19	19	23	20	14	5
Plasmodium chabaudi	14	15	14	20	20	5	19	19	19	20	19	19	19	20	15	6	6	15	14	14	19	18	18	19	19	19	16	21	22	19	19	19	19	19	19	19	19	7	14	22	15	30	21	19	19	22	20	15	5
Plasmodium falciparum (isolate 3D7)	16	16	16	21	21	6	21	20	20	21	21	21	21	22	17	7	7	16	16	16	20	20	20	20	21	21	17	22	23	21	20	20	20	20	20	21	20	8	16	23	15	31	23	21	20	24	22	16	6
Plasmodium knowlesi (strain H)	17	17	16	21	21	7	21	20	21	21	21	21	21	22	18	8	8	17	17	16	21	21	21	21	21	21	17	21	23	21	20	20	20	20	20	21	20	9	16	23	15	28	22	21	21	22	21	17	7
Plasmodium vivax (strain Salvador I)	17	17	17	22	22	7	21	20	21	21	21	22	21	23	18	8	9	18	17	17	22	22	21	21	21	21	17	21	22	21	21	21	21	21	21	21	21	10	17	24	15	27	22	21	21	22	21	17	7
Plasmodium yoelii yoelii	15	16	15	20	20	6	20	20	20	20	20	20	20	21	16	7	7	16	15	15	20	19	20	20	20	20	17	22	23	20	19	20	20	20	20	20	20	8	15	23	15	32	22	20	20	23	21	16	6
Pneumocystis jiroveci (strain SE8)	22	22	22	31	31	7	33	32	33	33	32	32	32	23	23	9	9	22	21	22	22	21	30	31	32	32	26	35	36	32	31	31	31	30	31	32	31	10	22	20	19	23	34	32	31	33	37	22	7
Pneumocystis murina (strain B123)	24	25	24	34	34	7	35	34	35	35	34	35	35	24	25	10	10	24	24	24	24	24	32	34	35	35	28	37	39	35	34	34	34	33	34	34	34	12	24	21	18	23	37	35	34	35	39	25	7
Podospora anserina (strain S / ATCC MYA-4624 / DSM 980 / FGSC 10383)	28	28	28	35	35	13	38	36	37	36	38	38	38	27	30	15	16	29	29	28	29	29	37	37	38	38	29	32	33	38	37	38	37	38	37	37	37	17	28	25	19	18	34	37	39	31	36	28	13
Polysphondylium pallidum	29	29	29	32	32	13	32	31	32	31	33	33	33	29	31	16	16	29	29	28	30	30	33	32	33	32	28	29	30	32	32	32	31	32	32	32	32	18	29	24	18	19	33	31	32	30	30	28	13
Pongo abelii	21	20	21	12	12	86	12	11	12	11	12	12	12	13	19	60	60	19	21	21	15	15	13	12	12	12	13	8	9	12	12	13	12	13	12	12	12	52	21	10	5	5	11	11	12	8	10	19	85
Populus trichocarpa	28	28	28	30	30	15	30	29	29	29	30	30	30	34	29	17	18	29	28	28	35	35	30	29	30	30	27	26	27	30	30	30	30	30	29	29	30	19	28	24	16	17	30	29	30	28	28	28	15
Postia placenta (strain ATCC 44394 / Madison 698-R)	18	19	18	26	26	8	25	25	25	25	26	26	26	19	20	10	10	19	19	18	20	20	25	25	25	25	20	25	25	25	25	25	24	24	25	25	25	11	19	18	20	14	24	25	25	26	24	19	8
Pristionchus pacificus	36	37	38	30	30	18	30	29	30	29	31	31	30	27	36	21	21	37	38	37	28	28	31	30	31	30	38	26	27	31	30	31	30	30	30	30	30	24	37	23	16	16	30	29	31	27	28	37	18
Pseudogymnoascus destructans (strain ATCC MYA-4855 / 20631-21)	27	28	28	35	35	12	39	37	39	38	39	39	39	27	29	14	14	28	28	27	28	28	37	38	39	38	29	33	35	39	38	38	38	38	37	38	38	16	27	25	19	19	35	38	39	32	39	28	12
Pseudozyma antarctica (strain T-34)	28	28	28	36	36	13	36	34	35	35	36	36	36	28	30	15	15	29	29	27	29	29	36	35	36	36	28	33	33	36	35	35	35	35	35	35	35	17	28	26	20	19	34	35	36	31	34	28	13
Pseudozyma brasiliensis (strain GHG001)	28	28	28	36	36	12	36	34	35	35	36	36	36	27	29	14	14	29	28	27	28	28	36	35	36	36	29	33	34	36	35	36	35	35	35	35	36	16	28	25	19	19	35	35	36	32	36	28	12
Pseudozyma hubeiensis (strain SY62)	28	28	28	36	36	13	35	33	35	34	36	36	35	27	29	15	15	29	29	27	28	29	35	34	35	35	28	32	33	35	35	35	34	35	34	34	35	17	28	25	19	18	34	34	35	30	34	28	13
Pteropus alecto	22	21	22	12	13	85	12	12	12	11	13	13	12	13	20	63	63	21	23	22	15	16	14	12	13	12	14	9	9	13	13	13	13	13	13	12	13	54	22	10	6	5	11	12	13	8	10	21	85
Puccinia graminis f. sp. tritici (strain CRL 75-36-700-3 / race SCCL)	28	28	28	35	35	13	35	33	34	34	35	35	35	27	29	15	16	29	28	27	28	28	35	34	35	35	28	31	32	35	34	34	34	34	34	34	34	18	28	24	19	18	34	33	35	30	34	28	14
Puccinia triticina (isolate 1-1 / race 1 (BBBD))	26	27	27	35	35	12	34	33	34	34	35	35	34	27	28	14	14	27	27	26	28	27	34	34	35	35	27	32	33	34	34	34	33	34	33	34	34	16	26	24	20	19	33	33	34	31	33	27	12
Pyrenophora teres f. teres (strain 0-1)	28	28	28	35	35	13	38	36	38	37	39	39	38	28	30	15	15	29	29	27	29	28	37	37	39	38	28	33	34	39	38	38	37	38	37	37	38	17	28	25	19	19	34	38	38	31	37	28	13
Pyrenophora tritici-repentis (strain Pt-1C-BFP)	27	28	28	34	34	13	38	36	38	37	38	38	38	27	29	15	15	28	28	27	28	27	37	37	38	38	28	32	34	38	37	37	37	37	37	37	38	17	27	24	19	19	34	38	37	31	36	28	13
Pyronema omphalodes (strain CBS 100304)	29	29	29	35	35	13	38	36	38	37	39	39	39	28	31	15	16	30	29	28	29	29	38	38	39	38	29	33	34	39	38	38	38	38	37	37	38	18	29	25	19	18	35	37	38	32	37	29	13
Pythium ultimum DAOM BR144	28	29	29	32	32	13	32	31	32	31	33	33	32	28	31	16	16	29	29	28	30	29	32	32	33	32	29	30	31	32	32	32	32	32	31	32	32	18	28	26	18	19	33	31	32	32	31	29	14
Rattus norvegicus	22	21	23	12	13	85	12	12	12	11	13	13	13	13	21	65	66	21	23	23	15	16	14	12	13	12	14	9	9	13	13	13	13	13	13	13	13	56	22	11	6	5	12	12	13	9	10	21	86
Reticulomyxa filosa	26	26	26	29	29	13	30	29	30	29	30	30	30	25	28	15	15	27	26	26	27	26	30	30	30	30	26	27	28	30	29	29	29	29	29	29	29	17	26	22	18	17	30	29	30	30	28	26	13
Rhizophagus irregularis (strain DAOM 181602 / DAOM 197198 / MUCL 43194)	31	31	31	36	35	13	36	34	36	35	36	36	36	29	32	16	16	31	31	31	30	29	35	35	36	36	31	32	34	36	35	35	35	35	35	35	35	18	31	23	18	19	37	35	35	32	36	31	13
Rhizopus delemar (strain RA 99-880 / ATCC MYA-4621 / FGSC 9543 / NRRL 43880)	31	31	31	37	36	13	36	35	36	36	36	37	36	28	32	15	16	31	31	30	30	29	36	36	37	37	31	33	35	37	36	36	36	36	36	36	36	18	31	24	18	20	38	35	36	33	36	31	13
Rhodnius prolixus	48	46	48	28	28	20	28	26	28	27	28	28	28	25	38	25	26	44	47	50	26	26	29	27	28	28	36	25	25	28	28	28	28	28	28	28	28	29	49	21	13	14	30	27	28	24	27	46	20
Rhodosporidium toruloides (strain NP11)	28	29	28	36	36	14	35	33	35	34	36	36	35	28	30	16	16	29	29	28	30	29	35	34	35	35	28	31	32	35	34	35	34	35	34	34	35	18	28	25	19	18	33	34	35	30	33	28	14
Rhodotorula glutinis (strain ATCC 204091 / IIP 30 / MTCC 1151)	19	19	19	27	27	9	27	26	26	26	27	27	27	20	21	10	10	20	20	19	21	21	26	27	26	26	21	27	26	27	26	26	26	26	26	26	26	11	19	18	21	14	25	26	26	27	25	19	9
Ricinus communis	29	29	29	31	31	15	31	30	31	30	32	32	31	35	30	17	17	29	29	28	36	36	32	31	31	31	27	27	29	31	31	31	31	31	30	30	31	19	28	25	17	18	31	30	31	29	29	29	15
Saccharomyces arboricola (strain H-6 / AS 2.3317 / CBS 10644)	23	23	23	31	32	8	33	33	33	33	33	33	33	23	24	10	10	23	23	23	24	23	31	32	33	33	26	41	40	33	32	32	32	32	32	32	32	12	23	20	21	20	33	32	32	33	35	23	8
Saccharomyces cerevisiae (strain ATCC 204508 / S288c)	26	26	25	34	34	9	35	35	35	35	35	35	35	26	27	12	12	26	26	25	27	26	34	35	35	36	28	41	43	36	35	35	34	34	34	35	35	14	25	22	20	22	36	35	34	35	37	26	9
Saccharomyces cerevisiae (strain AWRI1631)	24	24	24	33	33	9	34	33	34	34	33	34	33	24	25	11	11	25	24	24	25	24	32	33	33	34	27	40	41	34	33	33	33	33	33	33	33	13	24	21	20	20	34	33	33	34	35	24	9
Saccharomyces cerevisiae (strain AWRI796)	22	22	21	31	31	7	32	31	31	32	31	31	31	22	22	9	9	22	21	21	23	22	30	31	32	32	26	39	40	32	31	31	31	30	31	31	31	10	21	19	21	21	32	32	31	34	34	22	7
Saccharomyces cerevisiae (strain CEN.PK113-7D)	26	26	25	34	34	9	35	34	35	35	35	35	35	26	27	12	12	26	26	25	27	26	34	35	35	36	28	41	43	36	35	35	35	34	34	35	35	14	25	22	20	22	36	35	34	35	37	26	9
Saccharomyces cerevisiae (strain FostersB)	21	21	21	30	30	7	31	31	31	32	31	31	31	22	22	9	9	22	21	21	23	22	29	31	31	31	25	38	39	31	30	30	30	30	30	31	30	10	21	19	22	21	32	31	30	34	34	21	7
Saccharomyces cerevisiae (strain FostersO)	20	20	19	29	29	6	30	30	30	30	29	30	29	21	21	8	8	20	20	20	22	21	28	29	29	30	24	36	37	30	29	28	29	28	29	29	29	10	20	19	21	22	30	30	29	32	32	20	6
Saccharomyces cerevisiae (strain JAY291)	25	25	25	34	33	9	34	34	34	34	34	34	34	25	26	11	12	25	25	25	26	25	33	34	35	35	28	41	42	35	34	34	34	33	34	34	34	13	25	21	20	21	35	34	33	34	36	25	9
Saccharomyces cerevisiae (strain Kyokai no. 7 / NBRC 101557)	26	26	25	34	34	9	35	35	35	35	35	36	35	26	27	12	12	26	26	25	27	26	34	35	35	36	28	41	43	36	35	35	34	34	35	35	35	14	25	22	20	22	36	35	34	35	37	26	9
Saccharomyces cerevisiae (strain Lalvin EC1118 / Prise de mousse)	26	26	25	34	34	9	35	35	35	35	35	35	35	26	27	11	12	26	25	25	27	26	34	35	35	36	28	41	43	36	35	34	34	34	34	35	35	13	25	22	20	22	36	35	34	35	37	26	9
Saccharomyces cerevisiae (strain Lalvin QA23)	22	22	22	31	31	7	32	32	32	32	32	32	32	23	23	9	9	22	22	22	23	22	30	32	32	32	26	39	40	32	31	31	31	31	31	32	32	11	22	19	21	21	33	32	31	35	34	22	7
Saccharomyces cerevisiae (strain RM11-1a)	25	26	25	34	34	9	35	34	35	35	35	35	35	26	27	11	12	26	25	25	27	26	34	34	35	35	28	41	43	36	35	34	34	34	34	34	35	13	25	22	20	22	36	35	34	35	37	25	9
Saccharomyces cerevisiae (strain VIN 13)	21	21	21	30	30	7	31	30	31	31	31	31	31	22	22	9	9	21	21	21	22	22	29	30	31	31	25	38	38	31	30	30	30	29	30	30	30	10	21	19	20	21	31	31	30	33	33	21	7
Saccharomyces cerevisiae (strain YJM789)	26	26	25	35	34	9	35	35	35	35	35	36	35	26	27	12	12	26	26	25	27	26	34	35	35	36	28	41	43	36	35	35	34	34	35	35	35	14	26	22	20	22	36	35	34	35	37	26	9
Saccharomyces cerevisiae (strain Zymaflore VL3)	23	23	22	32	32	7	33	32	33	33	33	33	32	23	24	10	10	23	23	23	24	23	31	32	33	33	27	40	41	33	32	32	32	32	32	32	32	11	23	20	21	22	34	33	32	35	35	23	7
Saccharomyces cerevisiae x Saccharomyces kudriavzevii (strain VIN7)	25	26	25	34	34	10	34	33	34	34	34	34	34	25	26	12	12	26	25	25	26	25	33	33	34	34	28	39	40	34	34	33	33	33	33	34	34	14	25	21	20	20	34	33	34	34	35	25	10
Saccharomyces kudriavzevii (strain ATCC MYA-4449 / AS 2.2408 / CBS 8840 / NBRC 1802 / NCYC 2889)	21	21	21	30	30	7	31	31	31	31	31	31	31	22	22	9	9	22	21	21	22	22	29	30	31	31	25	38	38	31	30	30	30	29	30	30	30	10	21	19	21	20	32	30	30	34	33	22	7
Salpingoeca rosetta (strain ATCC 50818 / BSB-021)	34	33	34	32	32	17	32	31	32	31	33	33	33	27	36	20	20	34	34	33	30	29	33	32	33	32	31	27	28	32	32	32	32	32	31	31	32	23	33	25	17	16	32	31	32	28	29	33	17
Sarcophilus harrisii	24	23	25	13	13	75	13	13	13	12	14	14	13	14	22	70	69	23	25	25	16	17	15	13	14	13	16	10	10	14	14	14	14	14	14	14	14	59	24	11	6	6	13	13	14	10	11	23	75
Scheffersomyces stipitis (strain ATCC 58785 / CBS 6054 / NBRC 10063 / NRRL Y-11545)	23	24	23	32	32	8	33	33	33	33	33	33	33	24	25	11	11	24	23	23	24	24	32	33	33	33	27	37	38	33	32	32	32	32	32	32	33	12	23	21	20	21	33	33	32	34	35	24	8
Schistosoma mansoni	38	38	39	30	29	16	30	28	30	29	30	30	30	26	36	20	20	37	39	39	27	27	30	29	30	30	37	27	28	30	30	30	30	30	29	29	30	23	39	21	15	16	32	29	30	28	29	38	16
Schizophyllum commune (strain H4-8 / FGSC 9210)	28	28	28	38	38	14	34	33	34	33	35	35	35	28	30	16	16	29	28	27	29	29	35	34	35	34	27	30	31	34	34	35	34	34	34	34	35	18	28	26	19	18	33	34	34	29	33	28	14
Schizosaccharomyces cryophilus (strain OY26 / ATCC MYA-4695 / CBS 11777 / NBRC 106824 / NRRL Y48691)	25	25	25	34	34	9	35	34	35	35	34	34	34	27	26	11	11	25	25	25	26	26	33	34	34	35	28	36	37	34	34	33	33	33	34	34	34	13	24	23	19	22	35	34	33	33	37	25	9
Schizosaccharomyces japonicus (strain yFS275 / FY16936)	25	26	25	34	34	9	35	34	35	35	35	35	35	27	27	11	12	25	25	25	27	27	34	34	35	35	28	36	38	35	34	35	34	34	34	35	34	13	25	24	20	23	36	34	34	34	37	25	9
Schizosaccharomyces octosporus (strain yFS286)	25	25	24	34	34	9	34	33	34	34	34	34	34	27	26	11	11	25	24	25	26	26	33	34	34	34	27	35	37	34	33	34	33	33	34	34	33	13	24	23	19	22	35	34	33	33	37	25	9
Schizosaccharomyces pombe (strain 972 / ATCC 24843)	25	25	25	34	34	9	35	34	34	35	34	35	35	27	26	11	12	25	25	24	27	26	33	34	34	35	28	36	37	35	34	34	34	33	34	34	33	13	25	23	19	22	35	34	34	33	36	25	9
Sclerotinia sclerotiorum (strain ATCC 18683 / 1980 / Ss-1)	28	28	28	35	35	13	38	36	37	37	38	38	38	27	29	15	15	28	28	27	28	28	37	37	38	38	28	33	34	38	37	38	37	37	37	37	37	17	27	24	19	19	34	37	38	31	39	28	13
Selaginella moellendorffii	29	29	29	32	32	14	32	30	31	31	32	32	32	33	31	16	17	29	29	28	34	34	32	31	32	32	28	29	30	32	31	32	32	32	31	31	32	18	29	26	18	19	33	31	32	30	30	29	14
Serpula lacrymans var. lacrymans (strain S7.3)	27	28	28	40	40	12	35	34	35	34	36	36	35	28	29	14	14	28	28	27	29	28	35	34	35	35	28	32	34	35	35	35	35	34	34	35	35	16	27	25	19	20	35	35	35	31	35	28	12
Serpula lacrymans var. lacrymans (strain S7.9)	26	27	26	39	39	11	34	33	34	34	34	35	34	27	28	13	14	27	26	26	28	27	34	33	34	34	28	32	34	34	34	34	34	33	33	34	34	15	26	24	19	20	35	34	34	31	35	27	11
Setaria italica	27	27	27	29	29	16	28	27	28	27	29	29	29	34	29	17	18	27	28	26	35	34	29	28	29	28	24	24	25	29	28	29	28	29	28	28	28	19	27	26	16	17	28	27	29	25	26	27	16
Setosphaeria turcica (strain 28A)	28	28	28	35	35	13	39	37	38	37	39	39	39	28	30	15	15	29	29	28	29	28	37	37	39	38	29	33	34	38	38	38	38	38	37	37	38	17	28	25	19	19	34	38	38	31	37	28	13
Solanum lycopersicum	26	26	26	28	28	14	27	26	27	26	28	28	28	35	27	16	16	26	26	26	35	35	28	27	27	27	24	24	25	28	27	27	27	27	27	27	27	18	26	25	15	19	28	26	28	25	26	26	14
Solanum tuberosum	24	24	24	26	26	13	25	24	25	25	26	26	26	33	25	15	15	24	24	23	33	32	27	25	26	25	22	22	23	26	25	25	25	25	25	25	25	17	24	25	15	19	26	25	26	23	24	24	14
Solenopsis invicta	56	42	44	28	28	18	28	27	28	27	28	28	28	25	36	23	24	41	44	53	26	26	29	27	28	28	34	24	25	29	28	28	28	28	28	28	28	27	58	20	14	14	29	27	28	25	27	43	19
Sordaria macrospora (strain ATCC MYA-333 / DSM 997 / K(L3346) / K-hell)	29	29	29	35	35	14	38	36	38	37	39	39	38	28	30	15	16	30	30	28	29	29	38	37	39	38	29	32	33	39	38	38	38	38	37	37	38	18	29	25	19	18	34	37	39	31	37	29	14
Sorghum bicolor	26	27	27	29	29	16	28	27	28	27	29	29	29	33	28	17	17	27	28	26	34	34	29	28	29	28	24	24	25	29	28	29	28	29	28	28	28	19	26	26	17	17	27	27	29	25	26	26	16
Spathaspora passalidarum (strain NRRL Y-27907 / 11-Y1)	26	26	26	34	34	9	35	35	35	35	35	36	35	26	27	12	12	26	26	26	27	26	34	35	36	36	28	39	40	36	35	35	34	34	34	35	35	14	26	23	20	21	35	35	35	35	37	26	10
Spermophilus tridecemlineatus	22	21	23	12	13	84	12	12	12	11	13	13	13	13	21	61	62	21	23	22	15	16	14	12	13	12	14	9	9	13	13	13	13	13	13	13	13	53	22	11	6	5	12	12	13	9	10	21	84
Sphaerulina musiva (strain SO2202)	27	28	28	35	35	12	38	36	38	37	38	38	38	28	29	14	15	29	28	27	29	28	37	37	38	38	28	33	34	39	37	38	37	38	37	38	38	16	28	25	20	19	34	41	38	31	37	28	12
Sporisorium reilianum (strain SRZ2)	28	29	29	36	36	13	35	34	35	34	36	36	36	28	30	15	16	30	29	28	29	29	36	35	36	35	29	32	33	36	35	35	35	35	35	35	36	18	28	25	19	18	34	35	36	30	34	28	13
Sporothrix schenckii (strain ATCC 58251 / de Perez 2211183)	28	29	29	35	35	13	38	36	38	37	39	39	39	27	30	15	16	29	29	27	29	29	38	37	38	38	28	32	33	38	37	38	38	38	37	37	38	17	28	26	20	18	34	37	39	31	36	28	14
Spraguea lophii (strain 42_110)	11	12	11	17	17	3	18	18	17	18	17	17	17	13	12	4	4	12	11	11	13	12	15	17	17	18	15	21	22	17	17	16	17	16	17	17	17	5	11	11	14	17	19	17	17	22	21	12	3
Strigamia maritima	47	44	47	26	26	23	26	25	26	25	27	26	26	24	38	29	30	42	46	48	25	25	27	25	26	26	34	22	23	27	27	26	26	27	26	26	26	34	48	20	12	13	27	25	26	22	25	45	24
Strongylocentrotus purpuratus	43	40	43	25	25	27	25	24	25	24	26	26	25	24	38	32	33	39	43	43	25	26	26	25	25	25	31	21	21	26	26	26	25	26	25	25	25	36	43	19	12	12	26	24	26	21	23	41	27
Sus scrofa	23	22	23	13	13	81	13	12	13	12	13	13	13	13	21	61	62	21	23	23	15	16	14	13	13	13	15	9	9	13	13	13	13	14	13	13	13	53	23	11	6	5	12	12	13	9	10	21	82
Taeniopygia guttata	27	25	27	14	14	63	14	13	14	13	15	15	15	15	24	80	72	24	27	27	17	17	16	14	15	14	18	11	11	15	15	15	15	15	14	14	15	62	27	11	6	6	14	14	15	11	12	25	63
Takifugu rubripes	32	30	32	17	17	53	16	16	16	15	17	17	17	17	27	60	62	29	32	32	19	19	18	16	17	17	21	13	13	17	17	17	17	18	17	17	17	71	32	13	7	7	16	16	17	12	14	29	53
Talaromyces stipitatus (strain ATCC 10500 / CBS 375.48 / QM 6759 / NRRL 1006)	28	28	28	35	35	13	40	38	39	39	40	40	40	27	30	15	15	29	29	28	28	28	37	39	40	40	29	33	34	41	40	41	40	40	40	40	40	17	28	24	19	19	35	37	38	31	37	28	13
Taphrina deformans (strain PYCC 5710 / ATCC 11124 / CBS 356.35 / IMI 108563 / JCM 9778 / NBRC 8474)	23	23	23	32	31	8	32	31	32	33	32	32	32	23	24	10	10	23	22	23	24	23	31	32	32	33	26	34	34	33	32	32	31	31	32	32	31	12	23	21	19	20	33	32	32	31	34	23	8
Tetrahymena thermophila (strain SB210)	24	25	24	27	27	12	27	26	27	27	28	28	27	24	26	14	14	24	24	24	25	25	27	27	27	27	25	27	28	28	27	27	27	27	27	27	27	16	24	20	16	18	29	27	27	29	27	24	12
Tetranychus urticae	44	43	45	29	29	20	29	28	29	28	29	29	29	26	38	25	25	42	45	45	28	28	29	28	29	29	36	25	26	29	29	29	29	29	29	29	29	29	45	21	14	14	30	28	29	25	27	43	20
Tetraodon nigroviridis	32	30	32	17	17	50	17	16	17	16	17	17	17	17	28	59	60	29	32	33	19	19	18	16	17	17	21	13	13	17	17	17	17	18	17	17	17	69	32	13	7	7	17	16	17	13	15	30	51
Tetrapisispora blattae (strain ATCC 34711 / CBS 6284 / DSM 70876 / NBRC 10599 / NRRL Y-10934 / UCD 77-7)	26	27	26	34	34	10	36	35	36	36	36	36	36	27	28	12	12	27	26	26	27	27	34	35	36	36	29	40	42	36	35	35	35	35	35	35	35	14	26	23	21	22	36	35	35	36	37	26	10
Tetrapisispora phaffii (strain ATCC 24235 / CBS 4417 / NBRC 1672 / NRRL Y-8282 / UCD 70-5)	25	25	25	33	33	9	35	34	35	35	35	35	35	25	26	11	11	25	25	25	25	24	33	34	35	35	28	41	43	35	35	34	34	34	34	34	34	13	25	21	20	22	36	34	34	35	37	25	9
Thalassiosira oceanica	20	20	20	22	22	13	22	21	22	22	23	23	23	24	21	14	14	21	21	19	24	24	23	22	22	22	18	19	20	22	22	23	22	23	22	22	22	15	20	26	14	17	21	21	23	19	19	20	13
Thalassiosira pseudonana	21	21	21	25	24	11	24	23	24	23	25	25	25	26	22	12	12	21	21	20	25	25	24	24	24	24	20	22	23	25	24	24	24	24	23	24	24	14	21	27	14	21	24	24	24	22	22	20	11
Thanatephorus cucumeris (strain AG1-IA)	24	25	24	34	34	11	32	31	31	31	32	32	32	26	26	13	13	25	25	24	26	26	32	32	32	32	25	29	31	32	31	31	31	31	31	31	31	15	24	24	19	19	31	31	31	28	31	25	11
Thanatephorus cucumeris (strain AG1-IB / isolate 7/3/14)	25	25	25	35	35	11	33	32	33	32	33	34	33	27	27	13	13	26	26	25	27	27	33	33	33	33	26	30	32	33	32	33	32	32	32	32	33	15	25	25	20	19	32	33	33	30	32	26	11
Theileria annulata	14	14	14	19	19	5	19	19	19	19	19	19	19	20	15	6	6	14	14	14	18	18	18	18	19	19	16	20	21	19	18	18	18	18	18	19	18	7	14	21	14	34	21	19	18	22	20	14	5
Theileria parva	15	15	14	20	20	5	20	19	20	20	19	20	20	21	15	6	7	15	14	14	19	18	19	19	20	20	16	21	22	20	19	19	19	19	19	19	19	7	14	22	15	34	21	19	19	22	21	15	5
Thielavia heterothallica (strain ATCC 42464 / BCRC 31852 / DSM 1799)	28	29	29	35	35	13	38	36	37	37	39	39	39	28	30	15	15	29	29	28	29	29	38	38	39	38	29	33	34	39	38	38	38	38	38	38	38	17	28	26	20	18	34	38	40	31	37	28	13
Thielavia terrestris (strain ATCC 38088 / NRRL 8126)	28	28	28	36	36	13	38	37	38	37	39	39	39	28	30	15	15	29	29	28	30	29	38	38	39	38	28	32	34	39	38	38	38	38	38	38	38	17	28	26	20	19	34	38	40	31	37	28	13
Togninia minima (strain UCR-PA7)	25	26	26	34	34	11	37	35	36	36	36	36	36	26	27	13	13	26	26	25	27	26	35	36	36	36	27	33	34	37	36	36	36	36	36	36	36	15	25	25	19	20	33	36	38	30	37	26	11
Torulaspora delbrueckii (strain ATCC 10662 / CBS 1146 / NBRC 0425 / NCYC 2629 / NRRL Y-866)	25	26	25	34	34	9	35	34	35	35	35	35	35	25	26	11	11	26	25	25	26	25	33	34	35	35	28	42	44	35	34	34	34	34	34	34	34	13	25	22	20	22	36	35	34	35	37	25	9
Toxoplasma gondii	20	21	21	23	24	13	23	22	23	22	24	24	24	25	22	13	14	21	21	20	25	26	24	23	23	23	19	20	21	24	23	24	23	24	23	23	24	15	20	26	14	19	22	23	24	20	21	20	13
Trachipleistophora hominis	11	11	10	16	16	3	16	17	16	17	16	16	16	13	11	4	4	11	10	10	12	12	14	16	16	16	14	20	21	16	16	15	16	15	16	16	16	5	10	12	15	19	17	16	16	21	19	11	3
Tribolium castaneum	50	47	51	27	27	23	27	25	27	26	27	27	27	25	38	28	28	45	50	52	26	26	28	26	27	27	35	23	24	28	27	27	27	27	27	27	27	32	51	20	12	14	28	26	27	23	25	48	23
Trichinella spiralis	39	38	39	30	29	15	30	28	30	29	30	30	30	25	35	19	19	37	39	40	26	26	30	29	30	30	38	27	29	30	30	30	29	29	29	30	30	22	39	21	15	17	32	29	30	28	29	39	15
Trichomonas vaginalis	17	17	17	19	19	10	19	18	18	18	19	19	19	20	18	11	11	17	17	16	20	20	19	19	19	19	16	17	18	19	19	19	19	19	19	19	19	12	17	20	13	17	19	18	19	19	18	17	10
Trichophyton equinum (strain ATCC MYA-4606 / CBS 127.97)	28	28	28	36	35	12	41	39	41	40	42	41	41	27	29	14	15	29	28	27	28	28	38	62	55	50	29	34	35	40	40	39	39	39	39	40	40	16	28	24	20	19	35	37	38	32	38	28	12
Trichophyton rubrum (strain ATCC MYA-4607 / CBS 118892)	28	28	28	35	35	12	41	39	41	40	42	42	42	28	30	14	15	29	28	27	29	28	38	64	56	51	29	34	35	40	40	40	39	39	39	39	40	16	28	25	20	19	35	37	39	33	38	28	12
Trichophyton tonsurans (strain CBS 112818)	28	28	28	35	35	12	41	39	41	40	42	42	41	27	29	14	15	29	28	27	28	28	38	63	56	50	29	34	35	40	40	40	39	39	39	40	40	16	28	24	19	19	35	37	38	32	38	28	12
Trichophyton verrucosum (strain HKI 0517)	27	27	27	35	34	12	39	38	39	39	40	40	40	27	29	14	14	28	27	26	28	28	37	77	53	49	28	33	34	39	38	39	38	38	38	39	39	16	27	24	20	19	34	37	37	31	37	27	12
Trichoplax adhaerens	40	39	40	29	29	17	30	28	29	29	30	30	29	26	39	21	22	37	39	40	27	26	29	28	30	30	36	27	28	30	30	29	29	30	29	29	29	25	40	21	14	16	33	29	29	27	30	39	17
Trichosporon asahii var. asahii (strain ATCC 90039 / CBS 2479 / JCM 2466 / KCTC 7840 / NCYC 2677 / UAMH 7654)	26	26	27	35	35	13	34	33	34	33	34	35	34	27	28	14	15	28	27	26	28	28	34	34	34	34	27	31	32	34	33	34	33	33	33	33	34	16	26	25	19	18	32	33	34	29	32	27	13
Trichosporon asahii var. asahii (strain CBS 8904)	26	26	26	35	34	13	34	32	33	33	34	34	34	27	28	14	15	28	27	25	28	27	33	33	34	33	26	30	31	34	33	33	33	33	33	33	33	16	26	25	19	18	32	33	34	29	32	26	13
Triticum aestivum	27	27	27	28	28	17	28	27	28	27	29	29	28	33	29	18	19	28	28	26	34	34	29	28	28	28	24	24	24	28	28	28	28	28	27	27	28	20	27	25	15	16	27	27	28	24	25	27	17
Triticum urartu	26	27	26	29	29	14	29	27	28	28	29	29	29	32	28	16	16	27	27	26	33	33	29	28	29	28	25	25	26	29	28	29	28	29	28	28	29	18	26	25	16	18	29	28	29	26	27	27	15
Trypanosoma brucei brucei (strain 927/4 GUTat10.1)	17	17	17	21	21	8	21	21	21	21	21	22	22	22	18	9	9	17	17	16	21	20	21	21	21	21	18	21	22	21	20	21	21	21	21	21	21	10	16	24	15	23	22	21	21	22	21	17	8
Trypanosoma brucei gambiense (strain MHOM/CI/86/DAL972)	17	17	17	21	21	8	21	21	21	21	21	21	21	22	18	9	9	17	17	16	21	20	21	21	21	21	18	21	22	21	20	21	21	21	21	21	21	10	16	23	15	22	22	21	22	22	21	17	8
Trypanosoma congolense (strain IL3000)	10	10	10	14	14	4	14	14	14	14	14	14	14	14	11	5	5	10	10	10	13	13	13	14	14	14	12	15	15	14	13	14	14	14	14	14	14	5	10	16	14	19	14	14	14	16	14	10	4
Trypanosoma cruzi	17	17	17	21	21	8	20	20	20	20	21	21	21	21	18	9	9	18	17	16	20	20	21	21	21	21	17	20	20	21	20	21	20	21	20	21	20	10	17	23	14	20	21	21	21	21	20	17	8
Trypanosoma cruzi (strain CL Brener)	18	18	18	22	22	9	22	21	22	22	23	22	22	23	20	10	11	19	19	18	22	22	22	22	22	22	18	20	21	22	21	22	22	22	21	22	22	12	18	24	15	20	22	22	22	21	21	18	10
Trypanosoma vivax (strain Y486)	5	5	5	7	7	2	7	7	7	8	7	7	7	7	5	2	3	5	5	5	7	7	7	7	7	7	6	8	8	7	7	7	7	7	7	7	7	3	5	8	8	11	7	7	7	9	7	5	2
Tuber melanosporum (strain Mel28)	28	29	28	36	36	11	39	37	39	38	40	40	39	27	30	14	14	29	28	28	29	28	38	38	39	39	30	34	36	39	38	38	38	38	38	38	38	16	28	25	20	20	36	37	38	33	38	28	12
Tupaia chinensis	23	22	23	13	13	77	13	12	13	12	13	13	13	13	21	60	60	21	23	23	15	16	14	13	13	13	15	9	10	13	13	14	13	14	13	13	13	52	23	11	6	5	12	12	13	9	11	21	76
Uncinocarpus reesii (strain UAMH 1704)	27	27	27	34	35	11	40	38	40	39	41	41	41	27	28	13	14	27	27	27	27	27	37	40	40	40	29	34	35	40	39	39	39	38	39	39	39	16	27	24	19	19	35	37	37	32	38	27	11
Ustilago hordei (strain Uh4875-4)	28	29	29	36	36	13	35	34	35	34	36	36	36	28	30	15	16	29	29	28	29	29	36	35	35	36	28	32	33	36	35	35	35	35	35	35	35	17	28	25	19	19	34	35	36	31	34	28	13
Ustilago maydis (strain 521 / FGSC 9021)	28	28	28	35	35	13	35	33	35	34	35	35	35	27	29	14	15	29	28	27	28	28	35	34	35	35	28	32	33	35	35	35	34	35	34	34	35	17	27	24	19	18	34	34	35	31	34	28	13
Vanderwaltozyma polyspora (strain ATCC 22028 / DSM 70294)	25	26	25	34	34	9	36	35	36	36	36	36	35	26	27	11	12	26	25	25	26	26	34	34	35	35	28	41	43	35	35	34	34	34	34	34	34	13	25	22	20	22	36	34	35	36	37	26	9
Vavraia culicis (isolate floridensis)	10	11	10	16	16	3	16	16	16	17	16	16	16	13	11	4	4	11	10	10	12	12	14	15	16	16	14	19	20	16	16	15	16	15	16	16	16	5	10	12	14	18	17	16	15	20	18	11	3
Verticillium alfalfae (strain VaMs.102 / ATCC MYA-4576 / FGSC 10136)	27	27	27	34	34	12	37	35	37	36	38	38	37	26	28	14	14	27	27	26	28	27	36	36	37	37	28	33	33	37	36	36	36	36	36	36	37	16	27	24	20	19	33	36	38	32	36	27	12
Verticillium dahliae (strain VdLs.17 / ATCC MYA-4575 / FGSC 10137)	27	27	28	35	35	12	38	36	38	37	38	38	38	27	29	14	15	28	28	27	28	28	37	37	38	37	28	32	33	38	37	37	37	37	37	37	38	17	27	25	19	19	34	37	39	31	36	28	13
Vitis vinifera	26	26	26	27	27	14	27	25	26	26	27	27	27	36	27	15	16	26	26	25	35	35	28	26	27	27	23	23	24	27	26	27	26	27	26	26	27	17	25	26	15	19	27	26	27	24	25	25	14
Vittaforma corneae (strain ATCC 50505)	10	11	10	15	15	3	16	16	16	16	15	15	15	11	11	4	4	11	10	10	11	11	14	15	16	16	14	19	20	15	15	15	15	15	15	15	15	5	10	9	13	14	17	16	15	20	19	11	3
Volvox carteri	22	23	23	25	25	13	25	23	24	24	25	25	25	28	24	14	15	24	24	22	28	28	26	25	25	24	20	21	22	25	24	25	24	25	24	24	25	16	22	29	15	19	24	24	25	21	21	22	14
Wallemia ichthyophaga (strain EXF-994 / CBS 113033)	27	28	28	38	37	10	37	36	37	37	37	37	37	27	29	12	13	28	27	27	28	27	36	36	37	37	30	36	37	37	37	36	36	36	36	36	37	15	27	25	20	21	38	36	36	35	38	28	10
Wallemia sebi (strain ATCC MYA-4683 / CBS 633.66)	27	28	27	38	37	10	37	36	37	37	37	37	37	27	29	12	13	28	27	27	28	27	35	36	37	37	30	37	38	37	36	36	36	35	36	36	36	14	27	24	20	22	38	36	36	36	39	28	10
Wickerhamomyces ciferrii (strain F-60-10 / ATCC 14091 / CBS 111 / JCM 3599 / NBRC 0793 / NRRL Y-1031)	26	27	26	34	34	10	36	35	36	35	36	36	36	26	28	13	13	27	27	26	27	27	35	35	36	36	29	38	39	36	35	35	35	35	35	35	35	15	26	23	20	20	35	35	35	34	36	27	10
Wuchereria bancrofti	39	39	40	30	30	15	30	29	30	30	31	31	30	26	36	19	20	38	40	40	27	27	30	29	30	30	44	28	29	31	30	30	30	30	30	30	30	22	40	21	16	17	32	30	30	29	30	39	15
Xenopus tropicalis	29	27	29	15	15	60	15	14	15	14	15	15	15	15	25	68	70	26	29	29	17	18	16	15	15	15	19	11	12	16	16	16	16	16	15	15	16	66	29	12	7	6	15	14	15	11	13	27	60
Xiphophorus maculatus	32	30	32	17	17	53	17	16	17	16	17	17	17	17	27	61	63	29	32	32	19	19	18	16	17	17	21	13	13	17	17	17	17	18	17	17	17	72	32	13	7	7	16	16	17	12	14	30	53
Yarrowia lipolytica (strain CLIB 122 / E 150)	27	27	27	35	35	11	37	36	37	36	37	37	37	27	28	13	13	28	27	27	28	28	36	36	37	36	29	36	38	37	36	36	36	36	36	36	36	15	27	25	20	21	35	36	36	34	37	27	11
Zea mays	24	25	25	29	29	12	29	28	29	28	29	29	29	32	26	13	14	25	25	24	32	32	29	28	29	28	24	26	27	29	28	28	28	28	28	28	28	16	24	25	18	18	28	28	28	27	27	25	12
Zygosaccharomyces bailii (strain CLIB 213 / ATCC 58445 / CBS 680 / CCRC 21525 / NBRC 1098 / NCYC 1416 / NRRL Y-2227)	25	25	25	33	33	9	34	34	34	34	34	34	34	25	26	11	11	25	25	24	25	25	33	34	34	34	27	41	43	35	34	34	34	34	34	34	34	13	25	22	21	21	35	34	34	34	36	25	9
Zygosaccharomyces rouxii (strain ATCC 2623 / CBS 732 / NBRC 1130 / NCYC 568 / NRRL Y-229)	26	26	26	34	34	9	36	35	35	35	36	36	36	26	27	12	12	27	26	25	27	26	34	35	36	36	28	41	43	36	35	35	35	35	35	35	35	14	26	23	21	21	36	35	35	35	37	26	10
[truncated: 383 more columns]
