# Supplementary material for: Computational Analysis of the Predicted Evolutionary Conservation of Human Phosphorylation Sites
Source: PLoS One. 2016 Apr 5;11(4):e0152809. doi: 10.1371/journal.pone.0152809 (PMC4821552; doi:10.1371/journal.pone.0152809)
Supplement: S2 Table — (XLSX) [file pone.0152809.s002.xlsx]

## Sheet: tax_list_complete_S.txt.mat.inv
	Acromyrmex echinatior	Acyrthosiphon pisum	Aedes aegypti	Agaricus bisporus var. bisporus (strain H97 / ATCC MYA-4626 / FGSC 10389)	Agaricus bisporus var. burnettii (strain JB137-S8 / ATCC MYA-4627 / FGSC 10392)	Ailuropoda melanoleuca	Ajellomyces capsulatus (strain G186AR / H82 / ATCC MYA-2454 / RMSCC 2432)	Ajellomyces capsulatus (strain H143)	Ajellomyces capsulatus (strain H88)	Ajellomyces capsulatus (strain NAm1 / WU24)	Ajellomyces dermatitidis (strain ATCC 18188 / CBS 674.68)	Ajellomyces dermatitidis (strain ER-3 / ATCC MYA-2586)	Ajellomyces dermatitidis (strain SLH14081)	Amborella trichopoda	Amphimedon queenslandica	Anas platyrhynchos	Anolis carolinensis	Anopheles darlingi	Anopheles gambiae	Apis mellifera	Arabidopsis lyrata subsp. lyrata	Arabidopsis thaliana	Arthrobotrys oligospora (strain ATCC 24927 / CBS 115.81 / DSM 1491)	Arthroderma benhamiae (strain ATCC MYA-4681 / CBS 112371)	Arthroderma gypseum (strain ATCC MYA-4604 / CBS 118893)	Arthroderma otae (strain ATCC MYA-4605 / CBS 113480)	Ascaris suum	Ashbya aceri	Ashbya gossypii (strain ATCC 10895 / CBS 109.51 / FGSC 9923 / NRRL Y-1056)	Aspergillus clavatus (strain ATCC 1007 / CBS 513.65 / DSM 816 / NCTC 3887 / NRRL 1)	Aspergillus flavus (strain ATCC 200026 / FGSC A1120 / NRRL 3357 / JCM 12722 / SRRC 167)	Aspergillus kawachii (strain NBRC 4308)	Aspergillus niger (strain ATCC 1015 / CBS 113.46 / FGSC A1144 / LSHB Ac4 / NCTC 3858a / NRRL 328 / USDA 3528.7)	Aspergillus niger (strain CBS 513.88 / FGSC A1513)	Aspergillus oryzae (strain 3.042)	Aspergillus oryzae (strain ATCC 42149 / RIB 40)	Aspergillus terreus (strain NIH 2624 / FGSC A1156)	Astyanax mexicanus	Atta cephalotes	Aureococcus anophagefferens	Auricularia delicata (strain TFB10046)	Babesia bovis	Batrachochytrium dendrobatidis (strain JAM81 / FGSC 10211)	Baudoinia compniacensis (strain UAMH 10762)	Beauveria bassiana (strain ARSEF 2860)	Blastocystis hominis	Blumeria graminis f. sp. hordei (strain DH14)	Bombyx mori	Bos taurus
Acromyrmex echinatior	100	37	39	24	24	18	23	22	23	23	24	24	24	24	31	22	23	35	39	49	25	25	25	24	24	24	27	19	20	24	23	24	24	24	23	23	24	26	65	22	14	15	23	22	24	20	21	37	19
Acyrthosiphon pisum	37	100	37	24	24	18	24	22	23	23	24	24	24	24	30	22	22	34	37	38	25	25	25	24	24	24	27	20	20	24	24	24	24	24	23	23	24	25	37	22	14	15	24	23	24	20	21	36	18
Aedes aegypti	39	37	100	24	23	19	24	22	24	23	25	25	24	24	32	23	24	42	47	40	25	25	25	24	24	24	28	20	20	24	24	24	24	24	24	24	24	27	40	22	14	15	23	23	24	20	21	38	19
Agaricus bisporus var. bisporus (strain H97 / ATCC MYA-4626 / FGSC 10389)	24	24	24	100	70	12	27	26	27	26	28	28	28	26	25	13	14	24	24	24	25	25	28	27	28	27	22	24	25	27	27	27	26	27	27	27	27	16	24	24	18	19	26	26	27	24	25	24	12
Agaricus bisporus var. burnettii (strain JB137-S8 / ATCC MYA-4627 / FGSC 10392)	24	24	23	70	100	12	27	26	27	26	28	28	28	25	25	14	14	24	24	24	25	25	28	27	27	27	22	24	24	27	27	27	27	27	27	27	27	16	24	24	18	18	26	26	27	23	24	23	12
Ailuropoda melanoleuca	18	18	19	12	12	100	12	11	12	11	12	12	12	13	18	61	60	18	20	18	16	17	14	12	12	12	12	8	8	12	12	13	12	13	12	12	12	50	18	11	6	5	10	11	12	7	9	17	87
Ajellomyces capsulatus (strain G186AR / H82 / ATCC MYA-2454 / RMSCC 2432)	23	24	24	27	27	12	100	65	71	57	38	38	38	26	24	13	14	24	24	23	25	25	29	30	31	30	22	25	26	30	29	29	29	29	29	30	30	15	23	25	18	19	26	28	28	24	26	23	12
Ajellomyces capsulatus (strain H143)	22	22	22	26	26	11	65	100	77	53	36	36	36	24	23	13	13	23	23	22	23	24	28	29	29	29	21	24	25	29	28	28	28	28	28	28	28	14	22	24	18	19	25	27	27	23	25	22	11
Ajellomyces capsulatus (strain H88)	23	23	24	27	27	12	71	77	100	56	38	38	38	25	24	13	14	24	24	23	24	24	29	30	30	30	22	25	25	30	29	29	29	30	29	29	30	15	23	25	18	19	26	28	28	23	26	24	12
Ajellomyces capsulatus (strain NAm1 / WU24)	23	23	23	26	26	11	57	53	56	100	37	37	36	24	23	12	13	23	23	22	24	24	28	30	30	30	22	25	26	30	28	29	29	29	28	29	29	14	22	25	19	20	26	27	28	24	26	23	11
Ajellomyces dermatitidis (strain ATCC 18188 / CBS 674.68)	24	24	25	28	28	12	38	36	38	37	100	85	82	26	25	14	14	25	25	24	25	26	30	31	32	31	22	25	25	31	30	31	30	31	30	30	31	16	24	25	18	19	26	29	30	25	27	24	12
Ajellomyces dermatitidis (strain ER-3 / ATCC MYA-2586)	24	24	25	28	28	12	38	36	38	37	85	100	85	26	25	14	14	25	25	24	25	25	30	32	32	31	22	25	25	31	30	31	30	31	30	30	31	16	24	25	19	19	26	29	30	25	27	24	12
Ajellomyces dermatitidis (strain SLH14081)	24	24	24	28	28	12	38	36	38	36	82	85	100	26	25	14	14	25	25	23	25	25	30	31	32	31	22	25	25	31	30	31	30	30	30	30	30	16	24	25	19	19	26	29	29	24	26	23	12
Amborella trichopoda	24	24	24	26	25	13	26	24	25	24	26	26	26	100	25	15	15	25	25	24	30	29	26	25	25	24	22	22	22	26	25	25	25	25	25	25	25	17	24	25	17	18	25	24	25	23	22	24	14
Amphimedon queenslandica	31	30	32	25	25	18	24	23	24	23	25	25	25	25	100	21	22	30	32	31	27	26	26	24	25	24	25	20	20	25	24	25	24	25	24	24	24	24	31	23	15	15	24	23	25	21	21	30	18
Anas platyrhynchos	22	22	23	13	14	61	13	13	13	12	14	14	14	15	21	100	69	21	23	23	17	18	15	13	14	13	14	9	9	14	14	14	14	15	13	13	14	56	22	12	7	6	12	12	14	9	11	21	61
Anolis carolinensis	23	22	24	14	14	60	14	13	14	13	14	14	14	15	22	69	100	22	24	23	18	19	16	14	14	14	15	10	10	14	14	15	14	15	14	14	14	58	23	13	7	7	12	13	14	10	11	21	61
Anopheles darlingi	35	34	42	24	24	18	24	23	24	23	25	25	25	25	30	21	22	100	45	36	26	26	26	24	25	24	27	20	20	25	24	25	24	24	24	24	24	25	36	23	15	15	23	23	25	20	21	36	18
Anopheles gambiae	39	37	47	24	24	20	24	23	24	23	25	25	25	25	32	23	24	45	100	40	26	26	26	24	24	24	27	20	20	25	24	25	25	25	24	24	24	27	39	23	14	15	23	23	25	20	20	39	20
Apis mellifera	49	38	40	24	24	18	23	22	23	22	24	24	23	24	31	23	23	36	40	100	25	25	25	23	24	23	28	19	20	24	23	24	23	23	23	23	23	27	49	22	14	15	23	22	23	20	21	39	18
Arabidopsis lyrata subsp. lyrata	25	25	25	25	25	16	25	23	24	24	25	25	25	30	27	17	18	26	26	25	100	50	26	25	25	25	22	21	21	25	24	25	25	25	24	24	25	20	25	24	16	17	23	23	25	22	21	24	16
Arabidopsis thaliana	25	25	25	25	25	17	25	24	24	24	26	25	25	29	26	18	19	26	26	25	50	100	26	25	25	25	22	21	21	25	25	25	24	25	24	24	25	20	25	24	16	16	23	23	25	21	21	24	17
Arthrobotrys oligospora (strain ATCC 24927 / CBS 115.81 / DSM 1491)	25	25	25	28	28	14	29	28	29	28	30	30	30	26	26	15	16	26	26	25	26	26	100	29	30	29	22	24	24	30	29	29	29	29	29	29	29	18	25	26	18	18	25	28	29	24	26	24	14
Arthroderma benhamiae (strain ATCC MYA-4681 / CBS 112371)	24	24	24	27	27	12	30	29	30	30	31	32	31	25	24	13	14	24	24	23	25	25	29	100	45	40	22	25	25	30	30	30	30	30	30	30	30	16	23	25	19	19	25	28	29	25	26	24	12
Arthroderma gypseum (strain ATCC MYA-4604 / CBS 118893)	24	24	24	28	27	12	31	29	30	30	32	32	32	25	25	14	14	25	24	24	25	25	30	45	100	40	22	24	25	30	30	30	30	30	30	30	30	16	24	25	18	19	26	28	29	25	27	24	12
Arthroderma otae (strain ATCC MYA-4605 / CBS 113480)	24	24	24	27	27	12	30	29	30	30	31	31	31	24	24	13	14	24	24	23	25	25	29	40	40	100	22	25	25	30	30	30	30	30	30	30	30	15	23	25	18	19	26	28	28	24	27	24	12
Ascaris suum	27	27	28	22	22	12	22	21	22	22	22	22	22	22	25	14	15	27	27	28	22	22	22	22	22	22	100	21	21	22	22	22	22	22	22	22	22	17	28	21	15	18	23	22	22	22	21	28	12
Ashbya aceri	19	20	20	24	24	8	25	24	25	25	25	25	25	22	20	9	10	20	20	19	21	21	24	25	24	25	21	100	50	25	24	24	24	24	24	24	24	11	20	22	19	21	25	24	24	25	25	20	8
Ashbya gossypii (strain ATCC 10895 / CBS 109.51 / FGSC 9923 / NRRL Y-1056)	20	20	20	25	24	8	26	25	25	26	25	25	25	22	20	9	10	20	20	20	21	21	24	25	25	25	21	50	100	25	25	24	24	24	25	25	25	11	20	22	19	23	26	25	24	25	25	21	8
Aspergillus clavatus (strain ATCC 1007 / CBS 513.65 / DSM 816 / NCTC 3887 / NRRL 1)	24	24	24	27	27	12	30	29	30	30	31	31	31	26	25	14	14	25	25	24	25	25	30	30	30	30	22	25	25	100	34	34	34	34	34	34	34	16	24	25	18	19	26	28	29	24	27	24	12
Aspergillus flavus (strain ATCC 200026 / FGSC A1120 / NRRL 3357 / JCM 12722 / SRRC 167)	23	24	24	27	27	12	29	28	29	28	30	30	30	25	24	14	14	24	24	23	24	25	29	30	30	30	22	24	25	34	100	34	34	33	76	74	34	16	23	25	18	18	25	28	28	24	26	24	12
Aspergillus kawachii (strain NBRC 4308)	24	24	24	27	27	13	29	28	29	29	31	31	31	25	25	14	15	25	25	24	25	25	29	30	30	30	22	24	24	34	34	100	54	53	33	34	34	16	24	25	18	18	25	28	29	24	26	24	13
Aspergillus niger (strain ATCC 1015 / CBS 113.46 / FGSC A1144 / LSHB Ac4 / NCTC 3858a / NRRL 328 / USDA 3528.7)	24	24	24	26	27	12	29	28	29	29	30	30	30	25	24	14	14	24	25	23	25	24	29	30	30	30	22	24	24	34	34	54	100	72	33	33	34	16	24	25	18	18	25	28	28	24	26	23	12
Aspergillus niger (strain CBS 513.88 / FGSC A1513)	24	24	24	27	27	13	29	28	30	29	31	31	30	25	25	15	15	24	25	23	25	25	29	30	30	30	22	24	24	34	33	53	72	100	33	33	33	17	24	25	18	18	25	28	29	24	25	24	13
Aspergillus oryzae (strain 3.042)	23	23	24	27	27	12	29	28	29	28	30	30	30	25	24	13	14	24	24	23	24	24	29	30	30	30	22	24	25	34	76	33	33	33	100	85	34	15	23	25	18	18	25	27	28	24	26	24	12
Aspergillus oryzae (strain ATCC 42149 / RIB 40)	23	23	24	27	27	12	30	28	29	29	30	30	30	25	24	13	14	24	24	23	24	24	29	30	30	30	22	24	25	34	74	34	33	33	85	100	34	15	23	25	18	18	26	28	28	24	26	24	12
Aspergillus terreus (strain NIH 2624 / FGSC A1156)	24	24	24	27	27	12	30	28	30	29	31	31	30	25	24	14	14	24	24	23	25	25	29	30	30	30	22	24	25	34	34	34	34	33	34	34	100	16	24	25	18	19	25	28	28	23	26	23	12
Astyanax mexicanus	26	25	27	16	16	50	15	14	15	14	16	16	16	17	24	56	58	25	27	27	20	20	18	16	16	15	17	11	11	16	16	16	16	17	15	15	16	100	26	15	8	8	14	15	16	11	12	24	50
Atta cephalotes	65	37	40	24	24	18	23	22	23	22	24	24	24	24	31	22	23	36	39	49	25	25	25	23	24	23	28	20	20	24	23	24	24	24	23	23	24	26	100	22	14	15	23	22	24	20	21	38	19
Aureococcus anophagefferens	22	22	22	24	24	11	25	24	25	25	25	25	25	25	23	12	13	23	23	22	24	24	26	25	25	25	21	22	22	25	25	25	25	25	25	25	25	15	22	100	19	19	24	24	25	23	21	23	11
Auricularia delicata (strain TFB10046)	14	14	14	18	18	6	18	18	18	19	18	19	19	17	15	7	7	15	14	14	16	16	18	19	18	18	15	19	19	18	18	18	18	18	18	18	18	8	14	19	100	16	18	18	18	20	16	14	6
Babesia bovis	15	15	15	19	18	5	19	19	19	20	19	19	19	18	15	6	7	15	15	15	17	16	18	19	19	19	18	21	23	19	18	18	18	18	18	18	19	8	15	19	16	100	21	19	18	24	20	16	5
Batrachochytrium dendrobatidis (strain JAM81 / FGSC 10211)	23	24	23	26	26	10	26	25	26	26	26	26	26	25	24	12	12	23	23	23	23	23	25	25	26	26	23	25	26	26	25	25	25	25	25	26	25	14	23	24	18	21	100	25	25	25	25	23	10
Baudoinia compniacensis (strain UAMH 10762)	22	23	23	26	26	11	28	27	28	27	29	29	29	24	23	12	13	23	23	22	23	23	28	28	28	28	22	24	25	28	28	28	28	28	27	28	28	15	22	24	18	19	25	100	28	23	26	23	11
Beauveria bassiana (strain ARSEF 2860)	24	24	24	27	27	12	28	27	28	28	30	30	29	25	25	14	14	25	25	23	25	25	29	29	29	28	22	24	24	29	28	29	28	29	28	28	28	16	24	25	18	18	25	28	100	24	26	24	12
Blastocystis hominis	20	20	20	24	23	7	24	23	23	24	25	25	24	23	21	9	10	20	20	20	22	21	24	25	25	24	22	25	25	24	24	24	24	24	24	24	23	11	20	23	20	24	25	23	24	100	23	21	8
Blumeria graminis f. sp. hordei (strain DH14)	21	21	21	25	24	9	26	25	26	26	27	27	26	22	21	11	11	21	20	21	21	21	26	26	27	27	21	25	25	27	26	26	26	25	26	26	26	12	21	21	16	20	25	26	26	23	100	21	9
Bombyx mori	37	36	38	24	23	17	23	22	24	23	24	24	23	24	30	21	21	36	39	39	24	24	24	24	24	24	28	20	21	24	24	24	23	24	24	24	23	24	38	23	14	16	23	23	24	21	21	100	17
Bos taurus	19	18	19	12	12	87	12	11	12	11	12	12	12	14	18	61	61	18	20	18	16	17	14	12	12	12	12	8	8	12	12	13	12	13	12	12	12	50	19	11	6	5	10	11	12	8	9	17	100
Botryosphaeria parva (strain UCR-NP2)	24	24	24	27	27	11	29	27	28	28	30	30	30	25	24	13	13	24	24	23	24	24	29	29	29	29	22	25	26	30	29	30	29	29	29	29	30	15	24	26	18	20	25	29	29	25	27	24	11
Botryotinia fuckeliana (strain BcDW1)	24	24	25	27	27	13	29	27	29	28	30	30	30	26	25	15	15	25	25	24	26	26	30	29	29	29	22	24	24	29	28	29	29	29	28	28	29	17	24	24	17	18	26	28	29	24	27	24	13
Botryotinia fuckeliana (strain T4)	24	24	24	27	27	13	29	27	29	28	30	30	29	26	25	15	15	25	25	24	26	26	30	29	29	29	22	24	24	29	28	28	29	29	28	28	29	17	24	24	17	18	25	27	29	23	27	24	13
Brachypodium distachyon	25	25	25	26	26	17	25	23	25	24	26	26	25	29	26	17	18	26	26	24	29	30	27	25	25	24	21	20	21	25	25	25	25	26	24	25	25	20	24	26	16	16	22	24	26	21	21	25	17
Branchiostoma floridae	35	33	35	21	21	25	21	20	21	20	22	21	21	22	30	29	30	32	35	36	23	24	23	22	21	21	24	16	17	21	21	21	21	22	21	21	21	33	35	20	12	12	21	20	21	17	18	33	25
Brassica rapa subsp. pekinensis	25	25	26	25	24	18	24	23	24	23	25	25	25	29	26	19	20	26	26	25	37	37	26	24	25	24	21	19	20	24	24	25	24	25	24	24	24	21	25	23	15	15	22	23	24	20	20	24	18
Brugia malayi	31	31	31	24	24	13	24	23	24	24	25	24	24	24	29	16	16	30	31	32	23	24	24	24	24	24	33	22	22	24	24	24	24	24	24	24	24	19	32	23	16	19	25	24	24	23	23	31	13
Byssochlamys spectabilis (strain No. 5 / NBRC 109023)	23	24	24	28	27	12	31	29	31	30	31	31	31	25	24	14	14	24	24	23	24	25	29	30	30	30	22	24	25	32	31	31	31	32	31	31	32	16	23	25	18	19	26	28	29	24	26	24	12
Caenorhabditis brenneri	32	31	32	25	25	18	24	23	24	24	26	26	25	25	30	20	21	31	33	32	26	26	27	26	25	25	29	20	21	25	25	25	25	25	24	24	25	23	32	23	15	16	23	24	25	21	21	31	18
Caenorhabditis briggsae	31	31	32	25	24	17	24	23	24	23	25	25	25	25	29	19	20	31	32	32	26	26	27	25	25	25	30	21	21	25	25	25	25	25	24	25	25	22	32	23	15	16	24	24	25	22	21	31	17
Caenorhabditis elegans	32	32	33	25	25	17	25	23	25	24	26	26	26	25	30	19	20	32	33	33	26	26	27	25	26	25	30	21	21	26	25	26	25	25	25	25	25	22	32	24	16	17	25	24	26	22	22	31	17
Caenorhabditis japonica	32	31	32	26	25	16	25	24	25	24	26	26	26	25	30	19	19	32	32	32	26	26	27	26	26	25	30	22	22	26	25	26	25	26	25	25	26	22	32	24	16	17	25	24	26	23	22	31	16
Caenorhabditis remanei	31	31	33	25	24	18	24	23	24	23	25	25	25	25	30	20	21	31	32	32	26	26	26	25	25	25	29	20	21	25	25	25	25	25	24	24	25	23	32	23	15	16	24	23	25	22	21	31	18
Callithrix jacchus	18	18	19	11	12	87	11	11	11	10	12	12	12	13	18	57	57	18	19	18	16	16	13	11	12	11	11	7	7	12	12	12	12	13	12	11	12	48	18	11	6	5	9	11	12	7	9	17	86
Camponotus floridanus	52	37	40	24	24	19	23	22	23	22	24	24	24	24	31	23	24	36	39	49	25	25	25	24	24	23	27	19	20	24	23	24	24	24	23	23	24	27	53	22	14	15	23	22	24	20	21	38	19
Candida albicans (strain SC5314 / ATCC MYA-2876)	21	22	22	26	25	10	26	26	26	26	27	27	26	24	23	11	12	22	22	21	24	23	27	27	26	26	21	28	28	26	25	26	26	26	26	26	26	13	22	22	18	20	25	25	26	25	25	21	10
Candida albicans (strain WO-1)	22	22	22	26	26	9	26	26	27	27	27	27	27	24	23	11	11	22	22	22	23	23	27	27	26	27	21	28	29	27	26	26	26	26	26	26	26	13	22	23	19	21	26	26	26	26	25	21	9
Candida dubliniensis (strain CD36 / ATCC MYA-646 / CBS 7987 / NCPF 3949 / NRRL Y-17841)	22	22	23	27	26	9	27	27	27	27	27	27	27	24	23	11	11	23	23	22	24	23	27	27	27	27	22	28	29	27	27	27	26	27	27	27	27	13	22	23	19	21	27	26	27	26	26	22	9
Candida glabrata (strain ATCC 2001 / CBS 138 / JCM 3761 / NBRC 0622 / NRRL Y-65)	21	21	21	26	25	8	26	25	26	26	26	27	26	23	22	10	11	21	21	21	22	22	25	26	26	26	21	30	31	26	25	26	25	25	26	25	25	12	21	23	18	22	26	25	26	26	26	21	8
Candida maltosa (strain Xu316)	21	22	22	26	26	9	27	26	27	27	27	27	27	24	22	11	11	22	22	21	23	23	26	27	27	26	21	28	29	27	26	26	26	26	26	26	26	13	21	23	19	21	25	25	26	26	25	21	9
Candida orthopsilosis (strain 90-125)	22	22	22	26	26	9	27	26	27	26	27	27	27	24	22	11	11	22	22	22	23	23	26	27	27	27	22	28	29	27	26	27	26	26	26	26	27	13	22	23	19	22	26	26	26	26	26	21	9
Candida parapsilosis (strain CDC 317 / ATCC MYA-4646)	22	22	22	26	26	9	27	26	27	27	27	27	27	24	22	11	12	22	22	22	24	24	27	28	27	27	21	28	28	27	26	27	26	26	26	26	26	13	22	23	19	22	26	26	27	26	25	21	9
Candida tenuis (strain ATCC 10573 / BCRC 21748 / CBS 615 / JCM 9827 / NBRC 10315 / NRRL Y-1498 / VKM Y-70)	19	19	19	23	23	7	23	23	23	24	23	24	23	21	19	9	9	19	18	18	20	19	22	23	24	23	20	27	28	24	23	23	23	23	23	23	23	10	19	21	18	22	24	23	23	24	24	19	7
Candida tropicalis (strain ATCC MYA-3404 / T1)	22	22	22	26	25	9	26	25	26	26	27	27	27	24	23	11	11	22	22	22	23	23	26	27	26	26	22	28	28	26	26	26	26	26	26	26	26	13	22	22	19	21	26	25	26	26	25	22	9
Canis familiaris	18	18	19	12	12	90	12	11	12	11	12	12	12	13	18	60	60	18	20	18	16	16	14	12	12	12	12	8	8	12	12	13	12	13	12	12	12	50	18	11	6	5	10	11	12	7	9	17	88
Capsaspora owczarzaki (strain ATCC 30864)	28	28	29	27	27	16	27	25	27	26	28	28	28	26	30	18	18	29	30	28	27	27	28	27	27	27	24	22	23	27	26	27	27	28	26	26	27	21	28	26	17	17	26	26	28	23	22	28	16
Cavia porcellus	19	19	20	12	12	83	12	11	12	11	12	12	12	14	19	61	61	19	20	19	16	17	14	12	12	12	12	8	8	12	12	13	13	13	12	12	12	51	19	12	6	5	10	11	13	8	9	18	83
Ceriporiopsis subvermispora (strain B)	24	24	24	29	29	13	27	26	27	26	28	28	28	25	25	14	15	25	25	23	26	26	28	27	27	27	22	23	24	27	27	27	27	27	27	27	27	17	24	26	18	18	25	26	27	23	24	24	13
Chaetomium globosum (strain ATCC 6205 / CBS 148.51 / DSM 1962 / NBRC 6347 / NRRL 1970)	24	24	24	27	27	13	29	27	28	27	29	29	29	25	25	14	15	25	25	23	25	25	29	29	29	29	21	23	24	29	28	29	29	29	28	28	29	16	24	26	19	18	25	28	30	23	25	24	13
Chaetomium thermophilum (strain DSM 1495 / CBS 144.50 / IMI 039719)	25	24	25	28	28	13	30	28	29	29	30	30	30	26	26	14	15	26	26	24	26	26	30	30	30	29	22	24	25	30	30	30	30	30	29	29	29	17	24	26	18	19	26	28	31	25	26	24	13
Chlamydomonas reinhardtii	23	24	24	25	25	14	25	24	25	25	26	26	26	27	25	14	15	26	25	23	27	27	27	26	25	25	21	22	22	26	25	26	26	26	25	25	26	17	24	28	18	17	24	24	26	22	21	24	14
Chlorella variabilis	23	23	24	26	26	12	26	25	25	25	27	27	26	27	24	13	14	25	25	23	27	26	27	26	26	25	21	22	23	26	26	26	26	26	25	26	27	15	23	29	19	19	24	25	26	24	22	24	12
Ciona intestinalis	34	33	35	22	22	17	23	21	22	22	23	23	23	23	31	22	22	32	35	36	23	23	23	22	22	22	28	19	19	23	23	23	22	23	22	22	22	26	35	21	13	15	23	21	22	20	20	34	18
Ciona savignyi	34	33	34	22	22	16	22	21	22	22	22	22	22	23	30	20	21	31	34	35	23	23	23	22	22	22	28	19	20	22	23	22	22	22	22	22	22	24	34	21	13	16	23	21	22	20	20	33	16
Claviceps purpurea (strain 20.1)	24	24	24	28	28	11	29	28	30	29	30	30	30	26	24	13	14	24	25	24	25	25	29	30	29	29	22	25	26	30	29	29	28	29	29	29	29	15	24	26	19	20	26	28	31	24	27	24	12
Clavispora lusitaniae (strain ATCC 42720)	21	21	21	25	25	9	26	25	26	26	26	26	26	23	22	11	11	22	21	21	23	23	25	26	26	26	21	27	28	26	26	25	25	25	26	26	26	13	22	23	19	21	25	25	26	26	25	21	9
Clonorchis sinensis	30	29	30	23	23	15	23	21	23	22	23	23	23	23	28	18	18	29	30	30	23	23	24	23	24	23	27	20	20	23	23	23	23	23	23	23	23	21	30	22	15	16	23	22	23	21	21	29	15
Coccidioides immitis (strain RS)	24	24	24	27	27	12	31	30	31	31	32	32	32	24	24	13	14	24	24	23	25	25	29	31	32	31	22	24	25	31	30	30	30	30	30	30	30	15	24	25	18	19	26	28	29	24	27	24	12
Coccidioides posadasii (strain C735)	24	24	24	27	27	11	32	30	31	31	33	33	32	24	24	13	13	24	24	23	25	25	29	32	32	32	22	25	26	31	30	30	30	30	30	30	30	15	24	25	18	19	27	28	29	25	27	24	11
Coccidioides posadasii (strain RMSCC 757 / Silveira)	24	24	24	27	27	11	31	30	31	31	32	32	32	24	24	13	14	24	24	23	25	25	29	31	32	31	22	25	25	31	30	30	30	30	30	30	30	15	24	25	18	19	26	28	29	24	27	23	12
Cochliobolus heterostrophus (strain C4 / ATCC 48331 / race T)	24	24	24	27	27	13	29	27	29	28	30	30	30	26	25	14	15	25	25	24	25	25	29	29	29	29	22	24	24	29	29	29	29	29	29	29	29	16	24	25	18	18	26	29	29	24	26	24	13
Cochliobolus heterostrophus (strain C5 / ATCC 48332 / race O)	24	24	24	27	27	13	29	27	28	28	30	30	29	25	25	14	15	25	25	24	25	25	29	29	29	29	22	24	24	29	29	29	29	29	29	29	29	16	24	25	18	18	25	29	29	24	26	24	13
Cochliobolus sativus (strain ND90Pr / ATCC 201652)	23	24	24	27	27	12	29	28	29	28	30	30	30	25	25	14	15	24	25	24	25	24	29	29	29	29	22	24	24	29	29	29	29	29	29	29	29	16	23	25	18	18	25	29	28	24	26	24	13
Colletotrichum gloeosporioides (strain Cg-14)	23	24	24	26	26	13	28	26	27	27	29	29	28	25	24	14	15	25	24	23	24	24	28	28	28	28	22	23	24	28	28	28	28	28	28	28	28	16	23	24	18	18	24	27	29	23	25	24	13
Colletotrichum gloeosporioides (strain Nara gc5)	23	23	24	26	26	13	28	26	28	27	28	28	28	24	24	14	15	24	24	23	24	24	28	28	28	28	22	23	23	28	28	28	27	28	27	27	28	17	23	24	17	17	24	27	29	23	25	23	13
Colletotrichum graminicola (strain M1.001 / M2 / FGSC 10212)	24	24	24	28	27	13	29	28	29	28	30	30	29	25	25	14	15	25	25	24	25	25	29	29	29	29	22	24	25	29	29	29	29	29	28	28	29	17	24	25	18	18	25	28	30	24	26	24	13
Colletotrichum higginsianum (strain IMI 349063)	24	24	24	28	28	13	29	27	29	28	29	29	29	25	25	14	15	25	25	24	25	25	30	29	29	29	22	24	24	29	29	29	28	29	29	29	29	16	24	26	18	18	25	28	30	23	26	24	13
Colletotrichum orbiculare (strain 104-T / ATCC 96160 / CBS 514.97 / LARS 414 / MAFF 240422)	24	24	25	27	27	13	29	27	29	28	29	29	29	25	25	15	15	25	25	24	26	25	29	29	29	29	22	24	24	29	29	29	28	29	28	28	29	17	24	26	18	18	25	28	30	23	25	24	14
Coniosporium apollinis (strain CBS 100218)	24	24	24	27	27	12	29	28	29	28	30	30	30	25	25	14	14	25	25	23	25	25	29	30	30	30	22	24	25	30	29	29	29	29	29	29	29	16	24	25	18	18	25	29	29	24	27	24	12
Coprinopsis cinerea (strain Okayama-7 / 130 / ATCC MYA-4618 / FGSC 9003)	25	25	26	30	30	15	28	26	27	27	28	28	28	26	26	16	17	27	26	24	27	27	29	28	28	27	22	23	23	28	27	28	28	28	27	27	28	19	25	25	18	17	25	26	28	23	23	24	15
Cordyceps militaris (strain CM01)	24	24	24	27	27	12	29	27	29	28	30	29	29	25	25	14	14	25	24	23	25	24	29	29	28	28	22	25	25	29	28	29	29	29	28	28	28	16	24	25	18	18	25	27	38	24	26	24	12
Crassostrea gigas	35	34	35	22	22	23	21	20	21	20	22	22	22	23	31	26	27	32	35	36	24	25	23	22	22	22	26	17	18	22	22	22	22	22	21	22	22	30	36	20	12	13	21	20	22	18	18	33	23
Cricetulus griseus	20	20	21	13	13	73	13	12	13	11	13	13	13	14	20	59	58	20	21	20	17	17	15	13	13	13	13	9	9	13	13	14	13	14	13	13	13	49	20	12	7	6	11	12	13	8	10	19	73
Cryptococcus gattii serotype B (strain WM276 / ATCC MYA-4071)	24	24	24	29	28	12	28	27	28	27	28	29	28	26	25	14	14	25	24	24	25	25	29	28	28	28	22	24	25	28	28	28	27	28	27	27	28	16	24	25	19	19	26	27	28	25	25	24	12
Cryptococcus neoformans var. grubii serotype A (strain H99 / ATCC 208821 / CBS 10515 / FGSC 9487)	24	24	24	28	28	12	28	27	28	27	28	28	28	25	25	14	14	25	25	24	25	25	28	28	28	28	22	24	25	28	27	27	27	27	27	27	28	16	24	25	18	19	26	27	28	24	25	23	12
Cryptococcus neoformans var. neoformans serotype D (strain B-3501A)	24	24	24	29	28	12	28	27	27	27	28	28	28	26	25	14	14	25	24	23	26	25	28	28	29	28	22	24	25	28	28	28	27	28	28	28	28	16	24	25	19	19	26	26	28	24	25	24	12
Cryptococcus neoformans var. neoformans serotype D (strain JEC21 / ATCC MYA-565)	24	24	24	29	28	12	28	27	27	27	28	28	28	25	25	14	14	24	24	23	25	25	28	28	29	28	22	25	25	28	27	27	27	28	27	27	28	16	24	25	19	19	26	26	28	25	25	23	12
Cryptosporidium hominis	19	19	19	23	23	6	23	23	23	24	24	24	24	22	19	8	8	19	18	19	21	21	23	23	23	23	20	25	26	23	23	22	23	22	23	23	22	10	19	23	21	26	25	22	22	28	22	19	6
Cryptosporidium muris (strain RN66)	16	16	15	20	19	5	20	19	19	20	20	20	19	19	16	7	7	16	15	16	17	17	18	19	19	19	18	22	23	19	19	19	18	18	19	19	19	8	16	19	16	26	22	19	19	23	21	16	5
Cryptosporidium parvum (strain Iowa II)	20	20	20	24	23	7	24	23	23	24	24	24	24	23	20	9	9	20	20	20	22	22	23	24	24	24	21	25	25	23	23	23	23	23	23	24	23	11	20	23	20	26	26	22	23	28	23	20	7
Culex quinquefasciatus	38	36	48	24	24	20	23	22	23	23	25	25	24	25	31	23	24	41	45	39	26	26	25	24	24	24	27	19	20	24	24	24	24	24	24	24	24	27	39	23	14	15	23	23	24	20	20	37	20
Dactylellina haptotyla (strain CBS 200.50)	24	25	25	28	27	13	28	27	28	28	29	29	29	26	25	15	16	25	26	24	26	26	36	29	29	29	22	24	24	29	29	29	28	29	28	29	29	17	24	25	18	18	26	27	29	24	25	24	14
Danaus plexippus	38	36	39	23	23	18	23	22	23	22	24	24	24	23	30	22	22	36	39	39	25	25	24	23	24	23	27	20	20	23	23	23	23	23	23	23	23	25	38	23	14	16	24	22	23	20	20	45	18
Danio rerio	26	25	27	15	16	51	15	14	15	14	16	16	16	17	24	57	59	25	27	27	19	20	18	16	16	15	17	11	11	16	16	16	16	17	15	15	16	69	26	15	8	8	14	14	16	11	12	24	51
Daphnia pulex	38	36	38	24	24	20	23	22	23	22	24	24	24	24	32	24	25	35	38	39	25	26	25	24	24	24	27	19	19	24	23	24	24	24	23	23	24	28	38	22	14	14	23	22	24	20	20	36	21
Debaryomyces hansenii (strain ATCC 36239 / CBS 767 / JCM 1990 / NBRC 0083 / IGC 2968)	22	22	22	25	25	9	27	26	27	27	27	27	27	24	22	11	11	21	22	22	23	23	26	26	27	27	22	28	29	26	27	26	26	26	27	27	26	13	22	22	18	22	26	26	26	27	26	22	9
Dictyostelium discoideum	27	26	27	27	27	14	27	26	27	26	28	28	28	28	28	16	16	27	27	26	28	29	29	27	27	27	23	23	24	27	26	27	27	27	26	26	27	18	27	25	17	19	26	25	27	25	23	25	14
Dictyostelium fasciculatum (strain SH3)	26	26	26	26	26	14	26	26	26	26	27	27	27	28	28	16	16	27	27	25	28	28	28	27	27	26	22	23	23	27	26	26	26	27	26	26	26	18	26	24	17	18	25	25	26	24	22	25	14
Dictyostelium purpureum	25	25	26	27	27	13	27	26	26	26	27	27	27	27	27	15	15	26	26	25	27	27	28	27	27	26	23	23	24	27	26	26	26	26	26	26	26	17	25	24	17	19	26	25	26	26	23	25	13
Drosophila ananassae	38	37	41	24	24	21	24	22	24	23	25	25	25	24	32	24	25	38	42	39	26	26	26	25	24	24	27	19	20	25	24	25	24	25	24	24	24	28	38	23	14	14	23	23	25	20	20	37	21
Drosophila erecta	38	37	41	24	24	20	24	22	24	23	24	24	24	24	31	23	24	38	41	39	26	26	26	24	24	24	27	20	20	24	24	25	24	24	24	24	24	27	39	23	14	15	23	23	25	20	20	37	20
Drosophila grimshawi	38	36	41	25	24	20	24	22	24	23	25	25	25	24	32	23	24	38	42	40	26	26	25	24	24	24	27	20	20	24	24	25	24	25	24	24	24	27	39	22	14	15	23	23	25	20	20	38	20
Drosophila melanogaster	38	37	41	24	24	20	24	22	24	23	25	25	25	25	32	23	24	38	42	40	26	26	26	24	25	23	27	20	20	25	24	25	24	25	24	24	24	28	39	23	14	15	23	23	24	20	20	37	20
Drosophila mojavensis	38	37	42	25	24	20	24	22	24	23	25	25	25	24	32	23	24	38	42	39	26	26	26	24	24	24	27	19	20	24	25	25	24	25	24	24	24	27	38	23	14	15	23	23	25	20	21	37	20
Drosophila persimilis	37	36	40	25	24	19	24	23	24	23	25	25	25	25	31	22	23	37	41	38	26	26	26	25	25	24	27	20	20	25	25	25	25	25	24	24	25	26	38	23	15	15	23	23	25	20	20	37	19
Drosophila pseudoobscura pseudoobscura	38	37	41	25	24	20	24	23	24	23	25	25	25	25	32	23	24	38	42	39	26	26	26	25	25	24	27	19	20	25	24	25	24	25	24	24	25	28	38	23	14	14	23	23	25	20	20	37	21
Drosophila sechellia	38	36	40	24	24	19	24	23	24	23	25	25	24	24	31	22	23	37	41	38	25	26	25	24	25	24	27	20	20	25	24	25	24	25	24	24	24	26	38	23	14	15	23	23	25	20	21	37	19
Drosophila simulans	36	35	39	24	24	18	24	23	24	23	25	25	25	24	30	21	22	36	39	37	25	25	26	24	24	24	27	20	20	25	24	25	24	25	24	24	24	25	37	23	15	15	23	23	24	20	21	36	18
Drosophila virilis	39	37	42	24	24	20	24	23	24	23	25	25	25	25	32	23	24	38	42	40	26	26	26	24	24	24	27	19	20	25	24	25	25	25	24	24	24	27	39	23	14	15	23	23	25	20	21	38	20
Drosophila willistoni	39	37	42	25	24	20	24	23	24	24	25	25	25	25	32	23	24	38	42	40	26	26	26	25	25	24	27	20	20	25	24	25	24	25	24	24	24	27	39	23	14	15	23	23	25	20	21	37	20
Drosophila yakuba	38	36	41	24	24	20	24	23	24	23	25	25	24	24	31	23	24	38	41	39	26	26	26	24	25	24	27	20	20	24	24	25	24	25	24	24	24	27	38	23	14	15	23	23	25	20	20	37	20
Echinococcus multilocularis	30	30	31	25	25	15	24	23	24	24	25	25	25	25	29	18	18	30	31	31	25	25	26	24	25	24	26	21	22	25	24	25	24	25	24	24	25	21	31	23	16	17	24	24	25	22	21	30	15
Ectocarpus siliculosus	24	24	25	25	25	16	25	24	25	24	26	26	26	26	25	17	17	26	26	24	27	27	27	25	25	25	20	20	21	25	25	25	25	25	25	25	26	19	24	28	16	16	22	24	26	22	21	24	16
Edhazardia aedis (strain USNM 41457)	11	11	11	15	14	3	14	15	14	15	14	14	14	13	11	4	5	11	10	11	12	12	13	14	14	15	13	18	19	14	14	14	14	14	14	15	14	5	11	14	15	22	16	14	14	19	17	11	3
Eimeria acervulina	22	22	23	24	24	13	24	23	24	24	25	25	25	24	23	14	14	25	24	21	26	25	26	25	25	24	20	21	21	24	24	24	24	24	24	24	24	16	22	25	18	19	21	23	25	22	20	21	13
Emericella nidulans (strain FGSC A4 / ATCC 38163 / CBS 112.46 / NRRL 194 / M139)	24	24	24	27	27	12	30	29	30	29	31	31	30	25	25	14	14	25	24	23	24	24	29	30	30	30	22	24	25	33	32	32	33	33	32	32	33	16	24	25	18	19	26	28	29	24	26	24	12
Encephalitozoon cuniculi (strain GB-M1)	8	8	8	11	10	2	10	10	10	11	10	10	10	10	8	3	3	8	8	8	9	8	9	10	10	10	9	13	14	10	10	10	10	10	10	11	10	4	8	10	9	16	12	11	10	13	13	8	2
Encephalitozoon hellem (strain ATCC 50504)	7	7	7	9	9	2	9	10	9	10	9	9	9	8	7	3	3	7	7	7	8	7	8	9	9	9	9	12	13	9	9	9	9	9	9	9	9	3	7	9	7	15	11	9	9	12	11	7	2
Encephalitozoon intestinalis (strain ATCC 50506)	9	9	8	12	11	2	12	12	12	12	11	11	11	10	8	3	3	9	8	9	9	9	11	11	12	12	11	16	16	12	12	11	11	11	12	12	11	4	9	11	11	20	14	12	11	16	14	9	2
Encephalitozoon romaleae (strain SJ-2008)	8	8	8	10	10	2	10	11	10	11	10	10	10	9	8	3	3	8	7	8	8	8	9	10	10	11	10	14	15	10	10	10	10	10	10	11	10	3	8	10	9	17	12	11	10	14	13	8	2
Endocarpon pusillum (strain Z07020 / HMAS-L-300199)	23	23	23	26	26	12	28	27	28	27	29	29	29	24	24	14	14	24	24	23	24	24	28	28	28	28	21	23	23	29	27	28	28	28	27	28	28	16	23	24	18	18	24	27	27	22	25	23	12
Entamoeba dispar (strain ATCC PRA-260 / SAW760)	16	16	16	20	19	6	20	20	20	21	20	20	20	19	17	7	8	16	16	16	18	18	19	20	20	20	18	22	22	20	20	19	20	19	20	20	20	9	16	19	17	23	21	20	19	26	20	17	6
Entamoeba histolytica	17	17	16	20	20	6	20	20	20	21	20	20	20	19	17	8	8	16	16	16	18	18	19	20	21	21	19	22	23	20	20	20	20	19	20	20	20	9	16	19	17	23	21	19	20	25	20	16	6
Entamoeba nuttalli (strain P19)	15	15	15	18	18	5	18	18	18	19	18	18	18	18	15	7	7	15	15	15	16	16	17	18	19	19	17	21	21	18	18	18	18	17	18	18	18	8	15	18	17	22	20	17	18	24	19	15	5
Enterocytozoon bieneusi (strain H348)	9	9	9	12	12	2	12	13	12	13	12	12	12	11	8	3	3	9	8	9	9	9	11	12	12	12	11	16	17	12	12	11	12	11	12	12	12	4	9	12	15	20	13	13	12	17	14	9	2
Equus caballus	19	18	19	12	12	86	12	11	12	11	12	12	12	14	18	61	60	18	19	19	16	17	14	12	12	12	12	8	8	12	12	13	12	13	12	12	12	49	19	11	6	5	10	11	12	8	9	17	86
Eremothecium cymbalariae (strain CBS 270.75 / DBVPG 7215 / KCTC 17166 / NRRL Y-17582)	20	20	20	25	25	8	26	25	26	26	25	26	26	23	21	9	10	21	20	20	22	21	25	25	25	25	21	33	34	26	25	25	25	24	25	25	25	11	20	23	19	23	26	25	25	26	25	20	8
Eutypa lata (strain UCR-EL1)	23	23	24	27	27	11	29	27	28	28	30	30	29	25	24	13	13	24	24	23	25	25	29	29	29	28	22	25	25	29	28	29	28	29	28	28	29	15	24	25	18	19	25	28	29	25	26	23	11
Exophiala dermatitidis (strain ATCC 34100 / CBS 525.76 / NIH/UT8656)	24	24	24	28	28	13	29	28	29	29	31	31	30	26	25	14	15	25	25	24	26	25	30	30	30	28	22	25	25	30	29	29	29	29	29	29	30	16	24	25	18	19	25	29	29	23	26	24	13
Felis catus	19	18	19	12	12	89	12	11	12	11	12	12	12	14	18	60	60	18	20	18	16	17	14	12	12	12	12	8	8	12	12	13	12	13	12	12	12	50	19	11	6	5	10	11	12	8	9	17	87
Fibroporia radiculosa (strain TFFH 294)	23	24	24	29	29	12	27	25	26	26	27	27	27	25	25	14	14	24	24	23	25	25	27	27	27	27	22	23	24	27	26	26	26	26	26	26	27	16	23	25	18	18	25	26	26	23	24	23	13
Ficedula albicollis	22	22	23	13	14	62	13	13	14	13	14	14	14	15	21	79	70	21	23	23	18	18	15	14	14	13	14	9	9	14	14	14	14	15	14	14	14	58	22	13	7	6	12	13	14	9	11	21	62
Fomitopsis pinicola (strain FP-58527)	24	24	24	29	29	13	27	26	27	26	28	28	27	25	25	15	15	25	25	23	26	26	28	27	27	27	22	23	24	28	27	27	27	27	27	27	27	17	24	25	17	18	25	26	27	23	24	23	13
Fusarium oxysporum f. sp. cubense (strain race 1)	24	23	24	26	26	13	28	27	28	27	29	29	29	24	25	15	15	24	25	23	25	25	29	28	28	28	22	23	24	29	28	28	28	28	28	28	28	17	24	25	17	18	25	27	30	23	25	24	13
Fusarium oxysporum f. sp. cubense (strain race 4)	23	23	23	26	26	12	28	26	27	27	28	28	28	24	24	14	14	24	23	23	24	24	28	28	28	28	22	23	24	28	27	28	27	28	27	27	28	16	23	24	18	18	25	26	29	24	25	23	12
Fusarium oxysporum f. sp. lycopersici (strain 4287 / CBS 123668 / FGSC 9935 / NRRL 34936)	24	23	24	27	26	13	28	27	28	27	29	29	29	24	24	14	15	24	24	23	25	24	29	29	29	28	22	24	24	29	28	28	28	28	27	28	28	16	23	25	18	18	25	27	30	23	25	24	13
Fusarium oxysporum (strain Fo5176)	24	24	24	27	26	14	28	27	28	27	29	29	29	25	25	15	16	25	25	24	25	25	29	29	28	28	22	23	24	29	28	28	28	28	27	27	29	17	24	24	17	17	25	27	30	23	25	24	14
Fusarium pseudograminearum (strain CS3096)	24	24	24	27	27	13	29	27	29	28	29	29	29	25	25	14	15	25	25	24	25	25	29	29	29	29	22	24	24	30	28	29	29	29	28	28	29	16	24	25	18	18	25	27	30	24	26	24	13
Gaeumannomyces graminis var. tritici (strain R3-111a-1)	25	25	25	27	27	14	29	27	28	28	29	29	29	25	25	15	16	26	26	24	26	26	30	29	29	29	22	24	24	29	29	29	29	29	28	29	29	18	25	26	18	17	25	28	30	23	25	25	14
Gallus gallus	22	22	23	14	14	61	13	13	13	12	14	14	14	15	21	80	69	21	23	23	17	18	15	14	14	13	14	9	9	14	14	14	14	15	14	14	14	57	22	13	7	6	12	13	14	9	11	21	62
Gasterosteus aculeatus	27	26	27	16	16	47	16	15	16	15	16	16	16	17	24	55	57	25	28	27	20	20	18	16	16	16	17	11	12	16	16	17	16	17	16	16	16	65	27	15	8	8	14	15	16	11	12	25	48
Giardia intestinalis	16	16	16	18	18	9	19	19	19	19	18	19	18	19	17	10	10	17	16	16	18	18	19	19	19	19	17	19	19	19	18	18	18	18	18	18	19	11	16	19	16	18	19	19	19	20	17	16	9
Giardia intestinalis (strain ATCC 50581 / GS clone H7)	14	14	14	18	17	6	18	17	18	18	18	18	18	17	15	7	8	15	14	15	16	16	17	18	18	18	16	19	20	17	18	17	17	16	18	18	17	8	14	18	17	19	19	17	17	21	17	15	6
Giardia intestinalis (strain ATCC 50803 / WB clone C6)	14	15	15	17	17	7	17	17	17	17	17	17	17	18	15	8	8	15	15	15	16	16	17	18	18	18	16	19	19	17	17	17	17	17	17	17	17	9	15	18	16	19	18	18	17	20	17	15	7
Giardia intestinalis (strain P15)	14	14	14	17	17	6	17	17	17	17	17	17	17	16	15	8	8	14	14	14	15	16	16	17	17	17	16	19	19	17	16	16	17	16	17	17	17	8	14	17	15	19	18	17	17	20	17	14	6
Gibberella fujikuroi (strain CBS 195.34 / IMI 58289 / NRRL A-6831)	24	24	24	27	27	13	28	27	28	27	29	29	29	25	25	15	15	25	25	24	25	25	29	29	28	28	22	24	24	29	29	28	28	28	28	28	29	17	24	25	17	18	25	27	31	23	26	24	14
Gibberella zeae	24	24	24	27	27	13	28	27	29	27	29	29	29	25	25	14	15	25	25	24	25	25	29	30	29	29	22	24	24	29	28	29	28	29	28	28	29	17	24	25	18	18	25	28	31	24	26	24	13
Gibberella zeae (strain PH-1 / ATCC MYA-4620 / FGSC 9075 / NRRL 31084)	24	23	24	26	26	12	28	27	28	27	29	29	29	25	24	14	14	24	24	23	25	25	29	29	29	29	21	24	24	29	28	28	28	28	27	28	28	16	23	25	18	19	25	27	30	24	26	23	12
Glarea lozoyensis (strain ATCC 20868 / MF5171)	24	24	25	27	27	13	29	27	28	28	29	29	29	25	25	15	15	25	25	24	25	25	29	29	29	29	22	24	24	29	28	29	28	28	28	28	29	17	24	24	17	18	25	27	29	24	27	24	13
Glarea lozoyensis (strain ATCC 74030 / MF5533)	20	20	21	25	24	8	26	25	26	26	26	27	27	23	21	10	10	21	21	20	22	21	26	27	27	26	21	25	25	27	26	26	26	26	26	26	26	12	20	23	18	21	25	26	26	24	27	21	9
Glycine max	25	25	25	24	24	18	25	23	24	23	25	25	25	29	26	19	20	25	26	24	30	31	26	24	24	24	20	20	20	24	24	24	24	25	24	24	24	21	24	24	15	16	22	22	24	20	20	24	18
Gorilla gorilla gorilla	18	17	18	11	12	85	11	11	11	10	12	12	12	13	18	56	56	17	19	17	16	16	13	11	12	11	11	7	7	12	12	12	12	13	12	11	12	47	18	11	6	5	9	11	12	7	9	17	84
Gregarina niphandrodes	18	18	18	22	21	8	21	21	21	21	22	22	22	21	18	9	9	18	18	18	20	20	22	21	22	22	18	22	23	22	21	21	21	21	21	21	21	11	18	23	19	21	21	21	21	24	20	18	8
Grosmannia clavigera (strain kw1407 / UAMH 11150)	24	24	25	28	28	13	29	28	29	28	30	30	30	26	25	14	15	26	26	24	26	26	30	29	30	28	22	25	25	30	29	30	29	29	29	29	29	16	24	26	18	18	25	28	30	24	26	24	13
Harpegnathos saltator	50	37	39	23	23	18	23	22	23	23	24	24	24	24	31	22	23	36	39	48	25	25	25	23	24	23	27	20	20	24	23	24	24	24	23	23	23	26	50	22	14	15	23	22	23	20	20	37	18
Helobdella robusta	36	35	37	24	24	19	23	22	23	23	24	24	24	24	32	23	23	34	37	37	26	26	25	24	24	24	28	20	20	24	23	24	23	24	23	23	23	27	37	22	14	15	24	23	24	20	21	34	19
Heterocephalus glaber	19	19	20	12	12	82	12	11	12	11	12	12	12	14	19	60	60	19	20	19	16	17	14	12	12	12	12	8	8	12	13	13	13	13	12	12	12	50	19	11	6	5	10	11	13	8	9	18	82
Homo sapiens	17	17	18	11	11	88	11	10	11	10	12	11	11	13	17	57	57	17	19	17	15	16	13	11	11	11	11	7	7	12	12	12	12	13	11	11	12	47	17	11	6	5	9	10	12	7	8	16	87
Hordeum vulgare var. distichum	24	24	25	25	25	15	25	23	25	24	25	26	25	29	25	16	16	25	25	23	29	29	26	25	25	24	21	21	21	25	24	25	25	25	24	24	25	18	24	26	17	17	23	23	25	22	21	24	15
Hyaloperonospora arabidopsidis (strain Emoy2)	23	23	23	25	25	11	25	24	25	24	26	26	25	25	24	12	13	23	23	23	24	24	26	25	25	25	22	23	24	25	25	25	25	25	24	24	25	14	23	25	18	20	25	24	25	25	23	23	11
Hymenolepis microstoma	30	29	30	24	24	14	24	23	24	23	24	24	24	24	28	17	18	29	30	30	24	24	25	24	24	24	26	21	21	24	24	24	24	24	24	24	24	20	30	22	15	17	24	23	24	22	21	29	14
Hypocrea atroviridis (strain ATCC 20476 / IMI 206040)	24	24	25	27	27	12	29	27	29	28	30	30	30	25	25	14	14	25	25	24	26	25	30	29	30	29	22	24	25	30	29	29	29	29	29	29	29	16	24	25	18	19	26	28	31	24	26	24	12
Hypocrea jecorina (strain QM6a)	24	24	25	28	28	12	30	28	30	28	31	31	30	25	25	14	14	25	25	24	26	26	30	30	30	30	23	25	25	31	30	30	30	30	29	29	30	16	24	26	19	19	26	29	32	25	27	24	12
Hypocrea virens (strain Gv29-8 / FGSC 10586)	23	23	23	27	27	12	28	27	28	28	29	29	29	24	24	14	14	24	24	23	25	25	28	28	28	28	22	24	25	28	28	28	28	28	28	28	28	16	23	25	18	19	26	27	30	24	26	23	12
Ichthyophthirius multifiliis (strain G5)	16	16	15	19	18	5	19	18	19	19	19	19	19	19	16	7	7	15	15	16	17	16	18	18	19	19	18	22	24	19	19	18	18	18	19	19	18	8	16	19	16	25	23	19	18	24	20	16	5
Ixodes scapularis	36	34	36	23	23	18	22	21	22	22	23	23	23	22	30	21	22	33	36	37	24	24	23	22	23	23	27	19	19	23	23	23	23	23	22	22	23	26	36	22	14	15	22	21	23	20	19	35	18
Kazachstania africana (strain ATCC 22294 / BCRC 22015 / CBS 2517 / CECT 1963 / NBRC 1671 / NRRL Y-8276)	20	20	20	25	24	8	25	24	25	25	25	25	25	22	20	10	10	20	20	20	22	21	24	25	25	25	21	29	30	25	24	24	24	24	24	24	24	11	20	21	18	22	25	25	24	26	25	20	8
Kazachstania naganishii (strain ATCC MYA-139 / BCRC 22969 / CBS 8797 / CCRC 22969 / KCTC 17520 / NBRC 10181 / NCYC 3082)	21	21	21	25	25	8	26	25	26	26	26	26	26	23	21	10	10	21	21	21	22	22	25	26	26	25	21	30	31	25	25	25	25	25	25	25	25	12	21	23	18	22	26	25	25	25	25	21	8
Kluyveromyces lactis (strain ATCC 8585 / CBS 2359 / DSM 70799 / NBRC 1267 / NRRL Y-1140 / WM37)	21	21	21	25	25	8	26	25	26	26	26	26	26	23	21	10	10	21	21	20	22	22	25	25	26	26	22	30	32	26	26	25	25	25	26	26	25	11	21	22	19	22	26	25	25	26	26	21	8
Komagataella pastoris (strain ATCC 76273 / CBS 7435 / CECT 11047 / NRRL Y-11430 / Wegner 21-1)	20	21	21	25	25	8	26	25	25	26	25	26	26	23	21	10	10	20	20	21	22	22	25	26	25	25	21	29	29	26	25	25	25	24	25	25	25	11	21	22	18	22	26	24	25	26	26	21	8
Komagataella pastoris (strain GS115 / ATCC 20864)	21	21	21	25	24	8	26	25	25	26	25	26	26	23	21	10	10	21	20	21	21	21	25	26	25	25	22	29	30	26	25	25	25	24	25	25	25	11	21	22	18	23	26	24	25	26	26	21	8
Laccaria bicolor (strain S238N-H82 / ATCC MYA-4686)	23	24	24	30	29	13	27	25	26	26	27	28	27	25	25	15	15	25	24	23	26	25	28	27	27	26	21	22	23	27	27	27	26	26	26	27	27	17	24	24	18	18	25	26	27	23	24	24	13
Lachancea thermotolerans (strain ATCC 56472 / CBS 6340 / NRRL Y-8284)	20	21	21	25	25	8	25	25	26	26	25	26	26	22	21	10	10	21	21	21	22	22	25	25	25	25	21	30	31	26	25	26	25	25	26	26	25	12	21	23	18	21	25	25	25	25	25	21	9
Latimeria chalumnae	24	23	25	14	15	55	14	13	14	13	15	14	14	16	22	64	65	23	25	25	18	19	16	14	15	14	16	10	10	15	15	15	15	15	14	14	15	62	24	13	8	7	13	13	15	10	11	22	56
Leishmania braziliensis	19	20	20	22	22	11	22	21	21	22	23	23	23	22	20	12	12	21	20	19	22	22	23	22	22	22	19	20	20	22	21	22	21	22	21	21	22	14	19	23	17	17	21	21	22	21	19	19	11
Leishmania donovani (strain BPK282A1)	19	20	20	22	22	11	22	22	22	22	23	23	23	22	21	12	13	21	21	19	22	23	23	23	23	22	18	20	20	23	22	22	22	22	22	22	22	14	19	24	17	17	20	22	23	21	19	20	11
Leishmania infantum	19	20	20	22	22	11	22	22	22	22	23	23	23	22	21	12	13	22	21	19	22	23	23	23	23	23	19	20	20	23	22	23	22	22	22	22	23	14	19	24	17	17	21	22	23	21	20	20	12
Leishmania major	20	20	20	23	23	11	23	22	22	22	23	24	23	22	21	12	13	21	21	19	23	23	23	23	23	22	19	20	20	23	22	23	22	23	22	22	23	14	20	24	17	17	21	22	23	21	20	20	12
Leishmania mexicana (strain MHOM/GT/2001/U1103)	20	20	20	23	23	11	23	22	22	22	23	23	23	22	21	12	13	22	21	20	22	23	23	23	23	23	18	20	20	23	22	22	22	22	22	22	23	14	20	24	18	17	21	22	23	21	20	20	12
Lepisosteus oculatus	25	24	26	15	15	54	15	14	15	14	15	15	15	16	23	62	63	24	26	25	19	19	17	15	15	15	16	10	11	15	15	16	15	16	15	15	15	66	25	14	8	7	13	14	15	10	12	23	54
Leptosphaeria maculans (strain JN3 / isolate v23.1.3 / race Av1-4-5-6-7-8)	24	24	24	27	27	13	29	27	28	28	30	30	30	25	25	14	15	24	24	24	26	25	29	29	30	29	22	24	24	29	28	29	29	29	28	28	29	16	24	25	18	18	25	28	29	24	26	24	13
Loa loa	32	32	33	25	24	13	24	23	24	24	25	25	25	25	30	17	17	31	33	34	24	24	25	24	25	25	34	22	22	25	24	24	24	25	24	24	24	20	33	23	15	18	25	24	25	23	23	32	13
Lodderomyces elongisporus (strain ATCC 11503 / CBS 2605 / JCM 1781 / NBRC 1676 / NRRL YB-4239)	23	23	23	27	27	10	28	27	28	28	28	28	28	25	24	12	12	24	23	23	25	25	28	29	28	28	22	29	29	28	27	28	27	28	27	27	27	14	23	24	20	21	26	27	28	27	26	22	10
Loxodonta africana	19	19	20	12	12	86	12	11	12	11	12	12	12	14	19	61	61	18	20	19	16	17	14	12	12	12	12	8	8	12	12	13	12	13	12	12	12	50	19	11	6	5	10	11	13	8	9	18	86
Macaca fascicularis	18	18	19	12	12	79	12	11	12	11	12	12	12	14	18	56	55	18	19	18	16	17	14	12	12	12	12	8	8	12	12	13	12	13	12	12	12	46	18	11	6	5	10	11	12	8	9	17	78
Macaca mulatta	18	18	19	11	12	85	11	11	11	10	12	12	12	13	18	57	57	18	19	18	16	16	13	11	12	11	11	7	7	12	12	12	12	13	11	11	12	47	18	11	6	5	9	11	12	7	9	17	85
Macrophomina phaseolina (strain MS6)	24	24	24	27	27	13	29	27	28	28	29	29	29	25	25	14	15	25	24	23	25	25	29	28	29	29	22	23	24	29	28	29	29	29	28	28	29	17	24	25	18	18	25	28	28	23	25	24	13
Magnaporthe oryzae (strain 70-15 / ATCC MYA-4617 / FGSC 8958)	24	24	25	27	27	13	28	27	28	28	30	30	29	25	25	15	15	25	25	24	26	25	30	29	29	29	22	24	24	30	29	29	29	30	29	29	29	17	24	26	18	18	25	28	30	24	26	25	13
Magnaporthe oryzae (strain P131)	24	24	24	27	27	13	28	27	28	27	29	29	29	25	25	15	15	25	25	24	25	25	29	29	29	29	22	24	24	29	29	29	29	29	28	28	29	17	24	26	18	18	25	28	30	23	26	24	13
Magnaporthe oryzae (strain Y34)	24	24	25	27	27	13	28	27	28	27	29	29	29	25	25	15	15	25	25	24	25	25	30	29	29	29	22	24	24	29	29	29	29	29	28	28	29	17	24	26	18	18	25	28	30	23	26	24	13
Magnaporthe poae (strain ATCC 64411 / 73-15)	24	24	24	27	27	13	28	27	28	28	29	29	29	25	24	14	14	25	25	23	25	25	29	29	29	28	21	24	25	29	28	28	28	28	28	28	29	16	24	26	19	18	25	27	29	24	25	24	13
Malassezia globosa (strain ATCC MYA-4612 / CBS 7966)	21	22	21	27	27	9	27	26	27	27	27	27	27	24	22	10	11	22	22	21	23	23	26	26	27	26	22	27	28	27	26	26	26	26	26	26	26	12	21	24	19	22	26	27	26	25	26	22	9
Malassezia sympodialis (strain ATCC 42132)	19	19	19	24	24	7	24	23	24	24	24	24	24	21	19	9	9	19	19	19	20	19	23	24	24	24	20	25	26	24	23	24	24	23	24	24	24	10	19	23	18	21	25	25	24	23	25	19	7
Marssonina brunnea f. sp. multigermtubi (strain MB_m1)	24	24	24	27	27	13	29	28	29	28	30	30	30	25	25	14	15	25	25	23	25	26	30	29	29	29	22	24	24	29	29	29	28	29	28	29	29	16	24	25	18	18	26	28	30	24	27	24	13
Megaselia scalaris	29	28	29	23	22	10	22	21	22	22	23	23	23	21	24	13	14	28	29	30	21	21	22	23	23	22	25	21	22	23	22	22	22	22	22	22	22	16	29	21	16	18	23	22	22	22	21	29	10
Melampsora larici-populina (strain 98AG31 / pathotype 3-4-7)	24	24	24	27	27	13	27	25	26	26	27	27	27	25	25	15	15	24	25	24	26	25	27	27	27	26	22	23	24	27	26	27	26	27	26	26	26	17	24	24	17	18	25	26	27	23	24	23	13
Meleagris gallopavo	22	22	23	14	14	59	13	13	14	12	14	14	14	15	21	79	68	21	23	23	18	18	15	14	14	14	15	10	10	14	14	14	14	15	14	14	14	56	22	13	7	7	12	13	14	10	11	21	59
Metarhizium acridum (strain CQMa 102)	23	23	24	27	27	12	28	27	28	28	29	29	29	24	24	13	14	24	24	23	24	24	29	29	29	29	22	24	25	29	28	28	28	29	28	28	29	15	24	25	18	19	25	28	30	24	26	23	12
Metarhizium anisopliae (strain ARSEF 23 / ATCC MYA-3075)	23	23	24	27	26	12	28	27	28	28	30	29	29	24	24	14	14	24	24	23	24	24	28	29	29	29	22	24	24	29	28	28	28	28	28	28	28	16	23	25	17	18	26	27	30	23	26	24	12
Meyerozyma guilliermondii (strain ATCC 6260 / CBS 566 / DSM 6381 / JCM 1539 / NBRC 10279 / NRRL Y-324)	21	21	21	26	25	9	26	25	26	26	27	27	26	23	22	10	11	21	21	21	22	22	26	26	26	26	21	28	28	27	26	26	25	25	26	26	26	12	21	23	19	21	25	25	26	26	25	21	9
Microbotryum violaceum (strain p1A1 Lamole)	25	25	25	29	29	14	28	26	27	27	29	29	29	26	26	15	16	26	26	24	27	27	29	28	29	28	22	24	24	28	28	28	27	28	28	28	28	18	25	26	19	18	26	27	28	24	25	24	14
Micromonas pusilla (strain CCMP1545)	24	25	25	27	27	13	27	26	27	26	28	28	28	28	26	14	15	26	26	24	28	28	29	28	28	27	22	23	24	27	26	27	27	28	26	26	27	17	24	30	20	19	25	26	28	25	23	25	13
Micromonas sp. (strain RCC299 / NOUM17)	24	24	24	26	26	12	26	25	26	26	27	27	27	27	25	13	14	25	26	24	27	27	28	27	27	27	22	23	24	27	26	27	26	27	26	26	27	16	24	29	19	19	25	25	27	25	23	25	12
Mixia osmundae (strain CBS 9802 / IAM 14324 / JCM 22182 / KY 12970)	23	23	23	28	27	11	27	26	27	26	27	27	27	24	24	13	13	23	24	23	24	24	27	26	27	27	21	24	25	27	26	26	26	26	26	26	26	15	23	25	18	19	26	26	27	23	25	23	11
Moniliophthora perniciosa (strain FA553 / isolate CP02)	17	17	17	23	22	7	22	21	22	22	22	23	23	19	18	8	9	17	17	17	19	19	21	22	22	22	19	22	22	22	21	21	21	21	21	21	21	10	17	20	18	19	22	21	21	22	21	18	7
Moniliophthora roreri (strain MCA 2997)	25	25	25	29	29	15	27	25	27	26	28	28	28	25	26	16	17	25	25	24	26	26	28	27	27	27	22	22	22	28	27	27	27	27	26	27	27	18	24	25	17	17	25	26	27	22	23	24	15
Monodelphis domestica	21	20	21	13	13	75	13	12	13	12	13	13	13	14	20	67	67	20	22	21	17	17	15	13	13	13	13	9	9	13	13	14	13	14	13	13	13	55	21	12	7	6	11	12	13	8	10	19	75
Monosiga brevicollis	26	25	26	25	25	13	25	24	25	25	26	26	26	25	27	15	15	26	26	26	25	25	26	25	25	26	24	23	23	26	25	26	25	25	25	25	26	18	26	26	17	18	25	25	26	23	22	26	13
Mucor circinelloides f. circinelloides (strain 1006PhL)	27	27	27	29	28	13	29	27	28	28	29	29	29	27	27	16	16	27	27	27	27	27	30	29	29	28	24	24	25	29	29	29	29	29	28	28	28	18	27	25	18	19	28	27	29	25	26	26	13
Mus musculus	19	19	20	12	12	86	12	11	12	11	12	12	12	14	19	62	63	18	20	19	16	17	14	12	12	12	12	8	8	12	12	13	13	13	12	12	12	52	19	12	6	5	10	11	13	8	9	18	87
Musa acuminata subsp. malaccensis	24	25	25	25	25	16	25	23	25	24	26	25	25	29	26	17	18	25	25	24	30	30	26	25	25	24	21	20	20	25	25	25	25	25	24	25	25	20	25	25	16	16	23	24	25	21	21	24	17
Mustela putorius furo	19	18	19	12	12	89	12	11	12	11	12	12	12	14	18	60	60	18	20	19	16	17	14	12	12	12	12	8	8	12	12	13	12	13	12	12	12	50	19	11	6	5	10	11	12	8	9	17	87
Mycosphaerella fijiensis (strain CIRAD86)	23	23	23	26	26	12	28	27	28	27	28	29	29	24	24	13	14	24	24	23	24	24	28	28	28	28	22	24	24	28	28	28	27	28	28	28	28	15	23	25	18	18	25	30	28	23	25	23	12
Mycosphaerella graminicola (strain CBS 115943 / IPO323)	23	23	23	27	27	11	28	27	28	28	29	29	29	24	24	13	14	23	24	23	24	24	28	28	28	28	22	24	25	29	28	28	28	28	27	28	29	15	23	25	18	19	25	30	28	24	26	23	12
Mycosphaerella pini (strain NZE10 / CBS 128990)	23	23	23	26	26	12	28	26	28	27	28	29	28	24	23	13	13	23	23	23	24	24	28	28	28	28	21	24	25	28	28	27	27	28	28	28	28	15	23	25	18	19	25	30	28	23	26	23	12
Myotis davidii	20	20	21	13	13	68	13	12	13	12	13	13	13	14	20	54	54	20	21	20	17	17	15	13	13	13	13	9	9	13	13	14	13	14	13	13	13	47	20	12	7	6	11	12	13	9	10	19	67
Myotis lucifugus	19	19	20	12	12	84	12	11	12	11	12	12	12	14	19	61	60	19	20	19	16	17	14	12	12	12	12	8	8	12	13	13	13	13	12	12	12	50	19	12	6	5	10	11	13	8	9	18	83
Naegleria gruberi	22	22	23	24	24	12	24	23	24	23	24	24	24	24	24	14	14	23	23	22	24	24	24	24	23	23	20	21	22	23	23	23	23	23	23	23	23	16	22	21	15	18	23	22	24	22	21	22	12
Nasonia vitripennis	41	36	38	23	23	19	23	22	23	22	24	24	24	24	31	23	23	35	38	43	25	25	25	24	24	23	27	19	19	24	23	24	23	24	23	23	24	26	42	22	14	15	23	22	24	20	20	37	19
Naumovozyma castellii (strain ATCC 76901 / CBS 4309 / NBRC 1992 / NRRL Y-12630)	21	21	21	25	25	9	26	25	26	26	26	26	26	23	22	10	11	22	21	21	23	23	26	26	26	26	21	30	31	26	25	25	25	25	25	25	25	12	22	22	18	22	26	25	25	27	25	21	9
Naumovozyma dairenensis (strain ATCC 10597 / BCRC 20456 / CBS 421 / NBRC 0211 / NRRL Y-12639)	21	22	22	26	25	9	26	26	26	27	27	27	26	24	22	11	11	22	22	21	23	23	26	27	26	26	22	29	30	26	26	26	25	25	26	26	26	13	21	22	18	22	26	25	26	26	26	21	9
Nectria haematococca (strain 77-13-4 / ATCC MYA-4622 / FGSC 9596 / MPVI)	24	24	24	27	27	13	28	27	28	27	29	29	28	25	25	15	15	24	25	24	25	25	29	29	29	28	21	23	23	28	28	28	28	28	28	28	29	17	24	25	18	18	25	27	30	23	25	24	13
Nematocida parisii (strain ERTm1 / ATCC PRA-289)	10	10	10	13	13	3	14	14	14	14	14	14	14	13	10	4	4	10	10	10	11	11	13	14	14	14	13	18	19	14	14	13	13	13	14	14	13	5	10	13	15	21	15	14	13	19	16	10	3
Nematocida parisii (strain ERTm3)	10	10	10	13	13	3	14	14	14	14	14	14	13	13	10	4	4	10	10	10	11	11	13	14	14	14	13	18	19	14	13	13	13	13	14	14	13	5	10	13	15	21	15	14	13	19	16	10	3
Nematocida sp. 1 (strain ERTm2 / ATCC PRA-371)	10	10	10	14	14	3	14	14	14	15	14	14	14	13	11	4	4	11	10	10	12	11	13	14	14	14	13	18	18	14	14	14	14	13	14	15	14	5	10	13	15	21	15	14	14	19	16	11	3
Nematostella vectensis	34	32	34	23	23	18	22	21	22	22	23	23	23	23	31	21	22	31	33	35	24	24	24	23	23	23	27	19	20	23	23	23	23	23	22	22	23	25	34	22	13	15	23	22	23	20	20	33	18
Neosartorya fischeri (strain ATCC 1020 / DSM 3700 / FGSC A1164 / NRRL 181)	24	24	24	27	27	12	31	29	30	30	31	31	31	25	25	14	14	24	24	23	24	24	29	30	30	30	22	24	25	38	33	34	33	33	33	33	34	16	24	25	17	19	26	28	28	24	26	24	12
Neosartorya fumigata (strain ATCC MYA-4609 / Af293 / CBS 101355 / FGSC A1100)	24	24	24	27	27	12	30	29	30	30	31	31	31	25	25	14	14	24	24	24	25	25	29	30	31	30	22	25	25	38	34	34	33	33	33	33	34	16	23	25	18	19	26	28	29	24	27	24	12
Neosartorya fumigata (strain CEA10 / CBS 144.89 / FGSC A1163)	24	24	24	27	27	12	30	29	30	29	31	31	31	25	25	14	14	24	24	24	25	25	29	30	31	30	22	24	25	38	34	33	33	33	33	33	34	16	23	25	18	19	26	28	28	24	26	24	12
Neospora caninum (strain Liverpool)	22	22	22	24	24	16	24	22	23	23	24	24	24	24	24	16	17	24	23	21	25	26	25	24	24	24	20	19	20	24	23	24	24	24	23	23	24	18	22	25	17	16	21	23	24	20	19	22	16
Neurospora crassa (strain ATCC 24698 / 74-OR23-1A / CBS 708.71 / DSM 1257 / FGSC 987)	25	25	26	28	28	14	30	28	29	28	31	31	31	26	26	15	16	26	26	25	26	27	30	30	30	30	22	24	25	30	30	30	29	30	29	29	30	17	25	25	18	18	26	28	31	24	26	25	14
Neurospora tetrasperma (strain FGSC 2508 / ATCC MYA-4615 / P0657)	25	25	26	28	28	13	30	28	29	28	30	31	30	26	26	15	16	26	26	25	26	26	30	29	30	30	23	24	24	30	29	30	29	30	29	29	30	17	25	25	18	18	26	28	31	24	26	25	14
Neurospora tetrasperma (strain FGSC 2509 / P0656)	25	25	26	28	28	13	30	28	29	28	30	31	30	26	26	15	16	26	26	25	26	26	30	29	30	30	23	24	24	30	29	30	29	30	29	29	30	17	25	25	18	18	26	28	31	24	26	25	14
Nomascus leucogenys	18	18	19	12	12	85	11	11	11	10	12	12	12	13	18	57	56	18	19	18	16	16	13	12	12	11	11	8	8	12	12	12	12	13	12	11	12	47	18	11	6	5	10	11	12	7	9	17	84
Nosema bombycis (strain CQ1 / CVCC 102059)	10	10	9	13	13	3	13	13	13	13	13	13	13	12	10	4	4	10	9	10	11	10	12	13	13	13	12	17	17	13	13	12	12	12	13	13	12	4	10	13	14	21	15	13	12	18	15	10	3
Nosema ceranae (strain BRL01)	7	7	7	10	10	2	10	11	10	11	10	10	10	9	7	3	3	7	7	7	8	8	9	10	10	10	9	14	14	10	10	10	10	9	10	10	10	3	7	10	10	19	12	11	10	14	13	8	2
Ogataea parapolymorpha (strain DL-1 / ATCC 26012 / NRRL Y-7560)	20	20	20	25	24	8	26	25	25	26	26	26	26	23	21	9	10	20	20	20	22	21	25	26	26	25	21	29	29	26	25	25	25	25	25	25	25	11	20	23	18	23	26	25	26	27	26	20	8
Oikopleura dioica	30	30	31	24	24	16	24	23	24	23	24	24	24	24	29	19	19	30	31	31	25	25	25	24	24	24	27	20	21	24	24	24	24	25	24	24	24	21	30	23	15	17	24	23	24	22	21	30	16
Ophiocordyceps sinensis (strain Co18 / CGMCC 3.14243)	21	21	22	25	25	10	27	26	27	27	28	28	28	24	21	11	12	22	22	21	23	22	26	27	27	27	22	25	25	27	26	27	27	27	26	27	27	13	21	25	19	20	25	27	29	24	27	22	10
Ophiophagus hannah	23	23	24	14	15	49	14	13	14	13	15	15	14	16	22	59	63	22	24	24	18	19	16	14	15	14	16	10	10	15	15	15	15	15	14	14	15	52	24	13	8	7	13	13	15	11	11	22	50
Ophiostoma piceae (strain UAMH 11346)	24	24	25	27	27	14	28	27	28	27	30	29	29	26	25	15	16	26	26	24	26	26	30	29	29	29	22	24	24	29	29	30	29	29	28	28	29	17	24	26	18	17	25	28	30	23	25	24	14
Oreochromis niloticus	26	25	27	16	16	50	15	14	15	14	16	16	16	17	24	57	59	25	27	27	19	20	18	16	16	15	17	11	11	16	16	16	16	17	15	15	16	67	27	15	8	8	14	15	16	11	12	24	50
Ornithorhynchus anatinus	22	22	23	14	14	61	13	13	13	12	14	14	14	15	21	64	62	21	23	22	17	18	16	14	14	13	14	9	9	14	14	15	14	15	14	14	14	53	22	13	7	7	12	13	14	9	11	21	61
Oryctolagus cuniculus	19	19	20	12	12	83	12	11	12	11	12	12	12	14	19	61	60	19	20	19	16	17	14	12	12	12	12	8	8	12	12	13	12	13	12	12	12	50	19	12	6	5	10	11	13	8	9	18	83
Oryza brachyantha	25	25	25	25	25	16	25	24	25	25	26	26	26	29	26	17	18	26	26	24	30	30	27	26	25	25	21	21	21	25	25	25	25	26	25	25	25	19	25	26	16	16	23	24	26	22	21	25	16
Oryza glaberrima	25	25	25	25	25	17	25	24	25	24	26	26	26	29	26	17	18	26	26	24	29	29	27	25	25	25	21	21	21	25	25	26	25	26	24	25	25	20	25	26	17	16	22	24	26	21	21	25	17
Oryza sativa subsp. japonica	24	24	25	24	24	19	24	23	23	23	25	25	25	28	26	19	20	26	26	23	28	29	26	24	24	24	20	19	19	24	23	25	24	25	23	23	24	22	24	25	16	14	21	23	25	19	19	24	20
Oryzias latipes	27	26	28	16	16	46	16	15	16	15	16	16	16	17	24	54	55	25	28	27	19	20	18	16	16	16	18	11	12	16	16	17	16	17	16	16	16	64	27	15	8	8	14	15	16	11	12	25	46
Ostreococcus lucimarinus (strain CCE9901)	21	21	21	25	25	8	24	24	24	25	25	25	25	25	22	10	10	22	21	21	24	23	25	25	25	25	21	25	25	25	24	24	25	24	24	24	24	12	21	27	19	23	26	24	24	27	24	22	8
Ostreococcus tauri	21	21	20	24	24	9	24	23	24	24	24	24	24	24	21	11	11	21	21	20	23	23	24	24	24	24	21	23	23	24	24	23	23	23	23	24	24	12	20	25	19	21	24	23	24	25	22	21	9
Otolemur garnettii	18	18	19	12	12	86	12	11	12	11	12	12	12	14	18	59	60	18	19	18	16	17	14	12	12	12	12	8	8	12	12	13	12	13	12	12	12	49	18	11	6	5	10	11	12	7	9	17	86
Ovis aries	19	19	20	12	12	86	12	11	12	11	12	12	12	14	19	61	60	18	20	19	16	17	14	12	12	12	12	8	8	12	12	13	12	13	12	12	12	50	19	11	6	5	10	11	12	8	9	18	90
Pan troglodytes	18	18	19	11	12	85	11	11	11	10	12	12	12	13	18	56	56	18	19	18	16	16	13	11	12	11	11	7	7	12	12	12	12	13	11	11	12	47	18	11	6	5	9	11	12	7	9	17	84
Paracoccidioides brasiliensis (strain Pb03)	23	24	24	27	27	11	34	32	34	33	35	35	35	25	24	13	14	24	24	23	25	24	30	31	31	31	22	25	25	30	30	30	29	30	30	30	30	15	23	25	18	19	26	29	29	25	27	23	11
Paracoccidioides brasiliensis (strain Pb18)	24	24	24	27	27	11	34	32	33	33	35	35	35	26	24	13	14	24	24	23	25	25	29	31	31	31	22	25	25	30	30	30	29	30	30	30	30	15	23	25	18	19	26	28	29	24	27	24	11
Paracoccidioides lutzii (strain ATCC MYA-826 / Pb01)	23	24	24	27	27	11	34	32	33	33	35	35	35	25	24	13	13	24	24	23	25	24	29	31	31	31	22	25	25	31	30	30	29	30	30	30	30	15	23	25	18	19	26	28	29	25	27	23	11
Paramecium tetraurelia	21	21	21	21	21	11	21	20	21	21	21	21	21	21	21	13	13	20	20	21	21	21	21	21	21	21	20	21	21	21	21	21	21	21	21	21	20	14	21	20	15	19	23	20	21	23	20	20	11
Pediculus humanus subsp. corporis	41	39	40	24	23	18	23	22	23	22	24	24	24	24	32	23	23	37	40	42	25	25	25	23	24	24	28	20	20	24	23	24	23	24	23	23	23	27	42	22	14	15	24	22	23	20	20	39	18
Penicillium chrysogenum (strain ATCC 28089 / DSM 1075 / Wisconsin 54-1255)	23	23	23	26	26	12	29	28	29	28	30	30	30	24	24	14	14	24	24	23	24	24	28	29	29	29	21	23	24	32	31	31	30	30	31	31	31	16	23	25	18	18	25	27	28	23	25	23	12
Penicillium digitatum (strain Pd1 / CECT 20795)	23	22	23	26	27	11	29	28	30	29	30	31	31	24	23	13	13	23	23	23	23	23	28	29	30	29	22	25	25	32	31	31	30	30	31	31	31	15	23	25	18	19	26	28	28	24	27	23	11
Penicillium digitatum (strain PHI26 / CECT 20796)	23	22	23	27	27	11	30	28	30	29	31	31	31	24	23	13	13	23	23	23	24	24	28	29	30	29	22	24	25	32	31	31	31	30	31	31	32	15	23	25	18	19	26	28	28	24	27	23	11
Penicillium marneffei (strain ATCC 18224 / CBS 334.59 / QM 7333)	24	24	24	27	27	12	30	28	30	29	31	31	30	25	25	14	14	24	25	23	25	25	29	30	30	30	22	24	25	32	30	31	31	31	30	30	31	16	24	25	18	19	25	28	29	24	27	23	12
Penicillium oxalicum (strain 114-2 / CGMCC 5302)	24	24	24	27	27	12	30	29	30	29	31	31	31	25	25	14	14	25	24	24	25	25	29	30	31	30	22	25	25	33	31	32	32	32	32	32	32	16	24	25	18	19	26	28	29	24	27	24	12
Perkinsus marinus (strain ATCC 50983 / TXsc)	22	22	22	24	24	11	24	23	23	23	24	24	24	24	23	12	13	23	23	21	24	24	25	24	24	24	21	22	22	24	23	24	24	24	23	24	24	14	22	25	17	20	24	23	24	24	21	22	11
Phaeodactylum tricornutum (strain CCAP 1055/1)	20	20	20	23	23	10	23	22	23	23	24	24	24	23	21	11	11	21	21	20	22	22	23	23	23	23	20	22	23	23	23	23	23	22	23	23	23	13	20	24	16	21	24	23	23	23	22	20	10
Phaeosphaeria nodorum (strain SN15 / ATCC MYA-4574 / FGSC 10173)	23	23	23	26	26	12	28	26	27	27	28	28	28	25	24	14	14	24	23	22	24	24	28	28	28	28	22	23	24	28	28	28	28	28	27	27	28	16	23	24	18	18	25	27	28	23	25	23	12
Phanerochaete carnosa (strain HHB-10118-sp)	23	24	24	29	29	13	27	26	27	26	27	27	27	25	25	14	15	25	24	23	25	25	27	27	27	27	22	23	24	27	27	26	26	26	26	26	27	16	23	25	18	18	25	26	27	23	24	23	13
Physcomitrella patens subsp. patens	24	24	24	25	24	14	24	23	24	24	25	25	25	28	25	16	16	25	25	24	28	27	25	24	24	24	21	21	21	24	24	25	25	25	24	24	24	18	24	25	16	17	23	23	24	22	21	24	15
Phytophthora infestans (strain T30-4)	25	25	25	26	26	14	26	25	26	25	26	26	26	25	26	15	16	26	26	24	26	26	27	25	26	25	23	22	23	26	26	26	26	26	25	25	26	17	25	26	17	18	25	25	26	24	22	25	14
Phytophthora ramorum	25	25	25	26	25	14	26	25	26	25	26	26	26	26	26	15	16	25	26	24	26	26	27	26	26	26	22	23	23	26	25	26	26	26	25	25	26	18	25	26	17	18	25	25	26	24	22	24	14
Phytophthora sojae (strain P6497)	25	25	26	26	25	15	25	24	25	25	26	26	26	26	26	17	17	26	26	24	27	27	27	26	26	25	22	21	22	26	26	26	26	26	25	25	26	19	25	26	16	17	24	25	26	23	22	25	15
Pichia sorbitophila (strain ATCC MYA-4447 / BCRC 22081 / CBS 7064 / NBRC 10061 / NRRL Y-12695)	21	22	21	25	25	10	26	25	26	25	26	26	26	23	22	11	12	22	22	21	23	23	25	26	26	25	21	28	28	26	25	25	25	25	25	25	25	13	22	22	18	21	25	25	25	24	25	21	10
Piriformospora indica (strain DSM 11827)	24	24	24	28	28	13	27	26	27	26	28	28	28	25	25	14	15	25	25	24	25	25	28	27	27	27	22	23	24	27	27	27	27	27	27	27	27	17	24	25	18	18	26	26	27	23	24	24	13
Plasmodium berghei (strain Anka)	16	16	15	20	19	5	20	19	19	20	19	20	19	19	16	6	7	15	15	16	17	17	18	19	19	19	19	23	24	19	19	19	19	18	19	19	19	8	16	20	18	28	22	19	19	26	20	16	5
Plasmodium chabaudi	17	17	16	21	21	6	21	21	20	22	21	21	20	20	17	7	7	17	16	17	19	18	20	21	21	21	18	24	24	21	20	20	20	20	20	20	20	8	16	21	19	27	23	20	20	26	21	17	6
Plasmodium falciparum (isolate 3D7)	18	18	18	22	21	6	21	21	21	22	21	21	21	22	18	8	8	18	18	18	20	19	21	21	22	22	19	23	24	22	21	21	21	21	21	22	21	9	18	21	18	27	24	21	21	27	22	18	6
Plasmodium knowlesi (strain H)	19	19	19	22	22	8	22	22	22	23	22	22	22	22	20	9	10	19	19	19	21	21	22	22	22	22	19	23	24	23	22	21	21	21	21	22	22	11	19	22	18	25	23	22	22	25	22	19	8
Plasmodium vivax (strain Salvador I)	19	20	20	22	22	9	22	22	22	22	23	23	22	22	20	10	10	20	20	19	22	22	22	23	22	22	19	22	23	23	22	22	22	22	22	22	23	12	19	23	19	23	22	22	22	24	21	20	9
Plasmodium yoelii yoelii	17	18	17	21	21	6	21	21	21	21	21	21	21	20	18	7	8	17	17	18	19	19	20	21	21	21	19	23	24	21	20	21	21	20	20	21	21	9	17	21	18	28	23	21	20	26	22	18	6
Pneumocystis jiroveci (strain SE8)	17	17	16	21	21	5	22	22	22	22	22	22	22	19	17	7	7	16	16	17	16	16	20	21	22	22	19	25	26	21	21	21	21	20	21	22	21	8	17	19	16	24	24	22	21	23	25	17	5
Pneumocystis murina (strain B123)	18	18	17	22	21	6	22	21	22	23	22	22	22	19	17	7	8	17	17	18	17	17	21	22	22	22	19	25	26	22	22	21	22	21	22	22	22	9	18	19	14	24	25	22	21	23	25	18	6
Podospora anserina (strain S / ATCC MYA-4624 / DSM 980 / FGSC 10383)	24	24	25	27	28	13	29	27	29	28	30	30	30	25	25	15	15	25	25	24	26	26	30	30	29	29	22	24	24	29	29	29	29	30	29	29	29	17	24	25	18	18	25	28	30	24	25	24	13
Polysphondylium pallidum	26	25	26	27	27	13	27	26	27	26	28	28	27	27	27	15	16	26	26	25	28	27	28	27	27	27	23	23	24	27	26	26	26	26	26	26	26	17	26	25	17	19	26	25	26	25	23	25	13
Pongo abelii	18	18	19	12	12	85	11	11	11	10	12	12	12	13	18	57	56	18	19	18	16	16	13	11	12	11	11	7	8	12	12	12	12	13	12	11	12	47	18	11	6	5	10	11	12	7	9	17	84
Populus trichocarpa	24	24	25	25	24	16	24	23	24	23	25	25	25	30	25	17	18	25	25	24	30	30	25	24	24	24	21	20	20	25	24	25	24	25	24	24	24	19	24	24	15	16	23	23	25	22	20	24	16
Postia placenta (strain ATCC 44394 / Madison 698-R)	17	17	17	21	21	9	20	20	21	21	21	22	21	19	18	10	10	18	18	17	19	19	21	21	21	21	17	19	19	20	20	20	20	20	20	20	20	11	17	21	19	16	19	20	21	20	18	17	9
Pristionchus pacificus	30	30	31	25	25	17	25	24	25	24	26	26	25	26	30	19	20	31	32	30	26	26	27	25	26	25	28	21	21	26	25	25	25	25	25	25	25	22	30	24	16	16	23	24	25	22	21	30	17
Pseudogymnoascus destructans (strain ATCC MYA-4855 / 20631-21)	23	24	24	27	27	12	30	28	29	29	30	30	30	25	24	13	14	24	25	23	24	25	29	29	29	29	22	24	25	30	28	29	29	29	28	29	29	15	24	25	18	19	26	28	29	24	27	24	12
Pseudozyma antarctica (strain T-34)	24	25	25	28	28	13	28	26	27	27	29	29	29	26	25	15	15	26	26	24	26	26	29	28	28	28	22	24	24	28	27	28	28	28	27	27	28	17	24	26	19	18	25	27	28	24	24	25	13
Pseudozyma brasiliensis (strain GHG001)	23	24	24	28	27	12	27	25	27	27	28	28	28	25	24	13	14	25	25	23	25	25	28	27	27	27	22	25	25	28	27	28	27	27	27	27	27	16	23	25	18	19	25	26	28	24	25	24	12
Pseudozyma hubeiensis (strain SY62)	24	24	25	28	27	13	27	25	27	26	28	28	28	25	25	15	15	25	25	23	25	26	28	27	27	27	22	23	24	27	27	27	27	27	27	27	27	17	24	25	18	18	25	26	28	23	24	24	14
Pteropus alecto	19	18	20	12	12	84	12	11	12	11	12	12	12	14	19	60	60	18	20	19	16	17	14	12	12	12	12	8	8	12	12	13	13	13	12	12	12	50	19	11	6	5	10	11	13	8	9	18	84
Puccinia graminis f. sp. tritici (strain CRL 75-36-700-3 / race SCCL)	24	24	24	28	27	14	27	26	26	26	27	27	27	25	25	15	16	24	25	24	25	26	28	27	27	27	22	23	23	27	26	27	27	27	26	26	27	17	24	24	18	17	25	25	27	22	24	24	14
Puccinia triticina (isolate 1-1 / race 1 (BBBD))	23	23	23	27	27	12	27	25	26	26	27	27	27	25	23	13	14	24	24	23	24	24	27	27	27	27	21	23	24	27	26	26	26	26	26	26	26	16	23	25	18	18	25	26	27	23	24	23	12
Pyrenophora teres f. teres (strain 0-1)	24	24	25	27	27	13	29	27	29	28	30	30	30	26	25	15	15	25	25	24	26	25	29	29	30	29	22	24	25	30	29	29	29	29	29	29	29	16	24	25	18	19	26	29	29	24	26	24	13
Pyrenophora tritici-repentis (strain Pt-1C-BFP)	23	23	24	27	27	12	29	27	29	28	29	29	29	25	24	14	14	24	24	23	24	24	29	29	29	29	22	24	25	29	28	29	28	29	28	28	29	16	23	25	18	19	25	28	29	24	26	23	12
Pyronema omphalodes (strain CBS 100304)	25	24	25	27	27	13	29	27	29	28	30	30	30	26	26	15	15	25	26	24	26	25	30	30	29	29	23	24	25	30	29	29	29	29	28	28	29	17	25	26	18	18	26	28	29	25	26	25	13
Pythium ultimum DAOM BR144	24	25	25	25	25	13	25	24	25	24	26	26	26	26	26	15	15	26	26	24	26	26	27	26	26	26	22	23	23	26	25	26	26	26	25	25	26	17	25	26	17	19	25	25	26	24	23	25	13
Rattus norvegicus	19	19	20	12	12	84	12	11	12	11	12	12	12	14	19	62	62	19	20	19	16	17	14	12	12	12	12	8	8	12	13	13	13	13	12	12	13	52	19	12	6	5	10	11	13	8	9	18	84
Reticulomyxa filosa	23	23	24	24	24	13	24	23	24	23	25	25	24	24	25	15	15	24	24	23	25	25	26	25	24	24	21	21	21	24	24	24	24	24	23	23	24	16	23	23	17	18	23	23	24	23	20	23	13
Rhizophagus irregularis (strain DAOM 181602 / DAOM 197198 / MUCL 43194)	26	25	26	28	27	12	27	26	27	27	27	28	27	26	26	14	15	25	26	26	26	26	27	27	27	28	24	24	25	27	27	27	27	27	27	27	27	17	26	23	17	19	27	26	27	25	26	25	12
Rhizopus delemar (strain RA 99-880 / ATCC MYA-4621 / FGSC 9543 / NRRL 43880)	25	25	25	28	27	12	28	26	27	27	27	28	27	25	26	14	14	25	25	25	26	25	28	28	27	27	24	25	25	27	28	28	27	27	27	28	27	16	25	24	17	20	28	26	27	25	26	25	12
Rhodnius prolixus	39	37	39	24	23	17	23	22	23	23	24	24	24	24	30	21	21	35	38	40	24	24	25	23	24	23	28	20	21	23	23	24	24	24	23	23	23	25	39	22	14	16	24	22	23	21	21	37	17
Rhodosporidium toruloides (strain NP11)	25	25	25	28	29	15	28	26	28	27	29	29	29	26	26	16	17	26	26	24	27	27	29	28	28	27	22	23	23	28	28	28	27	28	27	28	28	19	25	26	18	17	25	27	28	23	24	25	15
Rhodotorula glutinis (strain ATCC 204091 / IIP 30 / MTCC 1151)	18	18	18	22	22	9	22	22	22	22	23	23	22	20	19	10	11	19	19	18	20	20	22	23	22	22	18	21	20	22	22	22	22	22	22	22	22	12	18	21	20	16	20	21	22	21	19	18	9
Ricinus communis	25	25	25	25	25	15	25	24	25	24	26	26	26	30	26	16	17	26	26	24	31	30	26	26	25	25	22	21	21	26	25	25	25	25	24	25	25	18	24	25	16	17	24	23	26	22	21	24	15
Saccharomyces arboricola (strain H-6 / AS 2.3317 / CBS 10644)	19	19	18	23	23	7	24	24	24	24	24	24	24	21	19	9	9	19	19	19	20	19	23	24	23	24	19	29	29	24	23	23	23	23	23	23	23	10	18	20	18	21	24	23	23	24	24	18	7
Saccharomyces cerevisiae (strain ATCC 204508 / S288c)	21	21	21	26	25	8	26	25	25	26	26	26	26	23	22	10	11	21	21	21	23	22	25	26	26	26	21	30	30	26	25	25	25	25	25	25	25	12	21	22	18	22	26	25	25	26	25	21	8
Saccharomyces cerevisiae (strain AWRI1631)	19	20	19	24	24	8	24	24	24	24	24	24	24	22	20	9	10	20	19	19	21	20	24	24	24	24	20	29	29	25	24	23	24	23	24	24	24	11	19	21	18	21	25	23	23	25	24	19	8
Saccharomyces cerevisiae (strain AWRI796)	17	17	17	22	22	6	22	21	22	22	22	22	22	20	17	7	8	17	17	17	19	18	21	22	22	22	19	28	28	22	22	21	21	21	22	22	22	9	17	19	18	22	23	22	22	25	23	17	6
Saccharomyces cerevisiae (strain CEN.PK113-7D)	21	21	21	26	26	8	26	25	26	26	26	26	26	23	22	10	10	21	21	21	23	22	25	26	26	26	21	30	31	26	25	25	25	25	25	25	25	12	21	22	18	22	27	25	25	26	26	21	8
Saccharomyces cerevisiae (strain FostersB)	17	17	16	22	22	6	21	21	21	22	22	22	22	19	17	7	7	17	16	17	18	18	21	22	22	22	19	27	28	22	21	21	21	21	21	22	21	8	17	19	19	23	23	22	21	25	23	17	6
Saccharomyces cerevisiae (strain FostersO)	16	16	16	21	21	5	21	21	21	22	21	21	21	19	16	7	7	16	16	16	17	17	20	21	21	21	18	26	26	21	20	20	20	20	21	21	20	8	16	19	18	23	22	21	21	24	22	16	5
Saccharomyces cerevisiae (strain JAY291)	20	20	20	25	25	8	25	24	25	25	25	25	25	22	21	10	10	20	20	20	22	21	25	25	25	25	21	30	30	26	25	24	25	24	25	25	25	12	20	22	18	21	26	25	24	25	25	20	8
Saccharomyces cerevisiae (strain Kyokai no. 7 / NBRC 101557)	21	21	21	26	25	8	26	25	26	26	26	26	26	23	22	10	11	21	21	21	22	22	25	26	25	26	21	30	31	26	25	25	25	25	25	25	25	12	21	22	18	22	26	25	25	26	25	20	8
Saccharomyces cerevisiae (strain Lalvin EC1118 / Prise de mousse)	21	21	21	26	25	8	26	25	25	26	26	26	26	23	21	10	10	21	21	21	22	22	25	26	26	26	21	30	30	26	25	25	25	25	25	25	25	12	21	22	18	22	26	25	25	26	25	20	8
Saccharomyces cerevisiae (strain Lalvin QA23)	18	17	17	22	22	6	22	22	22	23	22	22	22	20	18	8	8	17	17	17	19	18	21	22	22	22	19	27	28	23	22	22	21	21	22	22	22	9	17	19	18	23	24	22	22	25	23	17	6
Saccharomyces cerevisiae (strain RM11-1a)	21	21	20	25	25	8	25	24	25	26	25	25	25	23	21	10	10	21	21	21	22	22	25	25	25	26	21	30	30	26	25	25	25	25	25	25	25	12	20	22	18	22	26	25	25	26	25	20	8
Saccharomyces cerevisiae (strain VIN 13)	17	17	17	22	22	6	22	22	22	23	22	23	22	20	18	8	8	17	17	17	19	18	21	22	22	22	19	28	28	22	22	21	21	21	22	22	22	9	17	19	18	23	23	22	22	25	23	17	6
Saccharomyces cerevisiae (strain YJM789)	21	21	21	26	25	8	26	25	25	26	26	26	26	23	22	10	11	21	21	21	23	22	25	26	26	26	21	30	30	26	25	25	25	25	25	25	25	12	21	22	18	22	26	25	25	26	25	21	8
Saccharomyces cerevisiae (strain Zymaflore VL3)	18	18	18	23	23	6	23	22	23	24	23	23	23	20	18	8	8	18	18	18	19	19	22	23	23	23	20	29	29	24	23	22	22	22	23	23	23	9	18	20	18	23	24	23	22	25	24	18	6
Saccharomyces cerevisiae x Saccharomyces kudriavzevii (strain VIN7)	21	21	21	25	25	9	25	24	25	25	25	25	25	23	21	11	11	21	21	20	22	22	25	25	25	25	21	28	28	25	25	24	24	24	25	25	25	12	20	22	18	20	25	24	25	25	24	20	9
Saccharomyces kudriavzevii (strain ATCC MYA-4449 / AS 2.2408 / CBS 8840 / NBRC 1802 / NCYC 2889)	17	17	17	22	22	6	21	22	22	22	22	22	22	19	17	7	8	17	17	17	18	18	20	22	22	22	18	27	27	22	21	21	21	21	21	21	21	9	17	19	19	22	23	21	21	24	22	17	6
Salpingoeca rosetta (strain ATCC 50818 / BSB-021)	29	28	29	27	27	17	26	25	27	25	28	28	28	26	30	19	19	29	30	28	28	28	28	27	27	27	24	21	22	27	27	27	27	27	26	26	27	22	28	26	17	16	24	25	27	23	22	28	17
Sarcophilus harrisii	21	20	22	13	13	72	13	12	13	12	13	13	13	15	20	66	66	20	22	21	17	18	15	13	13	13	13	9	9	13	13	14	14	14	13	13	13	54	21	12	7	6	11	12	14	9	10	19	72
Scheffersomyces stipitis (strain ATCC 58785 / CBS 6054 / NBRC 10063 / NRRL Y-11545)	19	19	19	24	24	8	24	24	24	25	24	24	24	21	20	9	10	19	19	19	20	20	23	24	24	25	20	27	28	25	24	24	24	24	24	24	24	11	19	21	18	22	24	23	24	26	24	19	8
Schistosoma mansoni	31	30	31	24	24	14	23	22	23	23	24	24	24	24	29	17	17	29	31	31	24	24	24	24	24	23	28	21	21	24	23	24	24	24	23	23	24	20	31	21	14	17	25	23	24	22	22	30	14
Schizophyllum commune (strain H4-8 / FGSC 9210)	25	24	25	30	30	14	27	26	27	27	28	28	28	26	25	15	16	25	25	24	26	26	29	28	28	27	22	23	23	27	27	28	27	28	27	27	28	18	25	26	18	17	25	26	27	23	24	25	14
Schizosaccharomyces cryophilus (strain OY26 / ATCC MYA-4695 / CBS 11777 / NBRC 106824 / NRRL Y48691)	20	21	20	25	25	8	26	25	26	26	26	26	26	23	21	10	10	20	21	21	21	21	24	25	26	26	22	26	27	26	25	25	25	25	25	26	25	12	20	22	17	22	26	25	25	25	26	21	8
Schizosaccharomyces japonicus (strain yFS275 / FY16936)	21	21	21	25	25	8	26	25	26	26	26	26	26	23	22	10	10	21	21	21	22	22	25	26	26	26	22	27	28	26	25	26	25	25	25	26	26	12	21	23	18	23	27	25	26	26	26	21	8
Schizosaccharomyces octosporus (strain yFS286)	21	20	21	25	25	8	26	25	25	25	26	26	26	23	21	10	10	20	20	21	21	21	25	25	26	26	21	26	27	26	25	25	24	25	25	25	25	11	20	22	17	22	26	24	25	25	26	21	8
Schizosaccharomyces pombe (strain 972 / ATCC 24843)	20	20	21	25	24	8	25	25	25	26	25	25	25	23	21	10	10	20	20	20	21	21	24	25	25	25	22	26	27	26	25	25	25	24	25	25	24	11	20	22	17	22	26	25	25	25	25	20	8
Sclerotinia sclerotiorum (strain ATCC 18683 / 1980 / Ss-1)	24	23	24	27	27	12	28	27	28	28	29	30	29	25	24	14	15	24	24	23	25	25	29	29	29	29	22	24	25	29	28	29	28	29	28	28	28	16	23	24	18	18	25	28	29	24	27	23	12
Selaginella moellendorffii	25	25	25	26	26	14	25	24	25	25	26	26	26	29	26	15	16	26	26	24	29	29	27	26	26	25	22	22	22	26	25	26	25	26	25	25	25	18	25	26	17	18	25	24	26	23	22	25	14
Serpula lacrymans var. lacrymans (strain S7.3)	23	24	24	30	30	12	27	26	27	26	27	27	27	25	25	13	14	24	24	23	25	25	27	27	27	27	22	24	24	27	27	27	27	27	26	26	27	15	23	24	18	19	26	26	27	24	25	23	12
Serpula lacrymans var. lacrymans (strain S7.9)	22	23	22	29	29	11	26	25	26	25	26	26	26	24	23	12	13	23	22	22	24	23	26	26	26	26	22	24	24	26	26	26	26	25	25	25	26	14	22	24	18	19	26	26	26	23	25	22	11
Setaria italica	25	24	25	25	25	17	25	23	24	23	25	25	25	29	26	18	19	26	26	24	29	30	26	25	25	24	20	20	20	25	25	25	25	25	24	25	24	20	24	26	16	15	22	23	25	21	20	24	17
Setosphaeria turcica (strain 28A)	24	25	24	27	27	13	30	28	30	29	30	30	30	26	25	14	15	25	25	24	26	26	30	30	30	29	22	24	25	30	29	30	29	30	29	29	30	16	24	25	18	18	26	29	29	24	26	24	13
Solanum lycopersicum	25	25	25	25	25	15	25	24	25	24	25	25	25	29	26	17	17	25	25	24	30	30	26	25	25	24	21	21	21	25	25	25	25	25	24	24	24	19	25	24	16	17	23	23	25	22	21	24	15
Solanum tuberosum	24	24	24	24	24	15	24	23	24	24	24	24	24	28	25	16	17	24	24	23	29	29	26	24	24	24	21	20	21	24	24	24	24	24	23	24	24	18	24	24	16	17	23	22	24	22	21	23	15
Solenopsis invicta	49	34	36	23	23	16	24	22	23	23	24	24	24	23	29	19	20	34	36	44	24	24	25	23	24	23	27	20	20	24	23	23	23	23	23	23	24	23	50	22	15	16	23	23	24	21	21	35	16
Sordaria macrospora (strain ATCC MYA-333 / DSM 997 / K(L3346) / K-hell)	25	25	25	28	27	14	30	28	29	28	30	30	30	26	26	15	16	26	26	25	26	26	30	29	30	30	23	24	24	30	29	30	29	30	29	29	30	18	25	26	18	18	25	29	30	24	26	25	14
Sorghum bicolor	24	25	25	25	25	17	24	23	24	24	26	26	25	28	26	18	18	26	26	24	29	30	27	25	26	25	20	20	20	25	24	25	25	26	24	24	25	20	24	26	16	15	22	24	25	21	20	24	17
Spathaspora passalidarum (strain NRRL Y-27907 / 11-Y1)	21	21	22	25	25	9	26	25	26	26	26	26	26	23	22	10	11	21	21	21	22	22	26	26	26	26	21	29	29	26	26	26	25	26	26	26	26	12	21	23	19	22	26	26	25	26	26	21	9
Spermophilus tridecemlineatus	19	19	20	12	12	82	12	11	12	11	12	12	12	14	19	57	58	19	20	19	16	17	14	12	12	12	12	8	8	12	13	13	13	13	12	12	13	49	19	12	6	5	10	11	13	8	9	18	82
Sphaerulina musiva (strain SO2202)	24	24	24	28	27	12	29	27	29	28	29	29	29	25	25	14	14	25	25	23	25	25	29	29	30	29	22	24	24	30	28	29	29	29	28	29	29	16	24	25	18	19	26	30	29	24	26	24	12
Sporisorium reilianum (strain SRZ2)	24	25	25	28	28	14	27	26	27	26	28	28	28	25	25	15	15	26	26	24	26	26	28	28	28	27	23	24	24	28	27	28	27	28	27	27	28	17	25	26	18	18	25	27	28	23	24	24	14
Sporothrix schenckii (strain ATCC 58251 / de Perez 2211183)	25	25	26	28	28	13	29	27	29	28	31	30	30	26	26	15	16	26	26	24	26	26	30	30	30	29	22	24	25	30	29	30	30	30	29	29	30	17	25	26	19	18	25	28	31	24	26	25	14
Spraguea lophii (strain 42_110)	7	7	7	10	9	2	10	10	10	10	9	9	10	9	7	3	3	7	7	7	8	7	9	10	10	10	9	13	13	10	10	9	9	9	10	10	9	3	7	9	8	17	11	10	9	13	12	7	2
Strigamia maritima	38	36	38	22	22	20	22	21	22	22	23	23	23	23	31	24	25	34	38	40	24	24	24	22	23	23	27	19	19	23	22	22	22	23	22	22	23	29	39	21	13	14	22	21	23	19	20	36	20
Strongylocentrotus purpuratus	35	33	35	23	23	24	22	21	22	21	23	23	22	23	32	28	29	33	35	35	25	25	24	22	22	22	25	17	18	23	22	23	23	23	22	22	22	32	35	21	13	13	21	21	23	18	18	33	24
Sus scrofa	19	19	20	12	12	80	12	11	12	11	13	12	12	14	19	57	58	19	20	19	16	17	14	12	13	12	12	8	8	13	13	13	13	13	12	12	13	49	19	12	6	5	10	11	13	8	9	18	81
Taeniopygia guttata	23	22	23	14	14	60	14	13	14	13	14	14	14	15	21	78	69	22	24	23	18	18	15	14	14	13	15	10	10	14	14	14	14	15	14	14	14	57	23	13	7	7	12	13	14	10	11	21	60
Takifugu rubripes	27	26	27	16	16	48	16	15	15	14	16	16	16	18	24	55	57	25	28	27	20	20	18	16	16	16	17	11	11	16	16	16	16	17	16	16	16	65	27	15	8	8	14	15	16	11	12	25	49
Talaromyces stipitatus (strain ATCC 10500 / CBS 375.48 / QM 6759 / NRRL 1006)	24	24	24	27	26	12	30	28	30	29	30	30	30	25	24	14	14	24	25	23	25	24	29	30	30	30	22	24	24	31	30	30	30	30	30	30	30	16	24	24	17	19	25	28	28	24	26	24	12
Taphrina deformans (strain PYCC 5710 / ATCC 11124 / CBS 356.35 / IMI 108563 / JCM 9778 / NBRC 8474)	18	18	18	23	23	7	24	23	23	24	23	24	23	20	19	9	9	18	18	19	19	20	23	23	23	24	20	25	25	24	23	23	22	22	23	23	23	10	18	21	18	20	24	23	23	23	24	19	7
Tetrahymena thermophila (strain SB210)	21	21	21	21	21	12	21	21	21	21	22	22	21	22	22	14	14	21	21	21	22	22	22	21	21	22	19	20	21	22	21	22	21	22	21	21	21	15	21	20	15	18	22	20	21	23	20	20	12
Tetranychus urticae	36	35	36	25	24	18	24	23	24	23	25	25	24	25	31	21	22	35	37	37	26	26	25	25	25	24	28	20	20	25	24	24	24	25	24	24	24	25	36	22	15	16	24	23	24	21	22	35	18
Tetraodon nigroviridis	27	26	27	16	16	45	15	15	15	14	16	16	16	17	24	53	55	25	27	27	19	20	18	16	16	16	18	11	12	16	16	16	16	17	16	16	16	63	27	15	8	8	14	15	16	11	13	25	46
Tetrapisispora blattae (strain ATCC 34711 / CBS 6284 / DSM 70876 / NBRC 10599 / NRRL Y-10934 / UCD 77-7)	22	22	22	26	26	9	27	26	27	27	27	27	27	24	23	11	11	22	22	21	23	23	26	27	26	27	22	29	30	27	26	26	26	26	26	26	26	13	22	23	19	22	26	25	26	27	25	22	9
Tetrapisispora phaffii (strain ATCC 24235 / CBS 4417 / NBRC 1672 / NRRL Y-8282 / UCD 70-5)	19	20	20	24	23	7	24	24	24	25	24	25	24	21	19	9	9	19	19	20	20	20	23	24	24	24	20	29	30	24	24	24	24	23	24	24	24	11	19	20	17	22	25	24	24	25	25	20	7
Thalassiosira oceanica	22	22	22	23	23	16	23	22	23	22	24	24	24	24	23	16	17	23	23	21	24	25	24	24	24	23	19	19	19	23	23	24	23	24	23	23	23	18	22	25	16	15	20	22	24	20	19	22	16
Thalassiosira pseudonana	23	22	23	25	24	12	24	23	24	24	25	25	25	24	24	14	14	23	23	22	25	25	25	25	25	24	20	22	22	25	24	24	24	24	24	24	24	16	23	25	17	18	23	23	24	23	21	22	13
Thanatephorus cucumeris (strain AG1-IA)	22	22	23	27	27	11	26	25	25	26	27	27	26	24	23	13	13	23	23	22	24	24	27	26	26	26	21	23	24	26	26	26	25	26	25	26	26	15	22	25	19	19	25	25	26	23	23	22	12
Thanatephorus cucumeris (strain AG1-IB / isolate 7/3/14)	22	22	23	27	27	11	26	25	26	25	27	27	27	24	23	13	13	23	23	22	24	24	27	26	26	26	21	23	24	27	26	26	25	26	25	26	26	14	22	25	19	19	25	25	26	24	23	22	11
Theileria annulata	16	15	15	19	19	5	19	19	19	20	20	20	20	19	16	7	7	16	15	16	17	17	18	19	19	19	18	21	22	19	19	19	19	18	19	19	19	8	16	19	17	29	22	19	18	24	20	16	5
Theileria parva	17	17	16	20	20	6	21	20	20	21	20	20	20	20	17	7	7	17	16	17	18	18	19	20	20	21	18	22	23	20	20	19	19	19	20	20	20	8	16	20	18	29	22	20	19	25	21	17	6
Thielavia heterothallica (strain ATCC 42464 / BCRC 31852 / DSM 1799)	25	25	26	28	28	13	29	28	29	29	31	31	31	26	26	15	15	26	26	24	26	26	30	30	30	30	23	24	25	30	30	30	30	30	30	30	30	17	25	26	19	18	26	29	31	24	27	24	13
Thielavia terrestris (strain ATCC 38088 / NRRL 8126)	25	25	25	29	29	13	30	28	30	29	31	31	30	26	26	15	15	26	26	25	27	27	31	30	30	30	23	24	25	30	29	30	30	30	29	30	30	17	25	27	19	18	26	29	31	24	26	25	13
Togninia minima (strain UCR-PA7)	22	22	22	26	26	10	28	27	28	27	28	28	28	24	23	12	12	23	23	22	23	23	28	28	28	28	22	25	26	28	28	28	28	28	28	28	28	14	22	24	18	20	26	28	29	24	27	23	10
Torulaspora delbrueckii (strain ATCC 10662 / CBS 1146 / NBRC 0425 / NCYC 2629 / NRRL Y-866)	20	20	20	24	24	8	25	24	25	25	25	25	25	22	20	10	10	20	20	20	21	21	24	25	25	25	21	29	30	25	24	24	24	24	24	24	24	11	20	21	17	22	25	25	24	25	25	20	8
Toxoplasma gondii	22	23	23	24	24	16	24	22	23	23	25	25	24	25	24	17	17	24	24	22	26	26	26	24	24	24	19	19	20	24	24	24	24	25	23	24	24	19	22	24	16	16	21	22	24	21	20	22	16
Trachipleistophora hominis	9	9	9	12	11	3	12	12	12	13	12	12	12	11	9	3	3	9	8	9	10	9	11	12	12	12	11	16	16	12	11	11	11	11	12	12	11	4	9	12	12	20	14	12	12	16	14	9	3
Tribolium castaneum	40	37	41	23	23	19	22	21	23	22	23	23	23	23	31	23	24	36	40	42	24	24	24	23	23	23	27	19	20	24	23	23	23	23	22	23	23	27	41	21	13	15	23	22	23	20	20	39	19
Trichinella spiralis	31	30	31	23	23	12	23	22	23	23	24	24	24	23	28	16	16	30	31	32	23	23	24	23	24	23	29	22	22	24	23	23	23	23	23	23	23	19	31	22	15	19	25	22	24	23	22	31	13
Trichomonas vaginalis	19	19	19	20	20	11	20	19	20	20	20	21	20	21	20	13	13	20	19	19	21	21	21	20	20	20	18	19	19	20	20	20	20	20	20	20	20	14	19	19	15	16	20	19	20	20	18	19	11
Trichophyton equinum (strain ATCC MYA-4606 / CBS 127.97)	24	24	24	28	27	12	31	29	30	30	31	31	31	25	25	13	14	25	24	23	25	25	30	55	46	40	22	25	25	31	30	30	30	30	30	30	30	16	24	25	18	19	26	28	29	25	27	24	12
Trichophyton rubrum (strain ATCC MYA-4607 / CBS 118892)	24	24	25	28	27	12	31	29	31	31	32	32	32	26	25	13	14	25	25	24	25	25	30	58	46	40	22	25	25	31	30	30	30	30	30	30	31	16	24	26	19	20	26	28	29	25	27	24	12
Trichophyton tonsurans (strain CBS 112818)	23	23	24	27	27	12	31	29	30	30	31	31	31	25	24	13	14	24	24	23	25	25	30	56	46	40	22	25	25	30	30	30	29	30	30	30	30	16	23	25	18	19	26	28	29	24	27	23	12
Trichophyton verrucosum (strain HKI 0517)	23	23	24	27	27	12	30	29	30	30	31	31	31	25	24	13	14	24	24	23	25	25	29	71	45	39	22	25	25	30	29	30	29	29	29	30	30	15	23	25	19	19	26	28	29	24	26	23	12
Trichoplax adhaerens	31	31	31	23	23	13	23	22	23	23	24	24	24	23	30	17	17	29	31	32	23	23	23	23	24	24	27	21	22	24	24	23	23	23	23	24	23	20	32	22	14	18	26	23	23	23	22	31	13
Trichosporon asahii var. asahii (strain ATCC 90039 / CBS 2479 / JCM 2466 / KCTC 7840 / NCYC 2677 / UAMH 7654)	23	23	24	28	28	13	27	26	27	26	28	28	28	25	24	14	15	25	25	23	25	25	28	28	28	27	22	23	24	27	27	27	26	27	27	27	27	16	23	26	18	18	25	26	28	23	23	23	13
Trichosporon asahii var. asahii (strain CBS 8904)	23	23	24	28	28	13	27	26	27	26	28	28	28	25	24	14	15	25	25	23	25	25	28	28	28	27	22	23	24	28	27	27	26	27	26	27	27	17	23	26	18	18	25	26	27	23	23	23	13
Triticum aestivum	25	24	25	24	24	18	24	23	24	23	25	25	25	28	26	19	19	26	26	24	29	29	26	25	24	24	20	19	20	25	24	25	24	25	23	23	24	21	25	25	16	15	22	23	25	20	20	25	18
Triticum urartu	24	24	24	25	25	15	24	23	24	24	25	25	24	28	25	16	17	25	25	23	28	28	26	25	24	24	21	21	21	25	24	25	24	25	24	24	25	18	24	25	16	17	23	23	25	22	21	24	15
Trypanosoma brucei brucei (strain 927/4 GUTat10.1)	18	18	18	21	21	8	21	21	21	22	21	21	22	21	19	10	10	19	19	18	20	20	21	21	22	21	19	21	22	22	20	21	21	21	21	21	21	11	18	22	17	21	22	21	21	23	20	19	9
Trypanosoma brucei gambiense (strain MHOM/CI/86/DAL972)	18	18	18	21	21	8	21	21	21	22	22	21	22	21	19	10	10	19	19	18	20	20	22	21	21	21	19	21	22	21	21	21	21	21	21	21	21	11	18	22	17	20	22	21	21	23	20	19	9
Trypanosoma congolense (strain IL3000)	13	13	13	16	16	5	16	16	15	16	16	16	16	15	13	6	6	13	13	12	14	14	16	17	16	16	15	18	18	16	16	16	16	16	16	16	16	7	13	16	17	19	17	17	16	20	17	13	5
Trypanosoma cruzi	18	19	19	21	21	9	21	20	20	21	22	22	21	21	19	10	11	19	19	18	20	20	21	22	21	21	18	20	20	22	21	21	21	21	21	21	21	12	19	22	17	18	21	21	21	22	20	18	9
Trypanosoma cruzi (strain CL Brener)	20	20	20	22	22	11	22	22	22	22	23	23	23	22	21	12	12	21	21	20	22	22	23	23	23	22	19	21	21	23	22	22	22	22	22	22	22	14	20	23	17	18	21	22	22	22	20	20	11
Trypanosoma vivax (strain Y486)	6	6	6	8	8	3	8	9	8	9	8	8	8	8	6	3	3	7	6	6	7	7	8	8	8	8	7	10	9	8	8	8	8	8	8	8	8	3	6	9	9	10	8	8	8	10	8	7	3
Tuber melanosporum (strain Mel28)	24	24	24	27	27	11	29	28	29	29	30	30	30	25	25	13	13	24	24	23	25	25	30	29	29	29	23	25	26	29	29	29	29	29	28	29	29	15	24	26	19	20	26	28	29	25	27	24	11
Tupaia chinensis	19	19	20	12	12	75	12	11	12	11	13	13	12	14	19	56	56	19	20	19	16	17	14	12	13	12	13	8	8	13	13	13	13	13	12	12	13	48	19	12	7	6	10	11	13	8	9	18	74
Uncinocarpus reesii (strain UAMH 1704)	23	23	23	26	26	11	30	28	30	29	31	31	31	24	23	12	13	23	23	23	24	23	28	30	30	30	22	25	26	30	29	29	29	29	29	29	29	15	23	24	18	19	26	27	28	24	26	23	11
Ustilago hordei (strain Uh4875-4)	24	25	25	28	28	13	27	26	27	26	29	28	28	25	25	15	15	26	26	24	26	26	29	28	27	28	22	24	24	28	27	28	27	27	27	27	27	17	25	25	18	18	25	27	29	23	24	25	13
Ustilago maydis (strain 521 / FGSC 9021)	24	24	24	27	27	13	27	25	26	26	27	27	27	25	24	14	15	25	25	23	25	25	28	27	27	27	22	24	24	27	27	27	26	27	26	27	27	16	24	24	18	18	25	26	27	23	24	23	13
Vanderwaltozyma polyspora (strain ATCC 22028 / DSM 70294)	21	21	20	26	25	8	26	25	26	26	26	26	26	23	21	10	10	21	21	21	22	22	25	26	26	26	21	30	31	26	25	25	25	25	25	25	25	12	21	22	18	23	26	25	25	27	26	21	8
Vavraia culicis (isolate floridensis)	8	8	8	11	11	2	11	11	11	12	11	11	11	10	8	3	3	8	8	8	9	9	10	11	11	11	10	14	15	11	11	11	11	10	11	11	11	4	8	11	11	18	13	11	11	14	13	8	2
Verticillium alfalfae (strain VaMs.102 / ATCC MYA-4576 / FGSC 10136)	23	23	23	27	26	12	28	27	28	28	29	29	29	25	24	13	13	24	24	23	24	24	29	28	28	28	22	25	24	28	28	28	28	28	28	28	28	15	23	25	19	19	25	28	29	24	25	23	12
Verticillium dahliae (strain VdLs.17 / ATCC MYA-4575 / FGSC 10137)	24	23	24	27	27	12	29	27	28	28	30	29	29	25	25	14	14	25	24	23	25	25	29	29	29	28	22	24	25	29	29	29	28	29	28	28	29	16	24	26	18	18	25	29	30	24	26	24	13
Vitis vinifera	25	25	26	25	25	15	25	24	25	24	26	26	26	31	26	16	17	25	26	25	31	31	26	25	25	25	22	21	22	25	25	25	25	25	25	25	25	18	25	25	16	18	24	23	25	23	22	25	15
Vittaforma corneae (strain ATCC 50505)	6	6	6	8	8	2	8	8	8	9	8	8	8	7	6	3	3	6	6	6	6	6	7	8	8	8	8	10	11	8	8	8	8	7	8	8	8	3	6	8	7	13	10	8	8	10	10	6	2
Volvox carteri	24	24	25	25	25	16	25	24	25	24	26	26	26	27	25	16	17	26	26	24	27	28	27	25	25	25	20	20	21	25	25	25	25	25	25	25	26	19	24	28	18	16	23	24	25	22	20	24	16
Wallemia ichthyophaga (strain EXF-994 / CBS 113033)	22	23	23	28	27	9	28	27	28	28	28	28	28	24	23	11	11	23	23	22	23	23	27	27	28	27	23	26	27	27	27	27	27	27	27	27	27	13	22	25	19	22	27	26	27	26	26	23	9
Wallemia sebi (strain ATCC MYA-4683 / CBS 633.66)	22	22	22	27	27	8	27	26	26	27	27	27	27	23	22	10	11	22	22	22	23	22	26	27	27	27	22	27	28	27	26	26	26	26	26	26	27	12	22	24	19	23	28	26	26	27	27	22	8
Wickerhamomyces ciferrii (strain F-60-10 / ATCC 14091 / CBS 111 / JCM 3599 / NBRC 0793 / NRRL Y-1031)	22	23	23	26	26	10	27	26	27	27	27	28	27	24	23	12	12	23	23	22	24	24	27	27	27	27	22	28	29	28	27	27	27	26	27	27	26	13	23	23	19	21	26	26	27	26	26	22	10
Wuchereria bancrofti	31	31	32	24	24	13	24	23	24	24	25	25	24	24	28	16	16	30	32	32	23	23	24	24	24	24	33	22	22	24	24	24	24	24	24	24	24	19	31	22	15	19	25	23	24	23	23	31	13
Xenopus tropicalis	24	23	25	14	14	55	14	13	14	13	15	15	14	16	22	64	65	23	25	25	18	19	16	14	14	14	16	10	10	15	15	15	15	15	14	14	15	61	24	13	7	7	13	13	15	10	11	22	56
Xiphophorus maculatus	27	26	27	16	16	48	16	15	16	15	16	16	16	17	24	55	57	25	27	27	20	20	18	16	16	16	17	11	11	16	16	17	16	17	16	16	16	66	27	15	8	8	14	15	16	11	13	25	49
Yarrowia lipolytica (strain CLIB 122 / E 150)	23	23	23	27	26	10	28	27	28	27	29	29	28	25	24	12	12	23	23	23	24	24	28	28	28	28	22	27	27	28	27	28	27	27	27	27	28	14	23	25	19	21	26	27	28	26	26	23	10
Zea mays	23	23	23	25	25	13	25	24	25	24	26	26	26	28	24	14	14	24	24	22	28	28	26	25	25	24	21	21	22	25	25	25	24	25	24	24	25	16	23	26	18	17	23	24	25	22	21	23	13
Zygosaccharomyces bailii (strain CLIB 213 / ATCC 58445 / CBS 680 / CCRC 21525 / NBRC 1098 / NCYC 1416 / NRRL Y-2227)	20	20	20	24	24	8	24	24	24	24	24	24	24	22	20	9	10	20	20	20	21	20	24	25	24	24	20	29	30	25	24	24	24	24	24	24	24	11	20	21	18	22	25	24	25	24	25	20	8
Zygosaccharomyces rouxii (strain ATCC 2623 / CBS 732 / NBRC 1130 / NCYC 568 / NRRL Y-229)	21	22	21	25	25	9	26	25	26	26	26	26	26	23	22	10	11	22	22	21	23	22	26	26	26	26	21	30	31	26	26	26	25	26	26	26	26	12	22	23	19	21	26	26	26	26	25	21	9
[truncated: 383 more columns]
