# Supplementary material for: Computational Analysis of the Predicted Evolutionary Conservation of Human Phosphorylation Sites
Source: PLoS One. 2016 Apr 5;11(4):e0152809. doi: 10.1371/journal.pone.0152809 (PMC4821552; doi:10.1371/journal.pone.0152809)
Supplement: S3 Table — (XLSX) [file pone.0152809.s003.xlsx]

## Sheet: tax_list_complete_T.txt.mat.inv
	Acromyrmex echinatior	Acyrthosiphon pisum	Aedes aegypti	Agaricus bisporus var. bisporus (strain H97 / ATCC MYA-4626 / FGSC 10389)	Agaricus bisporus var. burnettii (strain JB137-S8 / ATCC MYA-4627 / FGSC 10392)	Ailuropoda melanoleuca	Ajellomyces capsulatus (strain G186AR / H82 / ATCC MYA-2454 / RMSCC 2432)	Ajellomyces capsulatus (strain H143)	Ajellomyces capsulatus (strain H88)	Ajellomyces capsulatus (strain NAm1 / WU24)	Ajellomyces dermatitidis (strain ATCC 18188 / CBS 674.68)	Ajellomyces dermatitidis (strain ER-3 / ATCC MYA-2586)	Ajellomyces dermatitidis (strain SLH14081)	Amborella trichopoda	Amphimedon queenslandica	Anas platyrhynchos	Anolis carolinensis	Anopheles darlingi	Anopheles gambiae	Apis mellifera	Arabidopsis lyrata subsp. lyrata	Arabidopsis thaliana	Arthrobotrys oligospora (strain ATCC 24927 / CBS 115.81 / DSM 1491)	Arthroderma benhamiae (strain ATCC MYA-4681 / CBS 112371)	Arthroderma gypseum (strain ATCC MYA-4604 / CBS 118893)	Arthroderma otae (strain ATCC MYA-4605 / CBS 113480)	Ascaris suum	Ashbya aceri	Ashbya gossypii (strain ATCC 10895 / CBS 109.51 / FGSC 9923 / NRRL Y-1056)	Aspergillus clavatus (strain ATCC 1007 / CBS 513.65 / DSM 816 / NCTC 3887 / NRRL 1)	Aspergillus flavus (strain ATCC 200026 / FGSC A1120 / NRRL 3357 / JCM 12722 / SRRC 167)	Aspergillus kawachii (strain NBRC 4308)	Aspergillus niger (strain ATCC 1015 / CBS 113.46 / FGSC A1144 / LSHB Ac4 / NCTC 3858a / NRRL 328 / USDA 3528.7)	Aspergillus niger (strain CBS 513.88 / FGSC A1513)	Aspergillus oryzae (strain 3.042)	Aspergillus oryzae (strain ATCC 42149 / RIB 40)	Aspergillus terreus (strain NIH 2624 / FGSC A1156)	Astyanax mexicanus	Atta cephalotes	Aureococcus anophagefferens	Auricularia delicata (strain TFB10046)	Babesia bovis	Batrachochytrium dendrobatidis (strain JAM81 / FGSC 10211)	Baudoinia compniacensis (strain UAMH 10762)	Beauveria bassiana (strain ARSEF 2860)	Blastocystis hominis	Blumeria graminis f. sp. hordei (strain DH14)	Bombyx mori	Bos taurus
Acromyrmex echinatior	100	54	57	37	37	25	38	37	38	37	38	38	37	26	46	32	33	53	56	66	30	30	37	36	38	37	45	33	35	38	38	38	37	38	37	37	38	37	77	18	18	11	40	36	38	35	37	55	25
Acyrthosiphon pisum	54	100	54	37	37	24	39	37	38	38	39	39	38	26	45	30	31	51	54	56	30	29	38	36	38	38	45	34	35	38	38	38	38	38	37	37	38	35	55	17	18	11	40	37	39	36	38	53	24
Aedes aegypti	57	54	100	37	37	26	38	37	37	37	38	38	37	26	46	32	33	59	64	58	30	30	37	36	38	38	45	33	34	38	38	37	37	37	37	37	38	37	57	17	17	11	39	36	38	35	37	55	26
Agaricus bisporus var. bisporus (strain H97 / ATCC MYA-4626 / FGSC 10389)	37	37	37	100	82	15	48	46	47	47	48	48	47	29	39	19	20	38	37	37	33	33	46	46	47	48	41	46	47	48	47	47	47	46	47	47	47	22	37	20	26	15	47	47	47	45	49	38	15
Agaricus bisporus var. burnettii (strain JB137-S8 / ATCC MYA-4627 / FGSC 10392)	37	37	37	82	100	15	49	47	48	48	48	48	48	29	39	19	20	38	37	37	34	33	46	47	48	48	42	46	47	48	48	48	47	47	48	47	48	22	37	20	26	15	48	47	47	46	49	38	15
Ailuropoda melanoleuca	25	24	26	15	15	100	16	15	15	15	16	16	16	13	23	65	65	24	26	25	16	16	17	15	16	16	18	12	12	16	16	16	15	16	16	16	16	55	25	9	7	4	15	15	16	12	14	24	89
Ajellomyces capsulatus (strain G186AR / H82 / ATCC MYA-2454 / RMSCC 2432)	38	39	38	48	49	16	100	78	83	73	60	61	60	29	40	19	20	39	38	38	33	32	48	51	54	53	42	47	48	52	52	51	51	51	51	51	52	22	38	19	25	14	48	50	51	46	51	39	16
Ajellomyces capsulatus (strain H143)	37	37	37	46	47	15	78	100	86	71	58	59	58	28	39	18	19	38	37	37	32	31	47	50	52	52	42	47	47	51	51	50	50	50	50	50	50	21	37	18	25	13	47	49	50	46	50	38	15
Ajellomyces capsulatus (strain H88)	38	38	37	47	48	15	83	86	100	73	60	61	59	29	40	19	20	39	38	38	33	32	48	50	53	53	42	47	47	52	51	51	50	50	51	51	51	22	38	19	25	14	48	49	50	46	51	39	16
Ajellomyces capsulatus (strain NAm1 / WU24)	37	38	37	47	48	15	73	71	73	100	59	59	58	28	39	19	19	38	37	37	33	32	48	51	53	53	42	47	48	52	51	51	50	50	51	51	51	21	37	19	25	14	48	49	50	46	51	38	15
Ajellomyces dermatitidis (strain ATCC 18188 / CBS 674.68)	38	39	38	48	48	16	60	58	60	59	100	91	89	29	40	20	20	39	38	38	33	32	48	51	54	54	42	46	47	53	52	51	51	51	51	51	52	23	38	19	25	14	47	49	51	46	51	39	16
Ajellomyces dermatitidis (strain ER-3 / ATCC MYA-2586)	38	39	38	48	48	16	61	59	61	59	91	100	89	29	40	19	20	39	38	38	33	32	48	51	54	54	42	47	47	53	52	52	51	51	51	51	52	23	38	19	25	14	48	50	51	46	51	39	16
Ajellomyces dermatitidis (strain SLH14081)	37	38	37	47	48	16	60	58	59	58	89	89	100	29	39	19	20	38	38	37	33	32	48	51	53	53	41	46	47	53	51	51	51	51	51	51	52	22	37	19	25	14	47	49	50	45	51	38	16
Amborella trichopoda	26	26	26	29	29	13	29	28	29	28	29	29	29	100	27	15	16	26	26	26	37	37	29	28	29	28	26	27	28	29	28	28	28	28	28	28	29	17	26	24	17	18	29	29	28	27	29	26	13
Amphimedon queenslandica	46	45	46	39	39	23	40	39	40	39	40	40	39	27	100	28	29	46	46	47	31	31	40	38	40	40	43	35	36	40	40	40	39	40	39	39	40	33	47	19	18	11	42	38	40	37	39	46	24
Anas platyrhynchos	32	30	32	19	19	65	19	18	19	19	20	19	19	15	28	100	73	29	32	32	18	18	20	18	19	19	23	15	16	19	20	19	19	20	19	19	19	64	32	10	9	5	19	18	20	16	18	30	65
Anolis carolinensis	33	31	33	20	20	65	20	19	20	19	20	20	20	16	29	73	100	30	33	33	19	19	21	19	20	20	23	16	16	20	20	20	20	20	20	20	20	66	33	11	9	5	20	19	20	16	18	31	65
Anopheles darlingi	53	51	59	38	38	24	39	38	39	38	39	39	38	26	46	29	30	100	61	53	31	30	38	37	39	39	45	34	36	39	38	39	38	38	38	38	38	34	53	17	19	11	39	37	39	36	37	52	24
Anopheles gambiae	56	54	64	37	37	26	38	37	38	37	38	38	38	26	46	32	33	61	100	57	30	30	37	36	38	38	45	34	35	39	38	38	37	37	37	37	38	37	57	18	18	11	39	37	38	35	37	56	26
Apis mellifera	66	56	58	37	37	25	38	37	38	37	38	38	37	26	47	32	33	53	57	100	30	29	37	35	37	37	46	33	34	38	37	37	37	37	37	37	38	38	67	17	18	11	39	36	38	35	37	56	26
Arabidopsis lyrata subsp. lyrata	30	30	30	33	34	16	33	32	33	33	33	33	33	37	31	18	19	31	30	30	100	60	33	33	34	33	31	31	32	34	33	33	33	33	33	33	33	20	30	22	19	15	34	33	33	31	33	30	16
Arabidopsis thaliana	30	29	30	33	33	16	32	31	32	32	32	32	32	37	31	18	19	30	30	29	60	100	32	32	32	32	30	30	31	32	32	32	32	32	32	32	32	20	30	22	19	15	33	32	32	30	32	29	16
Arthrobotrys oligospora (strain ATCC 24927 / CBS 115.81 / DSM 1491)	37	38	37	46	46	17	48	47	48	48	48	48	48	29	40	20	21	38	37	37	33	32	100	47	48	48	41	44	45	49	48	49	48	48	48	48	49	23	37	20	24	14	45	48	48	43	48	38	17
Arthroderma benhamiae (strain ATCC MYA-4681 / CBS 112371)	36	36	36	46	47	15	51	50	50	51	51	51	51	28	38	18	19	37	36	35	33	32	47	100	63	59	40	46	47	50	49	50	49	49	50	50	50	21	36	20	25	14	46	49	49	44	50	36	15
Arthroderma gypseum (strain ATCC MYA-4604 / CBS 118893)	38	38	38	47	48	16	54	52	53	53	54	54	53	29	40	19	20	39	38	37	34	32	48	63	100	62	42	47	48	53	52	52	52	52	51	51	52	23	38	20	25	14	48	50	51	47	51	39	16
Arthroderma otae (strain ATCC MYA-4605 / CBS 113480)	37	38	38	48	48	16	53	52	53	53	54	54	53	28	40	19	20	39	38	37	33	32	48	59	62	100	42	47	48	52	52	51	52	52	52	51	51	22	38	19	25	14	48	50	51	47	52	38	16
Ascaris suum	45	45	45	41	42	18	42	42	42	42	42	42	41	26	43	23	23	45	45	46	31	30	41	40	42	42	100	40	41	42	42	42	42	41	42	41	42	26	46	17	21	12	45	41	42	43	43	47	18
Ashbya aceri	33	34	33	46	46	12	47	47	47	47	46	47	46	27	35	15	16	34	34	33	31	30	44	46	47	47	40	100	73	47	45	46	47	46	46	45	46	18	34	17	28	15	47	47	46	48	51	35	12
Ashbya gossypii (strain ATCC 10895 / CBS 109.51 / FGSC 9923 / NRRL Y-1056)	35	35	34	47	47	12	48	47	47	48	47	47	47	28	36	16	16	36	35	34	32	31	45	47	48	48	41	73	100	48	47	47	47	47	47	47	47	19	35	18	27	16	48	47	47	48	51	36	13
Aspergillus clavatus (strain ATCC 1007 / CBS 513.65 / DSM 816 / NCTC 3887 / NRRL 1)	38	38	38	48	48	16	52	51	52	52	53	53	53	29	40	19	20	39	39	38	34	32	49	50	53	52	42	47	48	100	55	55	56	56	56	55	56	22	38	20	25	14	48	50	50	46	51	39	16
Aspergillus flavus (strain ATCC 200026 / FGSC A1120 / NRRL 3357 / JCM 12722 / SRRC 167)	38	38	38	47	48	16	52	51	51	51	52	52	51	28	40	20	20	38	38	37	33	32	48	49	52	52	42	45	47	55	100	55	55	55	84	83	55	23	38	19	25	14	47	49	49	46	51	39	16
Aspergillus kawachii (strain NBRC 4308)	38	38	37	47	48	16	51	50	51	51	51	52	51	28	40	19	20	39	38	37	33	32	49	50	52	51	42	46	47	55	55	100	71	70	56	55	56	22	38	20	25	14	47	49	50	45	51	38	16
Aspergillus niger (strain ATCC 1015 / CBS 113.46 / FGSC A1144 / LSHB Ac4 / NCTC 3858a / NRRL 328 / USDA 3528.7)	37	38	37	47	47	15	51	50	50	50	51	51	51	28	39	19	20	38	37	37	33	32	48	49	52	52	42	47	47	56	55	71	100	82	56	55	55	22	37	19	25	14	47	49	50	46	51	38	16
Aspergillus niger (strain CBS 513.88 / FGSC A1513)	38	38	37	46	47	16	51	50	50	50	51	51	51	28	40	20	20	38	37	37	33	32	48	49	52	52	41	46	47	56	55	70	82	100	56	55	55	23	37	20	24	14	46	49	50	45	51	38	16
Aspergillus oryzae (strain 3.042)	37	37	37	47	48	16	51	50	51	51	51	51	51	28	39	19	20	38	37	37	33	32	48	50	51	52	42	46	47	56	84	56	56	56	100	89	55	22	37	19	25	13	46	49	49	45	50	38	16
Aspergillus oryzae (strain ATCC 42149 / RIB 40)	37	37	37	47	47	16	51	50	51	51	51	51	51	28	39	19	20	38	37	37	33	32	48	50	51	51	41	45	47	55	83	55	55	55	89	100	55	22	37	19	25	14	46	49	49	45	50	38	16
Aspergillus terreus (strain NIH 2624 / FGSC A1156)	38	38	38	47	48	16	52	50	51	51	52	52	52	29	40	19	20	38	38	38	33	32	49	50	52	51	42	46	47	56	55	56	55	55	55	55	100	22	38	19	25	14	47	49	50	45	51	39	16
Astyanax mexicanus	37	35	37	22	22	55	22	21	22	21	23	23	22	17	33	64	66	34	37	38	20	20	23	21	23	22	26	18	19	22	23	22	22	23	22	22	22	100	37	12	10	6	22	21	22	18	20	35	56
Atta cephalotes	77	55	57	37	37	25	38	37	38	37	38	38	37	26	47	32	33	53	57	67	30	30	37	36	38	38	46	34	35	38	38	38	37	37	37	37	38	37	100	17	18	11	40	36	38	35	37	56	26
Aureococcus anophagefferens	18	17	17	20	20	9	19	18	19	19	19	19	19	24	19	10	11	17	18	17	22	22	20	20	20	19	17	17	18	20	19	20	19	20	19	19	19	12	17	100	11	22	19	19	20	17	18	18	10
Auricularia delicata (strain TFB10046)	18	18	17	26	26	7	25	25	25	25	25	25	25	17	18	9	9	19	18	18	19	19	24	25	25	25	21	28	27	25	25	25	25	24	25	25	25	10	18	11	100	8	24	25	25	28	26	18	7
Babesia bovis	11	11	11	15	15	4	14	13	14	14	14	14	14	18	11	5	5	11	11	11	15	15	14	14	14	14	12	15	16	14	14	14	14	14	13	14	14	6	11	22	8	100	15	15	14	15	16	11	4
Batrachochytrium dendrobatidis (strain JAM81 / FGSC 10211)	40	40	39	47	48	15	48	47	48	48	47	48	47	29	42	19	20	39	39	39	34	33	45	46	48	48	45	47	48	48	47	47	47	46	46	46	47	22	40	19	24	15	100	46	47	48	50	40	15
Baudoinia compniacensis (strain UAMH 10762)	36	37	36	47	47	15	50	49	49	49	49	50	49	29	38	18	19	37	37	36	33	32	48	49	50	50	41	47	47	50	49	49	49	49	49	49	49	21	36	19	25	15	46	100	49	45	51	37	15
Beauveria bassiana (strain ARSEF 2860)	38	39	38	47	47	16	51	50	50	50	51	51	50	28	40	20	20	39	38	38	33	32	48	49	51	51	42	46	47	50	49	50	50	50	49	49	50	22	38	20	25	14	47	49	100	46	52	39	16
Blastocystis hominis	35	36	35	45	46	12	46	46	46	46	46	46	45	27	37	16	16	36	35	35	31	30	43	44	47	47	43	48	48	46	46	45	46	45	45	45	45	18	35	17	28	15	48	45	46	100	49	36	12
Blumeria graminis f. sp. hordei (strain DH14)	37	38	37	49	49	14	51	50	51	51	51	51	51	29	39	18	18	37	37	37	33	32	48	50	51	52	43	51	51	51	51	51	51	51	50	50	51	20	37	18	26	16	50	51	52	49	100	38	14
Bombyx mori	55	53	55	38	38	24	39	38	39	38	39	39	38	26	46	30	31	52	56	56	30	29	38	36	39	38	47	35	36	39	39	38	38	38	38	38	39	35	56	18	18	11	40	37	39	36	38	100	24
Bos taurus	25	24	26	15	15	89	16	15	16	15	16	16	16	13	24	65	65	24	26	26	16	16	17	15	16	16	18	12	13	16	16	16	16	16	16	16	16	56	26	10	7	4	15	15	16	12	14	24	100
Botryosphaeria parva (strain UCR-NP2)	37	38	37	47	47	15	51	50	51	50	50	50	50	29	39	19	19	38	37	37	33	32	48	49	51	50	42	46	47	50	50	50	50	50	50	50	50	22	37	20	25	14	47	50	50	46	51	38	15
Botryotinia fuckeliana (strain BcDW1)	37	38	37	46	46	16	49	48	49	48	49	49	49	28	39	19	20	38	37	37	33	32	47	48	49	50	41	45	46	49	48	48	48	48	48	48	49	22	38	19	25	14	46	48	49	45	52	38	16
Botryotinia fuckeliana (strain T4)	38	38	38	46	47	16	50	49	49	49	50	50	49	28	39	20	20	39	38	38	33	32	48	48	49	50	41	45	46	49	49	49	49	49	48	48	49	23	38	19	25	13	46	48	50	45	52	38	16
Brachypodium distachyon	32	31	31	35	35	17	35	34	35	34	35	35	34	36	32	19	19	32	32	31	39	39	35	33	35	34	32	32	33	35	34	34	34	34	34	33	34	21	31	23	20	15	35	33	35	32	34	32	17
Branchiostoma floridae	48	46	49	31	32	32	32	31	32	31	32	32	31	23	43	39	40	45	49	50	27	26	32	30	32	32	39	27	28	32	32	32	32	32	32	32	32	44	49	16	15	9	34	31	32	29	31	47	33
Brassica rapa subsp. pekinensis	32	32	32	35	35	18	35	34	34	34	35	35	34	35	33	20	21	32	32	31	47	47	34	33	34	34	32	32	32	34	34	34	34	34	34	34	34	22	32	21	19	14	35	34	34	32	34	31	18
Brugia malayi	49	49	49	42	43	19	43	42	43	43	43	43	42	28	46	24	25	48	49	50	32	32	41	41	43	43	56	41	42	43	43	43	43	42	42	42	43	28	49	18	21	13	46	42	43	43	44	49	19
Byssochlamys spectabilis (strain No. 5 / NBRC 109023)	37	38	37	47	47	16	52	51	52	52	53	53	53	28	39	19	20	38	37	37	33	32	49	51	52	52	41	46	47	54	53	53	53	53	53	53	53	22	37	20	25	14	47	50	50	45	51	38	16
Caenorhabditis brenneri	46	46	47	39	39	23	40	39	40	39	41	41	39	27	44	27	28	46	47	47	31	31	40	38	40	40	49	35	37	41	40	40	40	40	39	39	40	31	47	18	19	12	41	38	40	37	39	46	23
Caenorhabditis briggsae	47	47	48	40	40	22	41	40	41	40	41	41	40	27	45	27	28	47	48	48	32	31	40	39	41	41	50	37	38	41	41	41	40	41	40	40	41	31	47	18	19	12	42	40	41	39	40	47	22
Caenorhabditis elegans	47	47	49	40	40	22	41	40	41	40	42	42	41	27	45	27	28	48	48	47	32	31	41	39	42	41	50	37	38	42	41	41	41	41	40	40	41	31	48	18	20	12	42	40	42	39	40	48	22
Caenorhabditis japonica	46	46	47	40	40	21	41	41	41	41	42	42	41	27	45	26	27	46	48	47	32	31	40	39	42	41	50	37	39	41	41	41	41	41	41	41	41	30	47	18	20	12	43	40	41	40	41	47	21
Caenorhabditis remanei	46	46	47	39	39	23	40	39	40	39	40	40	39	27	45	28	28	46	47	47	31	31	40	38	41	40	49	36	37	41	40	40	40	40	39	39	40	31	47	18	19	12	41	39	40	38	39	47	23
Callithrix jacchus	24	23	25	15	15	88	15	14	15	14	15	15	15	12	23	62	61	23	25	24	16	16	16	15	15	15	17	11	12	15	16	15	15	16	15	15	15	53	24	9	7	4	14	14	16	11	13	23	87
Camponotus floridanus	69	55	57	36	37	25	38	37	38	37	38	38	37	26	47	32	33	53	57	67	30	29	37	36	38	37	46	33	35	38	38	38	37	38	37	37	38	37	70	17	18	11	40	36	38	35	37	56	26
Candida albicans (strain SC5314 / ATCC MYA-2876)	37	37	36	47	48	14	49	49	48	49	49	49	48	28	38	18	18	38	36	36	33	31	46	47	49	49	42	53	53	48	48	48	48	48	48	47	49	20	37	17	27	14	49	48	48	49	51	37	14
Candida albicans (strain WO-1)	37	37	36	48	48	13	50	49	49	50	49	49	49	28	38	17	18	38	36	36	33	31	47	48	50	50	43	53	54	49	48	48	48	48	48	47	49	20	37	17	27	15	50	48	49	50	51	37	13
Candida dubliniensis (strain CD36 / ATCC MYA-646 / CBS 7987 / NCPF 3949 / NRRL Y-17841)	37	38	37	48	49	14	50	50	49	50	49	50	49	28	39	18	18	38	37	37	33	32	48	48	50	50	43	52	54	49	49	49	49	49	49	48	50	20	37	18	27	15	50	49	49	50	51	38	14
Candida glabrata (strain ATCC 2001 / CBS 138 / JCM 3761 / NBRC 0622 / NRRL Y-65)	37	38	37	48	49	13	50	50	49	50	49	50	49	28	39	17	17	38	36	37	33	32	47	48	51	51	44	57	58	50	49	48	49	49	48	48	49	19	37	17	27	16	52	49	49	52	53	38	13
Candida maltosa (strain Xu316)	36	37	36	47	48	13	49	49	48	48	48	48	48	28	38	17	17	37	36	36	33	31	46	47	48	49	42	52	52	48	47	48	48	48	47	47	48	20	36	18	27	15	48	48	47	49	50	37	13
Candida orthopsilosis (strain 90-125)	36	37	36	48	48	13	49	49	49	49	49	49	48	28	38	17	17	37	36	36	33	32	46	47	49	49	43	53	55	49	48	48	49	48	48	48	49	19	36	17	27	15	49	48	48	50	52	37	13
Candida parapsilosis (strain CDC 317 / ATCC MYA-4646)	36	37	36	47	48	13	49	49	48	49	49	49	48	28	38	17	18	37	36	36	33	32	47	47	49	48	43	52	53	49	48	48	48	48	48	48	48	20	37	18	27	15	49	48	48	49	51	37	14
Candida tenuis (strain ATCC 10573 / BCRC 21748 / CBS 615 / JCM 9827 / NBRC 10315 / NRRL Y-1498 / VKM Y-70)	35	36	34	47	47	12	48	48	48	49	48	48	47	27	36	16	16	36	35	34	31	30	45	47	49	48	42	53	54	48	47	47	48	47	47	47	47	18	35	17	27	15	49	48	47	51	52	36	12
Candida tropicalis (strain ATCC MYA-3404 / T1)	36	37	36	47	48	13	49	48	48	49	49	49	48	27	38	17	18	38	36	36	32	31	46	47	49	49	42	52	52	49	48	48	48	48	48	48	48	20	36	17	27	14	49	48	48	51	50	37	14
Canis familiaris	25	24	26	15	15	91	16	15	15	15	16	16	16	13	23	65	65	24	26	25	16	16	17	15	16	16	17	12	12	16	16	16	15	16	16	16	16	56	25	9	7	4	15	15	16	12	14	24	90
Capsaspora owczarzaki (strain ATCC 30864)	41	42	42	43	43	20	43	42	43	42	43	43	43	29	43	23	24	42	43	41	34	33	43	42	43	43	42	40	42	44	43	44	43	43	43	43	44	27	41	21	21	13	44	42	44	40	42	41	20
Cavia porcellus	26	25	27	16	16	85	16	16	16	15	17	16	16	13	25	66	66	25	27	27	16	16	17	16	16	16	19	12	13	17	17	17	16	17	16	16	17	57	26	10	7	4	16	15	17	13	14	25	85
Ceriporiopsis subvermispora (strain B)	36	36	35	48	49	16	45	44	45	45	46	46	45	28	38	19	20	37	36	35	32	32	43	44	45	45	39	43	44	45	45	44	45	44	45	45	45	22	36	21	24	15	44	45	45	42	45	36	16
Chaetomium globosum (strain ATCC 6205 / CBS 148.51 / DSM 1962 / NBRC 6347 / NRRL 1970)	35	35	35	44	45	16	47	46	47	47	47	47	47	27	37	19	19	36	36	35	32	31	45	46	47	47	38	43	44	47	47	47	47	46	47	47	47	21	35	20	25	14	43	46	48	42	47	36	16
Chaetomium thermophilum (strain DSM 1495 / CBS 144.50 / IMI 039719)	34	35	34	44	45	15	46	45	46	46	46	47	47	28	36	18	19	35	35	34	32	31	45	45	47	46	37	43	44	47	45	47	46	46	45	46	46	21	34	21	24	15	43	46	47	41	47	35	15
Chlamydomonas reinhardtii	18	18	19	20	21	11	20	19	20	19	21	21	21	25	19	11	12	19	19	18	23	23	21	20	20	20	17	18	19	20	19	21	20	20	20	20	20	13	18	29	12	20	20	20	20	16	19	18	11
Chlorella variabilis	17	17	17	20	20	9	19	18	19	19	20	20	20	26	18	10	11	18	18	17	23	24	20	19	19	19	17	18	19	20	19	20	19	19	19	19	20	12	17	29	12	21	20	20	20	17	19	17	9
Ciona intestinalis	51	49	50	36	36	25	37	36	36	36	37	37	36	25	46	32	33	48	50	52	29	29	36	34	37	37	45	33	34	37	37	36	36	36	36	36	36	37	51	17	17	10	39	36	37	35	36	50	25
Ciona savignyi	51	49	50	36	36	24	38	37	37	37	38	37	37	25	46	31	32	47	50	52	29	29	36	35	37	37	45	34	35	38	37	37	37	37	37	37	37	36	51	17	18	11	40	36	38	35	37	50	24
Claviceps purpurea (strain 20.1)	37	37	36	47	47	15	50	49	50	49	50	50	49	29	38	19	19	38	37	36	33	32	47	48	50	50	41	47	48	49	49	48	49	49	48	48	49	21	36	19	25	14	47	48	52	46	51	38	15
Clavispora lusitaniae (strain ATCC 42720)	34	34	33	45	45	12	46	45	45	46	46	46	46	27	35	16	16	34	33	33	31	31	44	45	46	46	39	52	52	46	45	45	46	45	46	45	45	18	34	18	27	15	46	46	45	46	49	34	12
Clonorchis sinensis	46	46	46	40	40	20	41	40	40	40	41	41	40	26	45	26	26	46	46	47	30	30	39	38	40	40	47	37	38	41	40	40	40	40	40	39	40	29	46	18	20	11	42	38	41	40	41	46	21
Coccidioides immitis (strain RS)	38	38	38	47	48	15	54	53	54	53	55	55	54	29	40	19	20	39	38	38	33	32	49	52	54	54	42	48	49	54	52	53	53	52	52	52	52	22	38	20	25	14	48	50	51	47	53	39	16
Coccidioides posadasii (strain C735)	38	39	38	48	49	15	55	53	55	54	55	55	55	29	41	19	20	39	38	38	33	32	49	53	55	55	42	48	49	54	53	53	53	53	53	52	53	22	38	20	25	14	48	50	51	47	53	39	16
Coccidioides posadasii (strain RMSCC 757 / Silveira)	38	38	38	47	48	16	54	53	54	54	55	55	54	29	40	19	20	38	38	38	33	32	49	52	54	54	42	47	49	53	52	52	53	52	52	52	52	22	38	20	25	14	48	50	51	46	53	39	16
Cochliobolus heterostrophus (strain C4 / ATCC 48331 / race T)	37	38	37	46	46	16	49	48	49	48	49	49	49	28	39	20	20	38	38	37	33	31	47	47	49	49	41	45	46	49	48	48	48	48	48	48	48	22	37	20	24	14	46	49	49	44	49	38	16
Cochliobolus heterostrophus (strain C5 / ATCC 48332 / race O)	37	37	37	46	46	16	49	47	49	48	49	49	48	28	39	20	20	38	37	37	32	31	47	47	49	49	41	45	46	49	48	48	48	48	48	48	48	22	37	20	24	14	46	49	49	44	48	38	16
Cochliobolus sativus (strain ND90Pr / ATCC 201652)	37	38	37	46	46	16	50	49	49	49	49	49	49	28	39	20	20	38	38	37	33	31	47	48	49	49	41	45	46	49	48	48	48	48	48	48	48	22	37	20	24	14	46	49	49	44	49	38	16
Colletotrichum gloeosporioides (strain Cg-14)	37	37	37	45	45	17	48	47	48	47	48	48	47	27	39	20	21	38	37	37	32	31	46	46	49	48	41	43	44	48	48	47	47	48	47	47	47	23	37	19	24	13	44	47	50	44	48	38	17
Colletotrichum gloeosporioides (strain Nara gc5)	37	37	37	44	45	17	48	47	48	47	48	48	47	27	39	20	21	38	37	37	32	31	46	46	49	48	41	43	44	47	47	47	47	47	47	47	47	23	37	19	24	13	44	46	49	43	48	37	17
Colletotrichum graminicola (strain M1.001 / M2 / FGSC 10212)	38	38	37	47	47	16	50	49	50	49	50	50	49	28	40	20	20	39	38	37	33	32	47	48	50	50	42	45	46	50	49	49	50	49	49	48	50	23	38	20	24	14	46	49	51	45	51	38	17
Colletotrichum higginsianum (strain IMI 349063)	37	37	37	46	47	17	49	48	48	48	49	49	48	28	39	20	21	38	38	37	33	32	46	47	49	49	41	45	46	49	48	48	48	48	48	48	49	23	37	19	24	13	45	48	51	44	50	38	17
Colletotrichum orbiculare (strain 104-T / ATCC 96160 / CBS 514.97 / LARS 414 / MAFF 240422)	38	38	38	46	46	17	50	48	50	49	49	49	48	28	40	20	21	39	38	38	32	32	47	47	50	49	41	45	45	49	49	48	49	49	48	48	49	23	38	20	24	13	46	48	51	44	50	38	17
Coniosporium apollinis (strain CBS 100218)	37	38	38	47	47	16	52	50	51	51	51	52	51	29	39	20	20	39	38	37	33	33	48	49	52	51	41	46	47	51	50	50	50	50	49	49	51	22	38	20	24	14	48	50	50	45	51	39	16
Coprinopsis cinerea (strain Okayama-7 / 130 / ATCC MYA-4618 / FGSC 9003)	36	36	36	49	49	17	45	44	44	44	45	45	45	28	38	20	21	37	37	36	32	32	44	43	45	44	39	43	43	45	44	45	45	45	44	44	45	23	37	20	24	14	43	44	44	40	45	36	17
Cordyceps militaris (strain CM01)	37	38	37	47	47	16	50	49	50	50	51	51	50	28	40	19	20	38	37	37	32	32	48	49	51	51	42	46	47	50	49	49	50	49	48	48	50	22	37	20	25	14	47	49	60	47	51	38	16
Crassostrea gigas	51	49	51	33	34	29	34	33	34	33	35	34	34	24	46	35	36	48	51	53	28	27	35	32	34	34	42	30	31	34	35	34	34	34	34	34	34	40	52	16	16	10	36	33	34	31	33	49	29
Cricetulus griseus	28	27	28	17	17	75	17	17	17	17	18	18	17	14	26	63	63	26	28	28	17	17	19	17	18	17	20	14	14	18	18	18	17	18	17	17	18	55	28	10	8	5	17	16	18	14	16	27	75
Cryptococcus gattii serotype B (strain WM276 / ATCC MYA-4071)	35	36	35	48	48	15	46	45	45	45	46	46	46	28	38	18	19	36	35	35	32	31	45	45	46	46	40	46	47	46	45	46	45	46	45	45	47	21	35	20	25	15	45	47	46	44	48	36	15
Cryptococcus neoformans var. grubii serotype A (strain H99 / ATCC 208821 / CBS 10515 / FGSC 9487)	35	36	35	48	48	15	46	45	45	45	46	46	46	29	38	18	19	36	35	36	33	32	44	45	46	46	39	45	46	46	45	46	46	46	46	46	46	21	35	20	25	15	45	46	46	44	47	36	15
Cryptococcus neoformans var. neoformans serotype D (strain B-3501A)	35	35	35	47	48	15	45	44	45	44	45	45	46	28	37	18	19	36	35	35	33	31	44	45	46	46	39	45	46	46	45	46	45	46	45	45	46	21	35	20	25	15	45	46	45	43	48	35	15
Cryptococcus neoformans var. neoformans serotype D (strain JEC21 / ATCC MYA-565)	35	35	35	48	48	15	46	45	45	45	45	46	46	28	38	18	18	36	35	35	33	31	45	45	46	46	39	45	46	46	45	46	46	46	45	45	46	21	35	20	25	15	45	46	46	44	48	36	15
Cryptosporidium hominis	13	13	12	17	17	5	17	16	16	17	16	16	17	19	14	6	6	13	13	12	17	16	16	17	16	16	14	17	18	17	16	16	17	16	16	16	16	7	13	22	12	30	17	17	17	17	17	13	5
Cryptosporidium muris (strain RN66)	13	13	13	17	17	5	17	16	17	17	17	17	17	20	14	6	6	13	13	13	17	17	16	16	16	16	14	17	19	17	16	16	16	16	16	16	16	7	13	23	11	32	18	17	17	17	18	13	5
Cryptosporidium parvum (strain Iowa II)	14	13	13	18	18	5	17	17	17	17	17	17	17	20	14	7	7	13	13	13	18	17	17	17	17	17	15	18	19	17	16	17	17	17	17	17	17	7	13	22	12	30	17	17	17	17	18	14	5
Culex quinquefasciatus	55	53	65	37	37	26	38	37	38	37	38	38	37	26	46	31	33	57	62	56	30	30	38	36	38	38	45	33	34	38	38	37	37	38	37	37	38	36	56	18	18	11	39	36	38	34	37	54	26
Dactylellina haptotyla (strain CBS 200.50)	37	38	37	46	47	17	49	47	48	48	49	49	49	28	39	20	21	39	38	37	34	33	54	48	49	48	41	45	46	49	48	49	49	48	48	48	48	23	37	20	24	14	46	48	49	44	48	38	17
Danaus plexippus	56	54	57	37	38	25	38	37	38	38	38	38	37	25	46	30	32	53	56	58	30	29	37	36	38	38	46	34	35	38	38	38	37	38	37	37	38	35	56	18	18	11	40	37	38	35	37	63	25
Danio rerio	37	35	37	22	22	57	22	21	22	21	22	22	22	17	32	65	67	34	36	37	21	20	23	21	22	22	26	18	18	22	22	22	22	22	22	22	22	76	37	12	10	6	22	21	22	18	20	35	57
Daphnia pulex	54	52	55	36	37	27	37	36	37	36	37	37	37	26	46	33	34	51	55	56	30	29	37	35	37	37	45	33	34	37	37	37	36	37	36	36	37	38	55	17	17	10	39	35	37	34	36	53	27
Debaryomyces hansenii (strain ATCC 36239 / CBS 767 / JCM 1990 / NBRC 0083 / IGC 2968)	36	36	35	47	48	13	49	49	48	49	48	48	48	28	38	17	17	37	36	36	32	31	46	47	49	48	42	53	54	48	48	47	48	47	47	47	47	19	36	18	26	15	49	48	48	50	52	37	13
Dictyostelium discoideum	38	38	38	43	44	17	44	44	44	44	45	45	45	30	41	20	21	39	38	37	34	34	44	43	45	44	41	42	43	44	44	44	44	44	44	44	44	23	38	19	23	14	45	43	44	44	44	38	17
Dictyostelium fasciculatum (strain SH3)	36	36	36	41	41	16	42	41	42	41	41	42	42	29	38	20	20	36	36	35	34	33	42	41	42	41	38	40	41	41	41	41	41	41	41	41	41	23	36	20	23	14	42	41	42	40	41	35	17
Dictyostelium purpureum	36	36	36	42	43	15	43	43	43	43	42	42	42	30	38	19	19	37	36	36	34	34	42	42	43	42	40	42	43	43	42	42	42	42	42	42	42	22	37	19	23	14	45	42	43	43	44	36	15
Drosophila ananassae	55	53	58	37	37	26	38	37	38	37	38	38	37	26	47	31	32	55	59	56	30	30	37	36	38	37	45	33	34	38	38	38	38	38	37	37	38	37	56	18	17	11	39	36	38	34	37	54	26
Drosophila erecta	55	53	58	37	38	26	38	37	38	37	38	38	37	26	47	31	32	55	59	57	30	30	38	36	39	38	45	34	35	39	38	38	38	38	37	37	38	36	56	18	18	11	39	36	39	34	37	54	26
Drosophila grimshawi	56	54	59	38	38	26	39	37	38	38	39	39	38	26	47	31	33	55	59	57	31	30	38	36	38	38	46	34	35	39	38	38	38	38	37	37	38	36	56	18	18	11	39	37	39	35	37	55	26
Drosophila melanogaster	55	53	58	37	38	26	38	37	38	37	38	38	37	26	47	32	32	55	59	57	30	30	38	36	38	37	45	33	34	38	38	38	38	38	37	37	38	37	56	18	18	11	39	36	38	34	36	55	26
Drosophila mojavensis	56	53	59	37	38	26	39	38	38	37	39	38	38	26	47	31	32	55	59	57	31	30	38	36	38	38	46	34	35	39	38	38	38	38	38	38	38	36	56	18	18	11	39	37	39	35	37	55	26
Drosophila persimilis	54	52	57	38	38	25	39	38	39	38	39	39	38	26	46	30	31	54	57	55	30	30	38	37	39	38	45	34	36	39	38	38	38	38	38	38	38	35	54	18	18	11	39	37	39	35	38	53	25
Drosophila pseudoobscura pseudoobscura	55	53	58	37	38	26	38	37	38	37	39	39	38	26	47	31	32	54	58	56	30	30	38	36	38	38	45	33	35	39	38	37	37	38	37	37	38	36	56	18	18	11	39	36	38	35	37	54	26
Drosophila sechellia	55	53	58	38	38	25	39	37	38	38	39	39	38	26	47	31	32	54	58	56	31	30	38	37	39	38	45	34	35	39	38	38	38	38	38	38	39	36	55	18	18	11	39	37	39	35	37	54	25
Drosophila simulans	54	52	56	38	39	24	39	38	39	38	39	39	38	26	46	29	30	53	56	55	31	30	38	37	39	39	46	35	36	40	39	39	39	39	38	38	39	34	54	18	18	11	40	37	39	36	38	53	24
Drosophila virilis	55	53	59	37	37	26	38	37	38	37	39	39	38	26	47	31	32	55	59	57	30	30	38	36	38	38	45	34	35	39	38	38	38	38	38	38	38	36	56	18	18	11	39	37	39	35	37	55	26
Drosophila willistoni	55	54	59	38	38	26	38	37	38	37	38	38	38	26	47	31	32	55	59	56	31	30	38	36	38	38	45	34	35	39	38	38	38	38	37	37	39	36	56	18	18	11	39	37	39	35	37	55	26
Drosophila yakuba	55	53	58	37	38	26	38	37	38	37	39	38	38	26	47	31	32	54	58	56	30	30	38	36	38	38	45	34	35	39	38	38	38	38	37	37	38	36	55	18	18	11	39	36	39	35	37	54	26
Echinococcus multilocularis	47	47	47	41	41	20	42	41	42	41	42	42	41	27	45	25	26	47	47	47	32	31	40	39	41	41	47	38	39	42	42	41	41	41	41	40	41	29	47	18	21	12	43	40	42	41	41	46	20
Ectocarpus siliculosus	22	22	22	24	24	13	24	23	24	23	24	24	24	24	24	14	15	23	23	22	24	24	25	24	24	23	21	21	22	25	24	25	24	24	24	24	24	16	22	28	13	17	23	24	25	20	22	22	14
Edhazardia aedis (strain USNM 41457)	17	17	17	24	24	5	25	25	24	25	24	24	24	17	17	7	7	17	16	17	18	17	22	24	24	25	22	28	28	24	24	24	24	24	24	24	24	8	17	11	22	15	25	24	24	30	27	17	5
Eimeria acervulina	14	14	14	17	17	8	17	16	17	16	17	17	17	20	15	9	9	15	15	14	19	20	18	17	17	17	14	15	17	17	16	18	17	17	17	17	17	10	14	25	11	22	16	17	17	14	16	14	9
Emericella nidulans (strain FGSC A4 / ATCC 38163 / CBS 112.46 / NRRL 194 / M139)	37	38	38	47	47	16	52	51	52	51	51	52	52	29	39	19	20	39	38	37	33	32	48	51	52	52	42	46	47	55	54	55	55	55	54	54	54	22	38	19	25	14	47	49	49	45	51	38	16
Encephalitozoon cuniculi (strain GB-M1)	14	14	14	21	21	4	21	21	21	21	20	20	20	15	15	6	6	15	14	14	16	15	19	21	20	21	19	25	25	21	20	20	21	20	20	20	20	7	14	11	18	17	22	21	20	25	24	15	4
Encephalitozoon hellem (strain ATCC 50504)	14	15	14	21	21	4	21	21	21	21	20	20	20	15	15	6	6	15	14	14	16	15	19	21	20	21	19	25	26	21	20	20	21	20	20	20	20	7	14	11	18	17	22	22	20	25	24	15	4
Encephalitozoon intestinalis (strain ATCC 50506)	14	15	14	21	21	4	21	21	21	22	20	20	20	15	15	6	6	15	14	14	16	15	19	21	20	21	19	25	26	21	20	20	21	20	20	21	21	7	14	11	18	18	22	21	20	25	24	15	4
Encephalitozoon romaleae (strain SJ-2008)	14	15	14	21	21	4	21	21	21	22	20	20	20	15	15	6	6	15	14	14	16	15	19	21	20	21	19	25	26	21	20	20	21	20	20	20	21	7	14	11	18	18	22	22	20	25	24	15	4
Endocarpon pusillum (strain Z07020 / HMAS-L-300199)	34	34	34	44	44	15	47	46	47	47	47	47	47	29	36	18	18	35	34	34	32	32	45	46	47	47	37	42	43	47	46	47	46	46	46	47	47	20	34	20	24	14	43	46	46	41	47	35	15
Entamoeba dispar (strain ATCC PRA-260 / SAW760)	30	31	30	40	41	10	41	41	41	42	40	40	40	24	32	14	14	31	30	30	29	28	37	39	41	41	39	45	45	40	40	39	40	39	40	40	40	16	30	14	27	14	43	40	40	49	45	31	10
Entamoeba histolytica	30	31	30	41	41	10	41	41	41	42	40	40	40	25	32	14	14	31	29	30	29	28	38	40	41	41	38	45	45	40	40	39	40	39	40	40	40	16	30	14	27	14	43	40	40	49	45	31	10
Entamoeba nuttalli (strain P19)	10	10	10	13	13	4	13	12	13	13	12	12	13	15	11	5	5	10	10	10	13	13	12	13	13	13	11	14	14	13	12	13	12	12	12	12	13	6	10	17	9	20	13	13	12	13	14	10	4
Enterocytozoon bieneusi (strain H348)	19	20	19	28	28	6	29	30	29	30	28	28	28	16	20	8	8	20	19	19	19	19	26	28	29	29	27	34	34	29	29	28	29	28	29	29	28	9	19	8	22	11	31	28	28	38	32	20	6
Equus caballus	25	24	26	15	15	88	16	15	16	15	16	16	16	13	24	65	64	24	26	26	16	16	17	15	16	16	18	12	13	16	16	16	16	16	16	16	16	55	25	9	7	4	15	15	16	12	14	24	87
Eremothecium cymbalariae (strain CBS 270.75 / DBVPG 7215 / KCTC 17166 / NRRL Y-17582)	34	35	34	47	47	12	48	48	48	48	47	48	47	28	36	15	16	35	34	34	32	31	45	47	48	48	41	61	62	48	47	47	47	47	47	47	47	18	35	18	28	16	49	48	47	50	51	35	12
Eutypa lata (strain UCR-EL1)	36	36	36	45	45	15	48	46	47	47	48	48	47	28	37	18	19	37	36	35	32	31	46	46	48	48	40	44	44	48	46	47	47	47	47	47	47	21	36	20	24	14	45	46	49	43	48	36	15
Exophiala dermatitidis (strain ATCC 34100 / CBS 525.76 / NIH/UT8656)	37	37	37	46	47	16	51	49	51	50	50	50	49	29	39	19	20	38	37	37	33	32	47	49	50	50	41	45	47	50	49	49	49	48	48	49	49	22	37	20	24	14	46	49	49	44	50	38	16
Felis catus	25	24	26	15	15	90	16	15	16	15	16	16	16	13	24	65	64	24	26	26	16	16	17	15	16	16	18	12	13	16	16	16	16	16	16	16	16	55	25	9	7	4	15	15	16	12	14	24	88
Fibroporia radiculosa (strain TFFH 294)	35	36	35	48	48	15	45	45	45	45	46	46	46	29	38	19	19	37	35	35	33	32	43	44	45	45	40	43	44	45	45	45	45	45	44	44	45	22	35	20	25	15	45	44	45	43	46	36	15
Ficedula albicollis	32	30	32	19	19	66	19	19	19	18	20	20	19	15	29	82	74	29	32	32	18	18	20	18	19	19	23	15	16	20	20	19	19	20	19	19	19	65	32	11	9	5	19	18	20	16	18	30	67
Fomitopsis pinicola (strain FP-58527)	37	37	37	49	50	16	46	45	46	45	46	46	46	28	39	20	21	38	37	36	33	32	45	44	46	45	39	43	45	46	45	45	46	46	45	45	46	23	37	21	25	14	45	46	45	42	46	37	17
Fusarium oxysporum f. sp. cubense (strain race 1)	38	38	38	45	45	17	49	48	48	48	49	49	48	28	40	20	21	39	38	38	33	32	47	47	50	49	42	44	45	49	48	48	48	49	47	48	49	23	38	19	24	13	46	48	51	45	49	39	17
Fusarium oxysporum f. sp. cubense (strain race 4)	36	37	36	44	45	16	47	47	47	47	48	48	47	28	38	19	20	38	37	36	32	31	45	46	48	48	41	45	45	48	47	46	47	47	47	46	48	22	36	18	25	13	45	47	50	44	49	37	16
Fusarium oxysporum f. sp. lycopersici (strain 4287 / CBS 123668 / FGSC 9935 / NRRL 34936)	37	38	38	45	45	16	48	48	48	48	48	49	48	28	39	20	20	39	38	37	33	32	47	47	50	50	41	45	46	49	49	48	48	49	48	48	49	23	37	19	24	14	46	47	51	45	49	38	17
Fusarium oxysporum (strain Fo5176)	37	38	37	45	45	17	48	47	47	47	48	48	48	28	39	20	21	38	38	37	33	32	46	47	49	49	41	44	45	49	48	47	48	48	47	47	49	23	37	19	24	13	45	47	51	43	49	38	17
Fusarium pseudograminearum (strain CS3096)	38	38	37	47	47	16	50	48	49	49	50	50	50	29	40	20	20	39	38	38	33	32	47	48	50	50	42	46	47	50	49	49	49	49	49	49	50	23	38	20	24	14	47	48	52	45	51	38	16
Gaeumannomyces graminis var. tritici (strain R3-111a-1)	38	38	38	46	47	17	49	48	49	48	50	50	49	28	40	20	21	39	38	37	33	32	47	47	49	49	42	44	45	49	48	48	48	48	47	47	49	23	38	20	24	13	46	48	51	44	49	39	17
Gallus gallus	32	30	32	19	19	65	19	19	19	19	20	20	19	15	29	84	74	29	32	32	18	18	21	19	20	19	23	15	16	20	20	20	19	20	19	19	19	65	32	11	9	5	19	18	20	16	18	30	66
Gasterosteus aculeatus	38	36	38	22	22	54	23	22	23	22	23	23	23	18	33	63	65	35	38	39	21	21	24	22	23	23	27	18	19	23	23	23	23	23	23	23	23	74	38	12	10	6	23	22	23	19	21	36	54
Giardia intestinalis	11	11	11	12	13	7	12	12	12	12	12	12	12	15	11	7	7	11	11	11	13	14	13	13	12	12	11	11	13	13	12	12	12	12	12	12	13	8	11	18	8	17	12	12	13	12	12	11	7
Giardia intestinalis (strain ATCC 50581 / GS clone H7)	9	9	9	12	12	5	11	11	11	11	11	11	12	14	10	5	6	9	9	9	12	12	11	12	11	12	10	11	12	12	11	11	11	11	11	11	11	6	9	17	8	19	12	11	11	12	11	9	5
Giardia intestinalis (strain ATCC 50803 / WB clone C6)	10	10	10	12	12	5	12	11	11	12	12	12	12	14	11	6	6	10	10	10	12	13	12	12	12	12	10	11	13	12	12	12	11	12	11	12	12	6	10	18	8	19	12	12	12	12	12	10	5
Giardia intestinalis (strain P15)	10	10	9	12	12	5	11	11	11	11	12	12	12	14	10	6	6	10	10	10	13	13	11	11	12	12	10	12	13	12	11	11	11	11	12	12	11	6	10	18	8	20	12	12	12	12	12	10	5
Gibberella fujikuroi (strain CBS 195.34 / IMI 58289 / NRRL A-6831)	38	39	38	46	46	17	49	48	49	48	49	49	48	28	40	21	21	39	38	38	33	32	47	47	50	50	41	44	45	49	48	48	48	48	48	48	50	24	38	19	24	14	46	47	52	45	50	39	17
Gibberella zeae	37	38	37	46	46	16	49	47	48	48	49	49	49	28	39	20	20	38	37	37	33	32	47	47	49	48	41	45	46	49	48	48	48	49	48	48	49	23	37	20	24	14	45	48	51	44	49	38	16
Gibberella zeae (strain PH-1 / ATCC MYA-4620 / FGSC 9075 / NRRL 31084)	36	37	36	46	46	16	48	47	48	47	48	48	48	28	38	19	20	38	37	36	32	31	46	47	49	49	41	45	46	49	48	48	48	48	48	48	49	22	37	19	24	14	45	48	50	44	49	37	16
Glarea lozoyensis (strain ATCC 20868 / MF5171)	36	37	37	45	46	17	48	47	48	48	49	49	49	28	39	20	20	38	37	36	33	32	46	47	48	48	40	44	45	49	48	48	48	48	48	48	49	23	37	19	24	13	45	48	49	43	51	37	17
Glarea lozoyensis (strain ATCC 74030 / MF5533)	34	35	34	46	46	13	49	48	48	49	48	49	48	27	36	16	17	35	34	34	31	30	46	48	48	48	40	48	49	49	48	47	48	47	48	48	48	19	34	18	26	15	46	49	48	47	52	35	13
Glycine max	36	36	36	39	39	19	39	38	39	38	40	40	39	34	37	22	23	36	36	35	39	39	38	38	39	39	37	36	37	39	39	39	39	39	38	38	39	25	36	20	20	13	40	38	39	37	38	36	19
Gorilla gorilla gorilla	24	23	24	15	15	86	15	14	15	14	15	15	15	12	22	60	60	23	25	24	16	15	16	15	15	15	17	11	12	15	16	15	15	15	15	15	15	52	24	9	7	4	14	14	16	11	13	23	86
Gregarina niphandrodes	12	12	12	16	16	6	15	14	15	15	15	16	16	18	13	7	7	13	13	12	16	16	16	16	16	16	13	15	16	16	15	16	16	16	16	16	16	8	12	22	10	25	15	16	16	14	15	12	6
Grosmannia clavigera (strain kw1407 / UAMH 11150)	38	38	38	47	48	16	51	50	50	50	51	51	50	29	39	19	20	39	38	38	33	32	48	49	51	50	42	46	47	51	49	50	50	50	49	49	50	23	38	20	25	14	47	49	52	45	51	38	16
Harpegnathos saltator	64	51	54	35	36	24	36	35	36	35	36	36	35	26	44	30	31	50	53	64	30	29	36	35	36	35	42	32	34	36	36	36	35	36	36	36	36	35	64	18	17	11	37	35	36	32	35	53	25
Helobdella robusta	53	51	53	38	38	25	38	37	38	37	39	38	38	26	48	31	32	49	53	54	31	30	37	36	39	38	46	34	35	38	38	38	37	38	37	37	38	36	53	17	18	11	41	36	38	35	38	51	25
Heterocephalus glaber	26	25	27	16	16	84	16	16	16	15	17	16	16	13	24	65	64	24	27	26	16	16	17	16	16	16	18	12	13	17	17	17	16	17	16	16	17	56	26	10	7	4	16	15	17	13	14	25	84
Homo sapiens	23	22	24	14	14	88	15	14	14	14	15	15	15	12	22	61	60	22	24	23	15	15	16	14	15	15	16	11	11	15	15	15	14	15	15	15	15	52	23	9	7	4	14	14	15	11	13	22	88
Hordeum vulgare var. distichum	31	31	31	35	36	15	36	34	35	35	36	36	35	35	32	17	18	31	31	30	37	37	34	34	36	35	33	33	34	36	35	35	35	35	34	34	35	20	31	22	20	15	36	35	36	35	35	31	15
Hyaloperonospora arabidopsidis (strain Emoy2)	36	36	36	44	44	14	44	44	44	44	44	45	44	29	38	18	18	36	36	36	34	33	43	43	44	44	41	45	46	45	44	44	44	44	44	44	44	21	36	20	24	15	46	44	44	48	46	36	14
Hymenolepis microstoma	46	46	46	41	41	19	42	41	42	42	42	42	41	26	45	24	25	45	46	47	31	30	40	39	42	42	48	39	40	42	42	41	41	41	41	41	41	28	46	18	21	12	44	40	42	42	42	46	19
Hypocrea atroviridis (strain ATCC 20476 / IMI 206040)	37	38	37	47	48	16	50	49	49	49	50	50	49	29	39	19	20	38	38	37	34	33	48	49	51	51	42	46	48	51	50	49	49	49	49	49	50	22	37	20	25	14	46	49	52	45	51	38	16
Hypocrea jecorina (strain QM6a)	37	38	37	48	49	15	51	50	50	50	50	51	50	29	40	19	20	38	38	37	34	33	49	49	51	51	42	47	48	51	50	50	50	50	50	50	51	22	37	20	26	15	48	49	53	46	52	38	16
Hypocrea virens (strain Gv29-8 / FGSC 10586)	37	38	37	47	47	16	50	49	50	49	50	50	50	28	39	19	20	38	37	37	33	32	48	48	50	50	42	46	48	50	49	49	49	49	49	49	50	22	37	20	25	14	47	49	52	44	51	38	16
Ichthyophthirius multifiliis (strain G5)	14	14	13	17	17	5	16	15	16	16	16	16	16	20	14	7	7	13	13	13	17	17	15	16	16	16	15	17	18	16	16	16	16	16	16	16	16	8	13	24	9	28	18	17	16	16	18	14	5
Ixodes scapularis	53	51	52	37	37	25	38	37	38	37	38	38	37	25	45	31	32	49	52	54	30	29	37	36	38	37	45	34	35	38	38	37	37	38	37	37	38	36	53	17	18	10	39	36	38	35	37	52	25
Kazachstania africana (strain ATCC 22294 / BCRC 22015 / CBS 2517 / CECT 1963 / NBRC 1671 / NRRL Y-8276)	37	37	36	48	48	13	50	49	49	50	49	50	49	28	39	17	17	37	36	37	33	31	47	47	50	50	43	56	57	50	49	49	49	49	49	48	49	20	37	17	27	16	51	49	49	51	53	38	13
Kazachstania naganishii (strain ATCC MYA-139 / BCRC 22969 / CBS 8797 / CCRC 22969 / KCTC 17520 / NBRC 10181 / NCYC 3082)	37	38	37	47	48	13	49	49	49	50	49	49	48	27	39	17	17	38	37	37	32	31	46	47	50	49	44	55	56	49	48	48	49	48	48	47	48	20	37	17	27	15	50	48	48	51	52	38	13
Kluyveromyces lactis (strain ATCC 8585 / CBS 2359 / DSM 70799 / NBRC 1267 / NRRL Y-1140 / WM37)	36	37	36	47	48	13	49	49	49	49	49	49	48	27	38	17	17	37	36	36	32	31	46	47	49	49	43	55	57	49	48	48	49	48	48	48	49	19	36	18	26	16	50	48	48	51	52	37	13
Komagataella pastoris (strain ATCC 76273 / CBS 7435 / CECT 11047 / NRRL Y-11430 / Wegner 21-1)	35	36	34	47	48	13	48	48	48	48	47	47	47	28	37	16	17	35	34	34	32	31	45	47	48	48	41	54	55	48	46	47	47	47	47	47	47	19	35	18	26	16	48	48	47	48	51	35	13
Komagataella pastoris (strain GS115 / ATCC 20864)	35	36	34	47	48	12	48	48	48	48	47	48	47	28	37	16	17	35	34	34	32	31	45	47	48	48	41	54	55	48	46	47	48	47	47	47	47	19	35	17	27	16	49	48	47	48	51	35	13
Laccaria bicolor (strain S238N-H82 / ATCC MYA-4686)	34	34	34	48	48	16	43	42	43	42	43	43	43	29	36	19	19	35	34	34	33	32	42	42	43	43	37	41	43	43	42	43	43	42	42	42	43	21	34	20	25	14	42	43	42	40	44	34	16
Lachancea thermotolerans (strain ATCC 56472 / CBS 6340 / NRRL Y-8284)	36	36	35	48	48	13	49	48	48	49	48	48	48	28	37	17	17	36	35	35	32	32	46	47	49	49	42	57	58	49	48	48	49	48	48	48	48	19	36	18	27	16	49	48	48	50	52	37	13
Latimeria chalumnae	34	32	34	20	20	60	21	20	21	20	21	21	20	16	31	70	71	31	34	35	19	19	22	20	21	21	25	16	17	21	21	21	20	21	21	21	21	69	34	11	9	5	21	20	21	17	19	32	61
Leishmania braziliensis	16	16	16	19	19	9	19	18	19	18	19	19	19	20	16	10	10	17	16	15	19	19	19	18	19	19	16	17	18	19	18	19	19	19	18	18	19	11	15	23	12	18	18	18	19	17	18	16	9
Leishmania donovani (strain BPK282A1)	14	14	14	17	17	9	17	16	17	16	17	17	17	19	15	9	9	15	15	14	18	18	17	17	17	16	14	15	15	17	16	17	17	17	16	17	17	10	14	24	11	18	16	17	17	14	15	14	9
Leishmania infantum	14	14	15	17	17	9	18	16	17	17	17	17	17	20	15	9	10	15	15	14	18	18	18	17	17	17	14	15	16	17	17	18	17	17	17	17	17	10	14	25	11	18	16	17	18	15	16	14	9
Leishmania major	14	14	15	17	17	9	18	17	18	17	18	18	18	20	15	9	10	16	15	14	18	19	18	17	17	17	15	15	16	17	17	17	17	17	17	17	17	10	14	25	10	19	16	17	18	15	16	14	9
Leishmania mexicana (strain MHOM/GT/2001/U1103)	14	14	15	17	17	9	18	17	18	17	18	18	18	20	16	10	10	16	15	14	18	19	18	17	17	17	15	15	16	17	17	18	17	17	17	17	17	11	14	25	11	19	16	17	18	15	16	14	9
Lepisosteus oculatus	35	33	35	21	21	59	21	20	21	20	21	21	21	17	31	69	70	32	35	35	20	19	22	20	21	21	25	17	18	21	21	21	21	21	21	21	21	73	35	11	9	6	21	20	21	17	19	33	60
Leptosphaeria maculans (strain JN3 / isolate v23.1.3 / race Av1-4-5-6-7-8)	36	37	36	45	45	16	49	47	48	48	49	49	48	28	39	19	20	37	36	36	33	32	46	47	49	49	40	44	45	48	48	47	48	48	47	47	48	22	36	20	24	14	45	49	49	43	48	37	16
Loa loa	50	50	50	41	42	20	42	42	42	42	42	42	41	27	46	25	26	49	49	50	32	31	41	40	43	42	56	39	40	43	42	42	42	42	41	41	42	30	50	18	21	12	44	41	42	42	43	50	20
Lodderomyces elongisporus (strain ATCC 11503 / CBS 2605 / JCM 1781 / NBRC 1676 / NRRL YB-4239)	37	37	37	48	49	14	50	49	50	50	50	50	49	28	39	17	18	38	37	36	33	32	47	48	50	50	43	52	53	49	48	48	49	48	48	48	49	20	37	18	26	15	49	48	49	50	51	37	14
Loxodonta africana	26	25	26	16	16	88	16	15	16	15	16	16	16	13	24	66	65	24	26	26	16	16	17	15	16	16	18	12	13	16	16	16	16	16	16	16	16	56	26	10	7	4	15	15	16	12	14	24	87
Macaca fascicularis	25	24	26	15	15	81	16	15	16	15	16	16	16	13	24	60	60	24	26	25	16	16	17	15	16	16	18	12	13	16	16	16	16	16	16	16	16	52	25	9	7	4	15	15	16	12	14	24	80
Macaca mulatta	24	23	25	15	15	86	15	14	15	14	15	15	15	12	23	61	61	23	25	24	16	16	16	15	15	15	17	11	12	15	16	15	15	16	15	15	15	53	24	9	7	4	14	14	16	11	13	23	86
Macrophomina phaseolina (strain MS6)	37	37	37	45	45	16	49	48	49	49	49	49	49	27	39	20	20	38	37	37	33	32	47	47	49	49	41	44	45	49	49	48	48	48	48	48	49	23	37	20	24	13	46	48	48	44	49	38	17
Magnaporthe oryzae (strain 70-15 / ATCC MYA-4617 / FGSC 8958)	36	37	37	46	46	16	48	47	48	48	48	48	48	28	38	20	20	38	37	36	33	32	46	47	49	48	40	45	45	48	47	48	48	48	47	47	48	22	36	20	25	14	44	47	50	43	50	37	17
Magnaporthe oryzae (strain P131)	36	37	37	46	46	16	48	47	48	48	48	48	48	28	38	20	20	38	37	36	33	32	46	47	49	48	40	44	45	48	47	48	48	48	47	47	48	22	36	20	24	14	44	47	50	43	50	37	17
Magnaporthe oryzae (strain Y34)	36	37	36	46	46	16	48	47	48	47	48	48	48	28	38	20	20	38	37	36	33	32	46	47	48	47	40	44	45	48	47	48	48	48	47	47	47	22	36	20	24	14	44	47	49	42	49	37	17
Magnaporthe poae (strain ATCC 64411 / 73-15)	37	38	37	46	47	16	49	48	49	49	50	50	49	28	40	19	20	39	38	37	33	32	47	48	50	49	42	45	46	49	48	49	48	48	48	47	49	22	37	20	25	14	46	48	50	45	50	38	16
Malassezia globosa (strain ATCC MYA-4612 / CBS 7966)	35	35	35	48	49	13	48	47	47	47	48	48	48	29	37	16	17	36	35	35	33	32	45	47	48	48	41	49	50	49	47	47	47	47	47	47	48	19	35	20	27	16	48	47	48	48	50	36	13
Malassezia sympodialis (strain ATCC 42132)	32	32	31	44	44	11	43	43	43	43	43	43	43	27	33	14	15	32	31	31	31	30	40	42	43	43	37	45	46	43	42	42	43	42	42	42	42	17	31	19	26	17	44	43	42	45	46	32	11
Marssonina brunnea f. sp. multigermtubi (strain MB_m1)	37	37	37	46	46	16	49	48	49	48	49	49	49	29	39	19	20	38	37	37	34	33	47	47	49	49	40	45	45	49	48	49	49	49	48	48	48	22	37	20	25	14	46	48	49	44	53	38	16
Megaselia scalaris	45	45	46	41	41	16	42	42	42	42	42	42	41	25	41	21	22	46	46	46	29	28	40	39	42	42	46	40	41	41	41	41	41	41	41	41	41	25	46	15	23	11	44	40	41	44	43	46	16
Melampsora larici-populina (strain 98AG31 / pathotype 3-4-7)	38	39	38	47	47	17	47	46	47	47	48	48	46	28	40	20	21	38	38	37	32	32	45	45	47	48	42	45	46	47	46	46	47	46	46	46	47	23	38	18	24	13	48	45	47	46	47	38	17
Meleagris gallopavo	32	30	32	19	19	64	20	19	20	19	20	20	19	15	29	83	73	30	32	32	19	19	21	19	20	20	23	16	16	20	20	20	20	20	20	20	20	64	32	11	9	5	20	19	20	16	18	30	64
Metarhizium acridum (strain CQMa 102)	37	38	37	47	47	16	50	49	49	49	49	49	49	28	39	19	20	38	37	36	33	32	47	48	49	50	41	46	47	50	49	49	49	49	49	49	49	22	37	19	24	14	47	48	53	45	51	38	16
Metarhizium anisopliae (strain ARSEF 23 / ATCC MYA-3075)	37	38	37	46	47	16	49	48	49	49	49	49	49	28	39	20	20	38	37	37	33	32	47	48	50	50	41	45	46	49	49	49	49	49	48	48	49	22	37	19	24	14	46	48	52	45	51	38	16
Meyerozyma guilliermondii (strain ATCC 6260 / CBS 566 / DSM 6381 / JCM 1539 / NBRC 10279 / NRRL Y-324)	35	36	35	47	47	13	48	48	48	48	47	47	47	27	37	16	17	36	35	35	31	30	45	47	48	48	42	52	52	47	47	47	47	47	47	47	48	19	35	18	26	15	48	48	47	49	50	36	13
Microbotryum violaceum (strain p1A1 Lamole)	37	38	37	47	47	17	47	46	46	46	47	47	46	29	39	20	21	39	38	37	34	33	45	45	47	47	41	44	45	47	46	47	46	46	46	46	46	23	37	20	25	14	46	46	47	44	47	38	17
Micromonas pusilla (strain CCMP1545)	35	36	35	43	44	15	43	43	43	43	43	43	43	30	38	18	19	37	36	35	34	34	42	43	44	44	39	42	44	44	43	43	43	43	42	42	44	22	35	23	24	15	44	43	43	44	43	36	16
Micromonas sp. (strain RCC299 / NOUM17)	30	30	29	35	35	13	35	34	35	35	35	35	35	30	31	16	16	30	30	29	31	30	34	34	35	35	32	33	35	35	34	35	35	34	34	34	35	18	30	25	21	17	36	34	35	35	35	30	13
Mixia osmundae (strain CBS 9802 / IAM 14324 / JCM 22182 / KY 12970)	35	36	36	46	47	14	46	45	45	45	45	45	46	28	37	18	18	37	36	35	33	32	45	45	46	46	40	45	46	47	46	46	46	45	46	46	46	20	35	20	25	16	47	45	45	44	47	36	14
Moniliophthora perniciosa (strain FA553 / isolate CP02)	18	19	18	27	27	7	25	24	25	25	25	25	25	20	20	9	9	19	18	18	20	19	24	25	25	25	21	25	26	25	24	25	25	25	25	25	25	10	18	18	19	16	24	25	25	24	26	19	8
Moniliophthora roreri (strain MCA 2997)	37	37	37	49	49	17	45	44	45	44	45	46	45	28	39	20	21	38	37	36	32	32	44	44	45	45	39	42	43	45	44	45	45	45	44	44	45	23	37	20	24	14	44	44	45	41	45	37	17
Monodelphis domestica	29	28	29	17	17	77	17	17	17	17	18	18	18	14	27	72	72	27	29	29	17	17	19	17	18	17	20	14	14	18	18	18	17	18	17	17	18	62	29	10	8	5	17	16	18	14	15	27	78
Monosiga brevicollis	41	41	41	43	44	18	44	43	44	43	44	44	43	28	43	22	23	41	41	41	32	32	43	42	44	44	43	41	42	44	43	44	43	43	43	43	43	25	41	20	23	13	45	42	44	43	43	41	18
Mucor circinelloides f. circinelloides (strain 1006PhL)	41	42	41	48	49	17	49	47	48	47	49	49	48	30	43	21	22	42	41	41	35	34	47	46	49	49	45	45	47	49	48	48	48	48	47	47	48	24	41	20	24	14	50	47	49	46	49	42	17
Mus musculus	26	25	26	16	16	88	16	15	16	15	16	16	16	13	24	67	67	24	26	26	16	16	17	15	16	16	18	12	13	16	16	16	16	16	16	16	16	58	26	10	7	4	15	15	16	12	14	25	88
Musa acuminata subsp. malaccensis	31	31	31	35	35	16	34	33	34	34	34	34	34	37	33	19	19	31	31	31	40	39	34	34	35	34	32	32	33	35	34	34	34	34	34	34	34	21	31	22	19	15	35	34	34	33	34	31	17
Mustela putorius furo	25	24	26	15	15	90	16	15	16	15	16	16	16	13	24	65	65	24	26	26	16	16	17	15	16	16	18	12	12	16	16	16	16	16	16	16	16	56	25	10	7	4	15	15	16	12	14	24	89
Mycosphaerella fijiensis (strain CIRAD86)	36	36	36	46	46	15	49	47	48	48	48	49	48	29	38	19	19	37	36	36	32	32	47	48	48	49	40	45	46	49	48	48	48	48	48	48	48	21	36	20	24	14	45	52	47	43	49	37	15
Mycosphaerella graminicola (strain CBS 115943 / IPO323)	35	37	36	47	47	15	49	47	48	48	48	49	48	28	38	18	19	37	36	36	32	31	47	48	49	49	40	45	47	49	48	49	49	48	48	48	49	21	36	20	24	15	46	53	48	43	51	37	15
Mycosphaerella pini (strain NZE10 / CBS 128990)	35	35	35	45	45	15	47	46	47	46	46	47	47	28	36	18	18	36	35	34	32	31	45	46	47	47	39	44	46	47	46	47	47	46	47	47	47	20	35	20	25	15	44	50	46	42	48	36	15
Myotis davidii	28	27	29	18	18	71	18	17	18	17	18	18	18	14	26	60	59	27	29	29	17	17	19	17	18	18	21	14	15	18	18	18	18	18	18	18	18	53	28	10	8	5	18	17	18	15	16	27	70
Myotis lucifugus	26	25	27	16	16	86	16	15	16	15	16	16	16	13	24	65	65	24	26	26	16	16	18	16	16	16	18	12	13	17	17	17	16	17	16	16	16	56	26	10	7	4	16	15	17	13	14	25	85
Naegleria gruberi	31	32	31	36	36	14	37	37	37	37	36	36	36	28	33	17	18	32	31	31	32	31	35	35	36	36	34	36	37	36	36	36	36	36	35	35	36	19	31	18	21	14	39	36	36	37	38	31	15
Nasonia vitripennis	58	52	54	36	36	25	37	36	37	36	37	37	36	25	45	31	32	51	54	60	29	28	37	35	37	37	44	33	34	37	37	37	36	37	36	36	37	36	59	17	18	10	38	36	37	34	36	53	26
Naumovozyma castellii (strain ATCC 76901 / CBS 4309 / NBRC 1992 / NRRL Y-12630)	37	38	37	48	49	13	50	50	49	49	49	49	48	28	39	17	18	38	37	37	32	32	46	47	50	50	44	55	56	49	49	49	49	49	48	48	48	20	37	17	26	15	51	49	49	52	52	38	13
Naumovozyma dairenensis (strain ATCC 10597 / BCRC 20456 / CBS 421 / NBRC 0211 / NRRL Y-12639)	37	37	36	47	48	13	49	49	49	50	49	49	48	28	39	17	18	38	36	37	32	31	46	47	49	49	43	54	56	49	48	48	49	48	48	48	49	20	37	18	26	15	49	48	48	50	52	38	13
Nectria haematococca (strain 77-13-4 / ATCC MYA-4622 / FGSC 9596 / MPVI)	38	38	38	46	46	17	49	48	49	48	49	49	48	28	40	20	21	39	38	38	33	32	47	47	49	48	41	44	45	49	48	48	48	48	47	47	49	24	38	19	24	13	46	47	51	44	49	39	17
Nematocida parisii (strain ERTm1 / ATCC PRA-289)	22	23	22	32	32	7	32	33	32	34	32	32	31	18	23	9	9	23	21	22	21	20	29	31	32	33	30	37	37	32	31	32	32	31	31	31	31	11	22	10	26	13	34	32	31	41	36	23	7
Nematocida parisii (strain ERTm3)	22	23	22	32	32	7	33	34	33	34	32	32	32	18	23	9	9	23	22	22	21	21	30	31	32	33	30	37	38	32	32	32	32	31	32	32	31	11	22	10	26	13	34	32	31	41	36	23	7
Nematocida sp. 1 (strain ERTm2 / ATCC PRA-371)	22	23	22	32	32	7	33	34	33	34	32	32	32	19	23	9	9	23	22	22	22	20	29	31	32	33	30	37	38	32	32	32	33	32	32	32	32	11	22	10	26	13	34	32	32	41	36	23	7
Nematostella vectensis	51	49	51	37	37	25	37	37	37	37	37	37	36	26	48	32	33	47	50	52	30	29	37	35	37	37	45	33	35	37	38	37	37	37	37	36	37	37	51	17	17	11	40	36	37	35	37	50	25
Neosartorya fischeri (strain ATCC 1020 / DSM 3700 / FGSC A1164 / NRRL 181)	38	38	38	47	48	16	52	50	51	51	53	53	53	29	40	19	20	39	38	38	34	33	49	50	52	52	42	46	47	60	55	56	56	56	56	56	56	22	38	20	25	14	47	50	49	46	51	39	16
Neosartorya fumigata (strain ATCC MYA-4609 / Af293 / CBS 101355 / FGSC A1100)	38	38	38	48	49	16	53	51	52	52	53	53	53	29	40	19	20	39	38	38	34	33	49	51	53	53	42	47	48	61	56	56	56	56	56	55	57	22	38	19	25	14	48	50	51	46	52	39	16
Neosartorya fumigata (strain CEA10 / CBS 144.89 / FGSC A1163)	38	38	38	48	48	16	53	51	52	52	53	53	53	29	40	19	20	39	38	38	34	33	49	51	53	53	43	47	48	61	56	56	56	56	56	56	56	22	38	19	25	14	48	50	50	46	52	39	16
Neospora caninum (strain Liverpool)	16	16	16	19	19	10	18	17	18	18	18	19	18	22	17	11	11	16	17	16	20	21	18	19	18	18	15	16	17	19	18	18	18	18	18	18	18	12	16	25	11	20	18	18	19	15	17	16	10
Neurospora crassa (strain ATCC 24698 / 74-OR23-1A / CBS 708.71 / DSM 1257 / FGSC 987)	37	38	38	47	47	16	50	49	49	49	50	50	49	28	40	20	21	39	38	37	33	32	48	48	51	50	41	45	47	51	49	50	49	49	49	49	50	23	37	20	24	14	46	49	51	45	50	38	17
Neurospora tetrasperma (strain FGSC 2508 / ATCC MYA-4615 / P0657)	37	38	37	47	47	17	50	49	49	49	49	49	49	28	39	20	21	38	38	37	33	32	47	48	51	50	41	45	47	50	49	49	49	49	48	49	49	23	37	20	24	14	46	48	50	45	50	38	17
Neurospora tetrasperma (strain FGSC 2509 / P0656)	37	38	37	47	47	17	50	48	49	49	49	49	49	28	39	20	21	38	38	37	33	32	47	47	51	50	41	45	46	50	49	49	49	49	48	48	49	23	37	20	24	14	46	48	50	44	50	38	17
Nomascus leucogenys	24	23	25	15	15	86	15	14	15	14	16	15	15	12	23	61	61	23	25	24	16	16	17	15	15	15	17	11	12	15	16	15	15	16	15	15	16	53	24	9	7	4	15	14	16	11	13	23	85
Nosema bombycis (strain CQ1 / CVCC 102059)	14	14	14	19	20	4	20	20	20	20	20	20	19	17	15	6	6	14	14	14	16	15	18	19	20	20	18	22	23	20	20	20	20	19	20	20	20	7	14	10	19	15	21	20	19	25	22	14	4
Nosema ceranae (strain BRL01)	14	15	14	20	20	4	21	21	21	22	20	20	20	17	15	6	6	15	14	14	16	15	19	20	20	21	19	23	24	20	20	20	20	20	20	20	20	7	14	10	19	16	22	20	20	25	23	15	4
Ogataea parapolymorpha (strain DL-1 / ATCC 26012 / NRRL Y-7560)	36	37	36	48	48	13	50	49	49	50	49	49	48	27	38	16	17	37	36	36	32	31	47	47	49	49	43	54	55	49	49	49	49	49	49	49	49	19	36	17	27	16	50	48	49	51	52	37	13
Oikopleura dioica	45	46	46	40	40	21	41	40	41	40	41	41	40	26	45	26	27	45	46	46	31	30	39	38	41	41	46	38	39	40	40	40	40	41	40	40	40	30	46	18	20	12	43	38	41	40	40	47	21
Ophiocordyceps sinensis (strain Co18 / CGMCC 3.14243)	35	36	36	46	47	14	49	49	49	49	49	49	48	27	37	17	17	37	36	36	32	31	46	48	49	50	42	47	48	48	47	48	48	48	47	47	48	20	36	18	26	14	47	49	51	48	51	37	14
Ophiophagus hannah	34	33	34	21	21	54	22	21	22	21	22	22	21	16	31	65	68	32	34	35	20	20	22	20	22	22	26	17	18	22	22	22	21	22	21	22	22	60	34	11	10	6	22	20	22	18	20	32	54
Ophiostoma piceae (strain UAMH 11346)	36	37	37	45	46	16	49	48	48	48	49	49	49	28	38	20	20	38	37	36	33	32	46	47	48	48	40	45	46	49	48	48	48	48	48	47	48	22	36	20	24	13	45	46	49	44	49	37	17
Oreochromis niloticus	37	35	37	22	22	56	22	21	22	21	22	22	22	17	33	65	67	34	37	38	21	20	23	21	22	22	26	18	18	22	23	22	22	22	22	22	22	75	37	12	10	6	22	21	22	18	20	35	56
Ornithorhynchus anatinus	31	30	31	19	19	65	19	19	19	19	20	20	19	15	28	70	68	29	31	32	18	18	20	19	20	19	23	15	16	20	20	20	19	20	19	19	20	60	31	11	9	5	19	18	20	16	17	30	65
Oryctolagus cuniculus	26	25	26	16	16	85	16	15	16	15	16	16	16	13	24	65	65	24	26	26	16	16	17	16	16	16	18	12	13	16	17	16	16	17	16	16	16	56	26	10	7	4	16	15	17	12	14	25	85
Oryza brachyantha	31	31	31	34	35	16	35	34	34	34	35	35	35	36	33	19	19	32	32	31	40	39	34	34	34	34	32	32	33	35	34	34	34	34	33	33	34	21	31	22	20	15	35	33	35	32	34	32	17
Oryza glaberrima	31	31	31	34	35	17	35	34	34	33	35	35	34	35	32	19	20	32	32	31	39	38	34	34	34	34	31	32	33	35	34	35	34	34	34	34	34	22	32	22	20	14	34	33	35	32	33	31	17
Oryza sativa subsp. japonica	26	26	27	28	28	17	28	26	27	26	28	28	27	33	27	18	19	27	27	26	33	33	28	27	27	27	25	24	25	27	27	28	27	28	27	27	27	20	26	23	15	14	27	27	28	23	25	26	17
Oryzias latipes	38	36	38	22	22	52	23	22	23	22	23	23	23	18	33	62	63	35	38	39	21	21	24	22	23	23	28	19	20	23	23	23	23	23	23	23	23	71	38	12	10	6	23	22	23	19	21	36	53
Ostreococcus lucimarinus (strain CCE9901)	16	16	16	20	20	7	18	18	18	18	18	19	19	25	17	8	9	16	16	16	22	22	19	19	19	19	16	18	19	19	19	19	19	19	19	19	19	10	16	29	11	25	19	19	19	17	19	16	7
Ostreococcus tauri	15	15	15	18	19	7	17	17	17	17	17	17	18	23	16	8	9	15	15	15	20	20	18	18	18	18	15	16	17	18	17	18	18	18	17	18	18	10	15	27	10	23	18	18	18	16	18	15	7
Otolemur garnettii	25	24	26	15	15	87	16	15	16	15	16	16	16	13	24	63	64	24	26	25	16	16	17	15	16	16	18	12	12	16	16	16	15	16	16	16	16	55	25	10	7	4	15	15	16	12	14	24	87
Ovis aries	26	25	26	16	16	88	16	15	16	15	16	16	16	13	24	66	65	24	26	26	16	16	17	15	16	16	18	12	13	16	16	16	16	16	16	16	16	56	26	10	7	4	15	15	16	12	14	24	92
Pan troglodytes	24	23	25	15	15	86	15	14	15	14	15	15	15	12	23	61	60	23	25	24	16	15	16	15	15	15	17	11	12	15	16	15	15	16	15	15	15	52	24	9	7	4	14	14	16	11	13	23	85
Paracoccidioides brasiliensis (strain Pb03)	36	36	36	46	46	15	56	54	56	55	55	55	55	28	37	18	19	36	36	35	33	32	47	52	51	52	40	46	47	51	50	50	50	50	50	50	51	21	36	19	25	14	46	49	48	45	50	36	15
Paracoccidioides brasiliensis (strain Pb18)	37	38	37	47	48	15	56	55	56	56	56	57	56	29	39	19	19	38	37	37	33	32	48	52	53	53	42	48	49	52	52	51	51	51	52	51	52	21	37	19	25	14	47	50	50	47	52	38	15
Paracoccidioides lutzii (strain ATCC MYA-826 / Pb01)	38	38	37	47	48	15	57	56	57	56	57	57	57	29	39	19	19	38	37	37	34	32	48	52	53	54	42	48	48	53	52	52	52	52	52	52	52	22	38	19	25	14	48	51	51	47	53	38	15
Paramecium tetraurelia	35	36	35	40	40	15	41	41	41	41	41	41	40	25	37	19	19	35	35	35	29	29	39	39	41	41	41	41	42	41	42	41	41	40	41	40	41	21	35	16	22	14	44	40	41	46	43	36	15
Pediculus humanus subsp. corporis	58	56	57	37	37	25	38	37	38	37	38	38	37	26	47	32	33	53	57	60	30	29	37	35	38	38	46	34	35	38	38	38	37	38	37	37	37	37	59	17	17	11	40	36	38	35	38	57	25
Penicillium chrysogenum (strain ATCC 28089 / DSM 1075 / Wisconsin 54-1255)	38	38	37	47	48	16	52	50	51	51	52	52	52	29	40	20	20	38	38	38	34	33	48	50	52	52	41	46	47	54	52	53	53	53	52	52	53	23	38	20	25	14	46	49	50	45	50	39	16
Penicillium digitatum (strain Pd1 / CECT 20795)	36	37	36	47	48	15	52	51	52	52	51	52	52	28	39	18	19	37	36	36	33	32	48	51	52	52	41	47	49	54	52	53	53	53	52	52	53	21	36	19	25	15	47	50	50	46	52	37	15
Penicillium digitatum (strain PHI26 / CECT 20796)	36	36	36	47	47	15	51	50	51	51	51	51	51	28	38	18	19	37	36	36	33	32	47	50	51	51	40	46	48	53	51	52	53	52	52	51	53	21	36	20	25	15	46	49	49	45	51	37	15
Penicillium marneffei (strain ATCC 18224 / CBS 334.59 / QM 7333)	38	38	38	47	48	16	52	51	52	52	53	52	52	29	40	20	20	39	38	37	33	32	49	51	52	52	41	47	48	54	53	54	53	53	53	52	53	22	38	20	25	14	47	50	50	46	51	38	16
Penicillium oxalicum (strain 114-2 / CGMCC 5302)	38	39	38	48	49	15	53	52	53	52	53	53	52	29	40	19	20	39	38	38	33	32	48	51	53	54	43	47	49	55	53	53	54	53	53	53	54	22	38	19	25	14	48	50	51	47	52	39	16
Perkinsus marinus (strain ATCC 50983 / TXsc)	16	16	16	19	19	9	18	17	18	18	19	18	18	22	17	10	10	16	16	16	20	20	18	18	18	18	16	17	18	18	18	18	18	18	18	18	18	11	16	25	11	23	18	19	18	16	18	16	9
Phaeodactylum tricornutum (strain CCAP 1055/1)	16	16	15	19	19	8	19	18	18	18	19	19	19	23	17	9	10	16	16	16	20	21	19	19	19	18	16	17	18	19	18	19	18	18	18	19	18	10	16	27	10	23	19	19	19	17	19	16	8
Phaeosphaeria nodorum (strain SN15 / ATCC MYA-4574 / FGSC 10173)	36	37	36	45	46	16	49	48	48	48	49	49	48	28	38	19	20	37	36	36	32	31	46	47	49	48	40	44	45	48	48	48	47	47	47	47	48	22	36	20	24	14	45	48	48	44	48	37	16
Phanerochaete carnosa (strain HHB-10118-sp)	37	38	37	49	49	16	47	45	46	46	47	47	46	28	39	20	20	38	38	37	33	32	44	45	47	47	41	44	45	46	46	46	46	46	46	45	46	23	37	20	25	14	46	46	46	44	47	38	16
Physcomitrella patens subsp. patens	32	32	32	37	37	16	36	35	36	36	36	36	36	35	34	19	19	32	32	32	38	37	35	35	36	36	33	35	35	36	36	36	36	36	36	36	36	21	32	22	20	15	38	35	36	35	37	32	16
Phytophthora infestans (strain T30-4)	38	38	37	43	44	17	43	42	43	43	43	43	43	30	40	20	21	38	38	37	34	33	42	42	43	43	41	42	43	43	43	43	43	43	43	43	44	23	37	21	23	14	45	42	43	44	44	38	17
Phytophthora ramorum	37	37	37	43	43	17	43	42	43	42	43	43	43	30	39	21	21	37	37	37	34	33	42	42	43	43	41	42	43	43	43	43	43	43	43	42	43	24	37	21	23	14	44	42	43	43	43	37	17
Phytophthora sojae (strain P6497)	37	37	37	42	42	18	42	41	42	42	42	42	42	29	39	21	22	38	38	37	33	33	41	41	43	42	40	40	41	42	42	42	42	42	42	42	42	24	37	21	22	13	43	41	42	42	42	37	18
Pichia sorbitophila (strain ATCC MYA-4447 / BCRC 22081 / CBS 7064 / NBRC 10061 / NRRL Y-12695)	36	37	36	47	47	13	49	49	48	49	48	49	48	28	38	17	18	37	36	36	33	32	46	47	49	49	42	52	54	48	48	48	49	48	48	48	48	20	36	18	26	15	49	48	48	49	51	37	14
Piriformospora indica (strain DSM 11827)	35	36	36	47	48	16	45	44	44	44	45	45	45	29	38	19	20	36	36	35	33	32	44	43	45	44	39	43	44	45	44	44	44	44	44	44	45	22	36	20	25	14	45	44	44	42	45	36	16
Plasmodium berghei (strain Anka)	11	11	11	15	15	4	14	13	14	14	14	14	14	18	12	5	5	11	11	11	15	15	13	14	14	14	13	15	16	14	14	14	14	14	14	14	14	6	11	21	9	34	15	15	14	15	16	11	4
Plasmodium chabaudi	11	11	11	14	14	4	14	13	14	14	13	13	14	17	11	5	5	11	10	10	15	15	13	13	13	14	12	14	15	14	13	14	13	14	13	13	14	6	11	20	9	30	14	14	14	14	15	11	4
Plasmodium falciparum (isolate 3D7)	12	12	12	16	16	5	15	15	15	15	16	16	16	20	13	6	6	12	12	12	17	17	15	15	15	15	13	16	17	16	15	16	16	15	15	15	15	7	12	23	9	33	16	16	15	16	17	12	5
Plasmodium knowlesi (strain H)	12	12	12	16	16	6	15	14	15	15	15	15	15	19	13	7	7	12	12	12	17	17	15	15	15	15	13	15	17	15	15	15	15	15	15	15	15	8	12	22	9	29	16	16	15	15	16	13	6
Plasmodium vivax (strain Salvador I)	13	13	13	16	17	6	15	15	15	15	16	16	16	19	14	7	7	13	13	12	18	18	15	15	16	15	13	15	17	16	15	16	15	16	15	16	16	8	13	23	9	28	16	16	16	15	16	13	6
Plasmodium yoelii yoelii	12	12	12	16	16	5	15	14	15	15	14	15	15	19	13	6	6	12	12	12	16	16	15	15	15	15	13	15	17	15	14	15	15	15	15	15	15	7	12	22	9	33	16	15	15	15	16	12	5
Pneumocystis jiroveci (strain SE8)	32	33	32	45	46	10	46	46	46	46	45	46	45	26	33	14	14	33	31	32	29	28	42	44	45	45	40	50	50	45	44	44	45	44	44	44	44	16	32	16	26	16	47	46	45	48	52	33	10
Pneumocystis murina (strain B123)	36	37	35	50	51	11	51	50	50	51	50	50	50	28	38	15	16	37	35	36	32	31	47	49	50	51	44	54	55	51	50	50	50	50	49	49	50	18	36	17	27	17	52	50	50	53	56	37	11
Podospora anserina (strain S / ATCC MYA-4624 / DSM 980 / FGSC 10383)	37	38	37	46	47	17	49	48	49	48	49	49	49	28	40	20	20	39	38	37	33	32	47	47	50	50	41	45	46	49	48	49	48	49	48	48	49	23	37	19	25	14	46	48	50	45	50	38	17
Polysphondylium pallidum	35	36	36	41	42	16	42	42	41	42	42	42	42	28	38	19	20	37	36	35	33	32	42	41	42	42	39	40	41	42	41	42	41	42	42	42	42	22	36	20	23	14	42	42	42	41	42	36	16
Pongo abelii	24	23	25	15	15	86	15	14	15	14	15	15	15	12	23	61	60	23	25	24	16	16	17	15	15	15	17	11	12	15	16	16	15	16	15	15	16	53	24	9	7	4	14	14	16	11	13	23	85
Populus trichocarpa	35	35	35	40	40	17	40	39	39	39	40	40	39	35	37	20	21	35	35	35	40	39	39	39	40	40	37	37	38	40	39	40	39	39	39	39	40	23	35	20	21	14	40	39	39	39	39	35	18
Postia placenta (strain ATCC 44394 / Madison 698-R)	27	27	27	38	38	11	37	37	36	37	37	37	37	20	29	14	14	28	27	27	25	24	35	36	37	37	33	38	38	37	36	36	36	35	36	36	36	15	27	13	27	9	36	37	36	40	38	28	11
Pristionchus pacificus	45	45	46	40	40	21	41	40	41	40	41	41	40	27	44	26	27	46	47	46	32	31	41	39	41	41	49	37	38	41	41	41	40	41	40	40	41	30	46	18	20	12	42	40	41	39	40	46	21
Pseudogymnoascus destructans (strain ATCC MYA-4855 / 20631-21)	36	37	37	47	47	15	50	49	50	49	50	51	50	29	39	19	19	38	37	36	33	32	48	49	51	50	41	47	47	50	49	49	50	49	49	49	49	21	37	20	25	14	47	49	50	45	53	37	15
Pseudozyma antarctica (strain T-34)	36	37	37	48	48	16	48	46	47	47	48	48	47	29	39	19	20	38	37	37	33	32	46	46	48	47	41	45	46	47	46	46	47	47	46	46	47	22	37	21	25	14	46	46	47	44	48	38	16
Pseudozyma brasiliensis (strain GHG001)	37	38	37	48	49	15	49	47	48	48	48	48	48	29	38	19	19	38	37	37	33	32	46	46	49	48	42	47	48	48	47	47	48	47	47	47	48	21	37	20	25	15	48	47	48	47	50	38	15
Pseudozyma hubeiensis (strain SY62)	37	37	37	47	48	16	47	46	46	46	47	47	47	28	39	20	20	38	37	37	33	32	46	45	47	47	41	45	46	46	46	47	46	46	46	46	47	22	37	20	24	14	46	45	47	44	48	37	16
Pteropus alecto	26	25	26	16	16	86	16	15	16	15	16	16	16	13	24	64	64	24	26	26	16	16	17	16	16	16	18	12	13	16	17	16	16	17	16	16	16	55	26	10	7	4	16	15	17	12	14	25	86
Puccinia graminis f. sp. tritici (strain CRL 75-36-700-3 / race SCCL)	37	38	37	47	47	17	47	46	46	46	47	47	47	28	39	20	21	39	38	37	32	32	45	45	47	47	42	44	45	47	46	46	46	46	46	45	46	23	37	18	24	13	46	45	47	45	47	38	17
Puccinia triticina (isolate 1-1 / race 1 (BBBD))	36	36	36	45	46	15	46	45	46	46	46	46	45	28	37	19	19	37	36	35	32	32	44	45	46	47	40	44	45	45	45	45	45	45	44	44	45	21	36	19	25	14	45	44	45	44	46	36	15
Pyrenophora teres f. teres (strain 0-1)	37	37	37	46	46	16	49	48	48	48	49	49	49	28	39	20	20	38	37	37	33	32	47	48	50	50	41	45	46	49	48	48	48	48	48	48	49	23	37	20	24	14	46	49	48	44	49	38	16
Pyrenophora tritici-repentis (strain Pt-1C-BFP)	37	37	36	45	46	16	49	48	48	48	49	49	49	28	39	19	20	37	36	36	32	31	46	47	49	49	40	44	45	48	48	48	48	48	47	47	48	22	36	20	24	14	45	49	48	44	49	37	16
Pyronema omphalodes (strain CBS 100304)	38	39	39	48	48	17	50	49	49	49	51	51	50	29	40	20	21	40	39	38	34	33	48	48	51	50	42	45	47	49	49	49	49	48	48	48	49	23	38	21	25	14	47	48	50	46	49	40	17
Pythium ultimum DAOM BR144	38	38	38	43	43	17	44	43	43	43	44	44	43	29	40	20	21	39	39	38	34	33	43	42	44	44	42	42	43	44	43	43	44	43	43	43	43	24	38	21	23	14	46	42	44	46	44	38	17
Rattus norvegicus	26	25	27	16	16	85	16	15	16	15	17	17	16	13	25	67	67	25	27	27	16	17	18	16	17	16	18	12	13	16	17	17	16	17	16	16	17	58	26	10	7	4	16	15	17	13	14	25	86
Reticulomyxa filosa	35	36	35	40	40	16	41	41	41	41	42	41	41	26	38	19	20	36	35	35	31	30	40	39	41	41	39	40	41	41	41	41	41	40	40	40	40	22	35	17	23	13	43	40	41	43	42	35	16
Rhizophagus irregularis (strain DAOM 181602 / DAOM 197198 / MUCL 43194)	42	41	41	47	47	17	48	47	48	48	48	48	47	30	43	21	22	41	41	41	34	33	47	46	49	49	45	45	46	48	48	47	47	48	47	47	48	24	41	19	23	14	51	46	48	47	49	42	17
Rhizopus delemar (strain RA 99-880 / ATCC MYA-4621 / FGSC 9543 / NRRL 43880)	41	41	41	49	49	16	50	48	49	49	49	49	48	30	43	20	21	41	41	41	34	33	47	47	50	51	45	47	48	50	49	48	49	49	48	48	49	23	41	19	24	15	51	48	49	49	50	42	16
Rhodnius prolixus	57	54	56	37	37	24	39	38	38	38	39	39	38	26	46	30	31	52	56	58	30	29	38	36	38	38	46	35	36	39	39	38	38	38	38	38	38	35	57	17	18	11	40	37	38	36	38	55	24
Rhodosporidium toruloides (strain NP11)	36	36	36	46	47	17	46	44	45	45	46	46	46	29	38	20	21	37	36	36	34	33	45	44	45	45	40	43	44	46	45	46	46	46	45	45	46	23	36	20	24	14	45	45	45	43	46	37	17
Rhodotorula glutinis (strain ATCC 204091 / IIP 30 / MTCC 1151)	27	28	27	38	38	11	38	37	37	37	38	38	38	21	29	14	14	29	28	27	26	25	36	37	38	37	34	40	39	37	37	37	38	37	37	37	37	16	27	13	27	9	37	38	38	40	38	28	12
Ricinus communis	37	36	36	41	41	17	42	41	42	41	42	42	41	35	38	21	21	37	37	36	40	40	40	41	42	41	39	39	40	42	40	41	41	40	40	40	41	23	36	21	22	14	43	40	42	41	41	37	17
Saccharomyces arboricola (strain H-6 / AS 2.3317 / CBS 10644)	34	35	34	45	46	11	48	48	47	48	46	47	46	26	36	15	16	35	34	34	30	29	44	46	47	47	41	55	55	47	47	47	48	47	47	46	46	18	34	15	28	14	48	46	46	50	50	35	12
Saccharomyces cerevisiae (strain ATCC 204508 / S288c)	36	37	36	47	48	13	49	48	48	49	48	48	48	28	38	17	18	37	36	36	33	31	46	47	48	49	43	55	56	49	48	48	49	48	48	48	48	20	36	18	27	16	49	48	48	50	51	37	13
Saccharomyces cerevisiae (strain AWRI1631)	35	36	35	46	47	12	48	48	48	48	47	47	47	27	37	16	16	36	35	35	31	30	45	47	48	48	43	55	55	48	47	47	48	47	47	47	47	19	35	16	27	14	48	47	47	50	51	36	12
Saccharomyces cerevisiae (strain AWRI796)	33	33	32	45	46	10	46	46	46	47	45	46	45	26	34	14	14	34	32	32	30	29	44	45	46	46	41	54	55	46	45	46	46	45	46	46	46	16	32	15	29	15	47	46	45	51	50	33	11
Saccharomyces cerevisiae (strain CEN.PK113-7D)	36	37	36	47	48	13	49	48	48	49	48	49	48	28	38	17	17	37	36	36	32	31	46	47	49	49	43	55	56	49	48	48	49	48	48	48	48	20	36	18	27	16	49	48	48	51	52	37	13
Saccharomyces cerevisiae (strain FostersB)	32	33	32	44	45	10	46	46	46	46	45	46	45	25	34	14	14	33	32	32	30	28	43	45	46	46	41	54	54	46	45	45	46	45	45	45	45	16	32	14	29	15	47	46	45	51	49	33	10
Saccharomyces cerevisiae (strain FostersO)	30	31	29	42	43	10	43	43	43	43	42	43	42	23	31	13	13	31	30	29	28	27	40	42	42	43	38	50	51	42	42	42	43	42	42	42	42	15	30	14	28	15	44	44	42	48	46	31	10
Saccharomyces cerevisiae (strain JAY291)	36	36	35	47	47	13	48	48	48	48	47	48	47	27	37	16	17	36	35	35	32	30	45	46	48	48	42	55	55	48	47	48	48	48	47	47	47	19	35	16	27	15	48	48	47	50	50	36	13
Saccharomyces cerevisiae (strain Kyokai no. 7 / NBRC 101557)	37	37	36	47	48	13	49	49	49	49	48	49	48	28	38	17	17	37	36	36	33	32	47	48	48	49	43	56	56	49	48	49	49	48	48	48	48	20	36	18	27	16	49	48	48	50	52	37	13
Saccharomyces cerevisiae (strain Lalvin EC1118 / Prise de mousse)	36	37	36	47	48	13	49	49	48	49	48	48	48	28	38	17	17	37	36	36	33	32	46	47	48	49	43	55	56	49	48	48	49	48	48	48	48	19	36	18	27	16	49	48	48	50	52	37	13
Saccharomyces cerevisiae (strain Lalvin QA23)	33	34	33	45	46	11	47	47	46	47	46	46	46	26	35	14	15	34	33	33	30	29	44	46	47	47	42	54	55	47	46	46	47	46	46	46	46	17	33	15	29	15	48	47	46	52	50	34	11
Saccharomyces cerevisiae (strain RM11-1a)	36	37	36	47	48	13	49	48	48	49	48	49	48	28	38	17	17	37	36	35	33	31	46	47	49	49	43	56	56	49	48	48	49	48	48	48	48	19	36	17	27	16	49	48	48	51	52	37	13
Saccharomyces cerevisiae (strain VIN 13)	31	31	30	43	43	10	44	44	44	44	43	43	43	24	32	13	14	31	31	30	28	27	41	43	43	43	38	52	52	43	43	43	44	43	43	43	43	16	31	15	27	15	44	44	43	47	47	32	10
Saccharomyces cerevisiae (strain YJM789)	37	37	36	47	48	13	49	49	49	49	48	49	48	28	38	17	17	37	36	36	33	32	46	47	49	49	43	56	57	49	48	49	49	48	48	48	48	20	36	18	27	16	49	48	48	50	52	37	13
Saccharomyces cerevisiae (strain Zymaflore VL3)	34	35	33	46	46	11	48	47	47	48	47	47	47	26	35	15	15	35	34	34	31	29	45	46	47	48	43	55	55	48	47	47	47	47	46	46	47	17	34	15	28	15	48	47	46	52	51	35	11
Saccharomyces cerevisiae x Saccharomyces kudriavzevii (strain VIN7)	37	37	36	47	47	13	48	48	48	48	48	48	47	27	38	17	18	37	36	36	32	31	45	46	48	48	43	53	54	48	47	47	47	47	47	47	47	20	36	16	26	15	49	47	47	50	50	37	13
Saccharomyces kudriavzevii (strain ATCC MYA-4449 / AS 2.2408 / CBS 8840 / NBRC 1802 / NCYC 2889)	33	33	32	45	45	11	46	46	46	47	46	46	45	25	34	14	15	34	32	33	29	28	43	45	46	47	41	54	54	45	44	45	46	45	44	44	45	16	33	14	29	14	47	45	45	52	50	34	11
Salpingoeca rosetta (strain ATCC 50818 / BSB-021)	42	42	42	41	42	21	43	42	42	41	43	43	42	28	44	25	25	43	43	42	33	32	41	41	43	42	42	38	38	42	42	43	42	42	41	41	43	28	42	20	21	12	43	40	43	40	41	42	21
Sarcophilus harrisii	29	28	29	17	17	75	18	17	18	17	18	18	18	14	27	71	70	27	29	29	17	18	19	17	18	18	21	14	15	18	18	18	18	18	18	18	18	61	29	10	8	5	18	17	18	14	16	28	75
Scheffersomyces stipitis (strain ATCC 58785 / CBS 6054 / NBRC 10063 / NRRL Y-11545)	33	34	33	46	46	12	46	46	46	46	46	46	46	27	35	15	16	34	33	33	31	30	44	45	46	46	40	52	53	46	45	45	46	45	45	45	46	17	33	17	27	15	46	46	45	48	49	34	12
Schistosoma mansoni	48	48	48	41	41	20	42	41	42	42	42	42	41	27	46	25	26	47	48	49	32	30	41	40	42	42	50	39	40	42	42	42	42	42	41	41	42	29	49	17	20	12	45	41	42	42	43	48	20
Schizophyllum commune (strain H4-8 / FGSC 9210)	35	35	35	47	47	17	44	43	44	43	44	44	44	28	37	20	21	36	35	35	32	32	43	43	44	44	38	42	42	44	43	44	44	44	43	43	44	23	35	20	24	14	43	44	44	41	44	36	17
Schizosaccharomyces cryophilus (strain OY26 / ATCC MYA-4695 / CBS 11777 / NBRC 106824 / NRRL Y48691)	34	34	33	47	47	12	47	46	46	46	45	45	46	29	35	16	16	34	33	34	32	31	43	45	46	46	40	49	51	46	45	46	46	46	46	46	45	18	34	19	25	17	46	47	45	46	51	35	12
Schizosaccharomyces japonicus (strain yFS275 / FY16936)	35	36	34	47	48	12	48	47	47	48	47	47	47	29	36	16	16	36	34	35	33	32	45	47	48	47	41	51	52	48	47	47	47	46	47	47	47	19	35	19	27	17	48	47	47	48	51	36	12
Schizosaccharomyces octosporus (strain yFS286)	34	34	33	47	47	12	46	45	45	46	45	46	46	29	35	15	16	34	33	33	32	31	43	46	46	46	39	49	50	46	45	46	46	45	46	46	45	18	33	19	25	17	47	47	45	46	50	34	12
Schizosaccharomyces pombe (strain 972 / ATCC 24843)	34	35	34	47	48	12	47	46	47	47	46	46	46	29	36	16	16	34	34	34	33	32	45	46	46	47	40	50	51	47	46	46	46	46	46	46	46	18	34	19	26	17	47	48	46	47	50	35	12
Sclerotinia sclerotiorum (strain ATCC 18683 / 1980 / Ss-1)	37	37	37	46	47	16	50	49	49	49	49	49	49	28	39	19	20	37	37	37	33	32	47	48	50	50	41	46	47	49	49	49	49	49	49	48	49	22	37	19	25	14	46	49	50	45	52	38	16
Selaginella moellendorffii	38	37	37	43	43	16	43	42	42	42	42	42	42	34	39	20	21	37	37	37	38	37	42	41	42	42	40	42	42	43	42	43	43	42	42	42	42	23	38	21	23	15	44	42	42	42	43	38	17
Serpula lacrymans var. lacrymans (strain S7.3)	37	37	37	51	52	15	47	46	47	47	47	47	47	28	38	19	19	37	36	37	33	33	45	46	47	47	41	46	47	47	46	46	47	46	47	46	47	21	37	20	25	15	47	47	46	44	48	37	15
Serpula lacrymans var. lacrymans (strain S7.9)	35	36	35	50	50	14	46	45	45	45	45	46	46	28	36	18	18	35	35	35	33	32	44	45	45	45	40	45	46	45	44	45	45	45	45	45	45	20	35	19	25	15	46	45	45	43	47	35	14
Setaria italica	31	31	31	34	34	17	34	33	34	33	35	35	34	36	33	19	20	31	32	31	39	38	34	33	34	34	32	32	32	35	34	35	34	34	33	33	34	21	31	23	20	14	34	34	34	32	33	31	17
Setosphaeria turcica (strain 28A)	37	38	37	46	46	16	50	48	49	48	50	50	49	29	39	20	20	38	37	37	33	31	47	48	50	49	41	45	46	49	48	49	49	48	48	48	48	23	37	20	24	14	46	50	49	45	49	38	16
Solanum lycopersicum	27	27	27	30	30	14	30	29	29	29	30	30	30	38	28	16	17	27	27	27	38	38	29	29	29	29	27	27	28	30	29	29	29	29	29	29	29	19	27	23	17	16	30	29	29	27	29	27	15
Solanum tuberosum	23	23	23	25	25	13	25	24	25	24	25	25	25	35	24	14	15	23	23	22	33	33	25	25	25	24	22	23	24	25	25	26	25	25	24	24	25	16	23	24	14	18	25	25	25	22	24	23	13
Solenopsis invicta	64	52	53	38	38	22	39	38	38	38	38	38	38	25	44	28	29	50	53	61	30	29	38	36	39	38	46	35	36	39	39	38	38	38	38	38	39	33	65	17	19	11	40	37	39	37	38	52	22
Sordaria macrospora (strain ATCC MYA-333 / DSM 997 / K(L3346) / K-hell)	38	38	38	46	47	17	50	49	49	49	49	49	49	28	40	20	21	39	38	37	33	33	47	48	51	50	42	45	46	50	49	49	49	49	48	48	49	23	38	20	25	14	46	49	50	45	50	39	17
Sorghum bicolor	30	31	31	34	34	17	34	33	34	33	35	35	34	35	32	19	19	31	31	30	38	37	34	33	34	34	31	31	32	35	34	34	34	34	33	33	34	21	30	23	20	14	34	33	34	31	33	31	17
Spathaspora passalidarum (strain NRRL Y-27907 / 11-Y1)	37	38	36	48	48	13	49	49	49	49	49	49	49	28	38	17	17	37	36	36	33	32	47	48	49	49	42	54	55	49	48	48	48	48	47	47	48	20	36	18	26	16	49	48	49	50	52	37	13
Spermophilus tridecemlineatus	26	25	26	16	16	84	16	15	16	15	17	16	16	13	24	62	63	24	26	26	16	16	18	16	16	16	18	12	13	17	17	17	16	17	16	16	17	55	26	10	7	4	16	15	17	12	14	25	84
Sphaerulina musiva (strain SO2202)	36	37	37	47	47	15	49	48	49	49	49	49	50	29	38	19	19	37	37	36	33	33	48	49	49	49	41	45	47	50	49	49	49	49	48	49	49	21	36	20	25	15	46	53	49	44	50	37	15
Sporisorium reilianum (strain SRZ2)	37	38	37	47	48	16	47	46	46	46	47	47	47	29	39	20	20	39	38	37	33	33	46	45	48	47	41	45	45	47	46	46	46	46	46	46	47	22	37	21	25	14	46	45	48	44	47	38	16
Sporothrix schenckii (strain ATCC 58251 / de Perez 2211183)	37	38	37	46	47	17	49	48	48	48	49	50	49	28	39	20	20	38	38	37	33	32	47	47	49	49	41	44	45	49	48	49	49	49	48	49	49	23	37	20	25	14	45	48	51	43	49	37	17
Spraguea lophii (strain 42_110)	21	22	20	29	30	6	30	31	30	31	30	30	29	20	22	8	9	21	20	20	22	21	27	28	30	30	28	35	35	29	29	28	29	28	29	29	29	10	21	10	23	13	32	29	29	37	34	22	6
Strigamia maritima	55	52	54	35	35	27	36	36	36	36	36	36	35	25	46	34	35	50	54	56	29	28	36	34	36	35	44	32	33	37	37	36	36	36	35	35	36	39	55	17	16	10	38	35	36	33	36	53	27
Strongylocentrotus purpuratus	50	47	49	33	33	30	34	33	34	33	34	34	33	24	45	36	37	47	49	50	28	28	34	32	34	34	40	29	30	34	34	34	34	34	34	34	34	41	50	16	16	9	35	32	34	30	32	48	30
Sus scrofa	26	26	27	16	16	82	16	16	16	16	17	17	16	13	25	62	63	25	27	27	16	17	18	16	17	17	19	13	13	17	17	17	16	17	16	17	17	55	27	10	7	5	16	15	17	13	15	25	83
Taeniopygia guttata	32	31	33	19	19	64	20	19	19	19	20	20	19	15	29	82	74	30	32	33	19	19	21	19	20	20	23	16	16	20	20	20	19	20	20	20	20	65	32	11	9	5	20	18	20	16	18	31	64
Takifugu rubripes	37	35	37	22	22	55	22	22	22	22	23	23	22	17	33	64	65	34	37	38	21	21	24	21	23	23	27	18	19	23	23	23	22	23	22	22	23	73	37	12	10	6	22	21	22	18	21	35	55
Talaromyces stipitatus (strain ATCC 10500 / CBS 375.48 / QM 6759 / NRRL 1006)	37	38	37	46	47	16	52	50	51	51	52	52	52	29	40	20	20	38	38	37	33	32	48	50	52	52	42	46	47	53	52	53	53	52	52	51	53	23	38	19	24	14	47	49	50	45	51	38	16
Taphrina deformans (strain PYCC 5710 / ATCC 11124 / CBS 356.35 / IMI 108563 / JCM 9778 / NBRC 8474)	31	32	31	44	44	11	44	43	43	44	43	43	44	26	33	15	15	32	31	32	30	29	42	44	44	44	38	47	47	45	43	44	44	44	44	44	43	17	32	17	26	14	44	44	43	46	48	32	11
Tetrahymena thermophila (strain SB210)	33	34	33	39	40	15	40	39	39	39	40	40	40	26	34	18	19	33	33	33	30	29	38	38	39	39	38	41	42	40	39	39	39	39	39	39	39	20	34	16	22	14	42	39	39	43	42	34	15
Tetranychus urticae	53	51	53	38	39	24	40	39	39	39	40	39	39	27	47	30	31	50	53	54	31	30	39	37	39	39	47	35	36	40	39	39	39	39	38	38	39	35	53	17	19	11	41	38	39	37	39	52	24
Tetraodon nigroviridis	38	36	38	23	23	52	23	22	23	22	23	23	23	17	33	62	64	35	38	39	21	21	24	22	23	23	28	19	19	23	23	23	23	23	23	23	23	72	38	12	10	6	23	22	23	19	21	36	53
Tetrapisispora blattae (strain ATCC 34711 / CBS 6284 / DSM 70876 / NBRC 10599 / NRRL Y-10934 / UCD 77-7)	37	38	36	47	48	13	49	49	48	49	49	49	48	28	39	17	18	38	37	37	32	31	46	47	50	50	44	54	55	49	49	48	49	48	48	48	49	20	37	17	27	15	50	48	48	52	52	38	14
Tetrapisispora phaffii (strain ATCC 24235 / CBS 4417 / NBRC 1672 / NRRL Y-8282 / UCD 70-5)	37	38	37	48	48	13	50	50	49	50	49	49	48	27	39	17	17	38	37	37	32	31	47	47	50	50	44	56	57	49	49	49	50	49	48	48	49	20	37	17	27	16	52	48	49	52	54	38	13
Thalassiosira oceanica	16	16	16	18	18	11	18	17	18	17	18	18	18	21	17	12	12	16	17	16	20	20	18	18	17	17	15	16	16	18	17	18	18	18	17	18	17	13	16	25	10	17	17	17	18	14	16	16	12
Thalassiosira pseudonana	17	17	17	19	20	9	19	18	19	19	19	19	20	22	18	10	11	17	17	17	21	21	19	19	19	19	16	17	19	20	19	19	19	19	19	19	19	11	16	27	10	21	19	20	20	16	18	17	10
Thanatephorus cucumeris (strain AG1-IA)	30	31	30	41	42	13	40	39	39	39	40	40	40	26	32	16	16	31	30	30	28	28	39	39	39	39	34	39	40	40	39	40	39	39	39	39	39	18	30	20	24	15	39	40	39	37	40	31	13
Thanatephorus cucumeris (strain AG1-IB / isolate 7/3/14)	33	33	33	45	45	14	44	43	43	43	43	43	43	27	35	17	17	35	33	33	31	30	42	42	43	43	37	42	43	43	42	42	43	42	42	42	42	19	33	20	25	14	42	44	43	42	43	34	14
Theileria annulata	11	11	11	15	15	5	14	13	14	14	14	14	14	18	12	5	6	11	11	11	15	15	14	14	14	14	12	14	16	14	13	14	14	14	14	14	14	6	11	21	9	35	15	14	14	14	15	11	5
Theileria parva	11	11	11	15	15	5	14	14	14	14	14	14	14	18	12	6	6	11	11	11	15	15	14	14	14	14	12	14	16	15	14	14	14	14	14	14	14	6	11	21	9	37	15	15	15	15	15	11	5
Thielavia heterothallica (strain ATCC 42464 / BCRC 31852 / DSM 1799)	36	37	36	46	46	16	49	47	48	48	49	49	49	29	39	19	20	37	37	36	33	32	47	48	49	49	40	45	47	49	48	48	48	48	48	48	49	22	36	21	25	14	46	49	50	43	50	37	16
Thielavia terrestris (strain ATCC 38088 / NRRL 8126)	36	37	36	47	47	16	49	48	49	48	48	49	49	29	38	19	20	38	37	36	33	33	47	48	49	49	40	45	46	50	48	49	49	48	48	49	49	22	37	21	25	14	45	49	50	43	49	37	16
Togninia minima (strain UCR-PA7)	33	33	33	42	43	13	45	45	45	44	44	45	45	26	35	17	17	33	33	33	30	29	43	45	45	45	38	42	44	46	45	45	46	46	45	45	45	19	33	20	23	16	42	45	46	41	47	34	13
Torulaspora delbrueckii (strain ATCC 10662 / CBS 1146 / NBRC 0425 / NCYC 2629 / NRRL Y-866)	37	37	36	48	48	13	50	49	49	50	49	49	49	28	39	17	17	37	36	37	33	31	46	47	50	50	44	56	58	50	49	49	49	49	48	48	49	20	37	18	27	16	51	48	49	51	53	38	13
Toxoplasma gondii	16	16	16	18	18	10	18	17	18	18	18	19	19	22	18	11	11	17	17	16	21	21	19	19	18	18	16	16	18	19	18	18	18	18	18	18	18	12	16	25	11	20	17	18	19	15	17	16	11
Trachipleistophora hominis	15	16	15	22	22	5	22	23	22	23	22	22	22	17	16	7	7	16	15	15	17	16	20	21	22	22	20	26	26	22	22	22	22	22	22	22	22	7	15	10	21	15	23	22	22	28	25	16	5
Tribolium castaneum	58	55	58	36	36	26	37	35	36	36	37	37	36	25	46	33	34	53	57	60	29	29	36	35	37	36	45	33	34	37	37	36	36	37	36	36	37	38	59	17	17	11	39	35	37	34	36	56	26
Trichinella spiralis	49	49	49	42	42	19	43	42	43	43	43	43	42	27	45	25	25	48	49	50	31	31	41	40	42	43	51	40	42	43	43	42	42	42	42	42	42	29	49	17	21	13	45	41	42	42	43	50	19
Trichomonas vaginalis	14	14	13	15	15	9	15	14	14	14	14	14	14	17	15	10	10	14	14	13	16	17	15	15	15	14	13	13	14	15	15	15	15	15	15	15	15	11	14	20	9	17	15	15	15	13	14	13	9
Trichophyton equinum (strain ATCC MYA-4606 / CBS 127.97)	38	38	37	48	48	15	54	53	53	53	54	54	53	29	40	19	19	38	38	37	33	32	48	70	65	62	42	48	48	52	51	51	51	51	51	51	51	22	37	20	25	14	48	49	51	47	52	38	16
Trichophyton rubrum (strain ATCC MYA-4607 / CBS 118892)	38	38	38	47	48	16	53	52	53	53	53	53	52	29	40	19	20	38	38	37	34	32	47	71	66	62	42	47	47	52	51	51	51	51	50	50	51	22	38	20	24	14	48	48	50	47	51	38	16
Trichophyton tonsurans (strain CBS 112818)	38	38	37	48	48	16	54	53	53	53	54	54	53	29	40	19	20	38	38	37	33	32	49	71	66	62	42	47	48	52	52	52	52	52	52	51	52	22	38	20	25	14	48	49	51	47	52	38	16
Trichophyton verrucosum (strain HKI 0517)	36	36	36	46	46	15	51	50	51	51	51	51	51	29	38	18	19	37	36	35	33	32	47	83	63	59	40	46	47	51	49	50	50	50	50	50	50	21	36	20	25	14	46	49	49	44	50	36	15
Trichoplax adhaerens	50	49	49	40	41	21	41	40	41	41	41	41	40	27	48	27	28	47	49	50	32	31	39	38	41	41	48	38	39	41	41	40	41	41	40	40	41	32	50	18	19	12	45	40	40	40	42	49	21
Trichosporon asahii var. asahii (strain ATCC 90039 / CBS 2479 / JCM 2466 / KCTC 7840 / NCYC 2677 / UAMH 7654)	34	34	35	45	45	15	44	43	44	43	44	44	44	27	36	18	19	36	35	34	31	30	42	42	44	43	38	42	43	44	43	44	43	43	43	43	44	21	34	20	24	14	43	43	44	41	44	35	16
Trichosporon asahii var. asahii (strain CBS 8904)	33	33	34	44	45	15	43	42	43	42	43	43	43	27	36	18	19	35	34	33	31	30	41	42	43	42	36	41	42	43	42	43	42	42	42	42	42	21	33	20	24	14	41	43	43	40	43	34	16
Triticum aestivum	31	31	32	33	34	18	34	32	34	33	34	35	34	34	33	20	21	32	32	31	37	37	34	33	34	34	32	30	32	34	33	34	33	34	33	33	34	23	32	22	18	14	34	33	34	31	32	32	18
Triticum urartu	32	32	31	34	35	16	36	34	35	35	36	36	35	34	33	18	19	32	32	31	37	37	35	34	35	35	33	32	34	35	34	35	35	35	34	34	35	21	31	21	19	14	36	34	35	34	34	32	16
Trypanosoma brucei brucei (strain 927/4 GUTat10.1)	14	14	14	18	18	7	18	17	18	18	18	18	18	20	16	8	8	15	15	14	18	19	18	18	18	18	15	17	19	18	17	18	17	17	18	18	18	9	14	23	12	22	18	18	19	17	18	15	7
Trypanosoma brucei gambiense (strain MHOM/CI/86/DAL972)	14	14	14	18	18	7	18	17	18	18	18	18	18	20	16	8	9	15	15	14	18	19	17	17	18	17	15	17	18	18	17	18	17	17	17	17	17	9	14	23	12	21	18	18	19	17	18	15	7
Trypanosoma congolense (strain IL3000)	7	7	7	10	10	3	10	10	10	10	10	10	10	12	8	4	4	8	7	7	10	10	9	9	9	9	9	9	10	10	9	10	9	10	9	10	9	5	7	14	7	17	10	10	9	9	10	7	3
Trypanosoma cruzi	14	14	14	17	17	7	17	16	17	17	17	17	17	19	16	8	9	15	14	14	18	18	17	18	17	17	14	16	17	17	17	17	17	17	17	17	17	9	14	22	11	20	17	18	18	16	17	14	8
Trypanosoma cruzi (strain CL Brener)	15	15	15	18	19	9	18	18	18	18	18	18	18	21	17	10	10	16	16	15	19	20	18	19	19	18	15	17	18	19	18	18	18	18	18	18	18	11	15	24	11	19	18	18	19	16	18	15	9
Trypanosoma vivax (strain Y486)	4	4	4	6	6	2	6	6	6	6	6	6	6	7	4	2	2	5	4	4	6	6	5	6	5	6	5	6	6	6	5	6	5	5	5	5	5	3	4	8	6	11	5	6	6	6	6	4	2
Tuber melanosporum (strain Mel28)	38	40	38	48	49	15	52	50	51	51	52	52	51	29	40	19	20	39	39	38	34	33	49	49	52	51	44	48	49	51	50	51	51	50	50	50	51	22	39	19	25	14	49	49	50	48	52	39	15
Tupaia chinensis	27	26	27	17	17	77	17	16	17	16	17	17	17	14	25	61	61	25	27	27	17	17	18	16	17	17	19	13	14	17	17	17	17	17	17	17	17	54	27	10	8	5	17	16	17	13	15	26	77
Uncinocarpus reesii (strain UAMH 1704)	37	38	37	47	47	15	53	51	52	52	53	52	52	28	39	18	19	38	37	37	32	32	48	51	52	53	42	47	48	52	51	51	51	50	50	50	51	21	37	20	25	15	47	50	50	46	52	38	15
Ustilago hordei (strain Uh4875-4)	37	37	37	47	48	16	47	46	47	46	48	48	47	29	38	19	20	38	37	37	33	33	45	45	47	47	40	44	45	47	46	46	46	46	46	46	46	22	37	20	24	14	46	45	47	44	48	37	16
Ustilago maydis (strain 521 / FGSC 9021)	37	37	36	48	48	15	47	46	47	47	48	48	47	28	38	19	19	38	37	36	33	32	45	45	47	47	41	46	46	47	46	47	47	47	46	46	47	22	36	19	24	14	47	46	48	45	48	37	15
Vanderwaltozyma polyspora (strain ATCC 22028 / DSM 70294)	37	38	36	48	48	13	50	50	50	50	49	49	48	28	39	17	17	38	36	36	33	31	46	47	50	50	43	56	57	49	49	48	49	49	48	48	49	19	37	17	27	16	51	48	49	53	53	38	13
Vavraia culicis (isolate floridensis)	15	16	15	22	23	5	23	23	23	24	22	22	22	17	16	6	7	16	15	15	17	16	20	22	22	23	21	27	27	22	22	22	22	22	22	22	22	7	15	10	21	16	23	23	22	28	25	16	5
Verticillium alfalfae (strain VaMs.102 / ATCC MYA-4576 / FGSC 10136)	36	36	36	46	46	15	49	48	48	48	49	49	48	27	38	18	19	37	36	36	32	31	46	47	49	49	41	46	46	49	48	48	49	48	47	47	48	21	36	19	25	14	45	47	49	46	49	37	15
Verticillium dahliae (strain VdLs.17 / ATCC MYA-4575 / FGSC 10137)	36	37	36	45	45	16	49	48	49	48	49	49	48	29	38	19	19	37	37	36	33	32	46	47	49	49	40	45	46	49	48	48	48	48	48	47	48	22	36	20	25	14	45	47	50	44	49	37	16
Vitis vinifera	25	25	25	26	27	13	27	25	26	26	26	26	26	38	25	15	15	25	25	24	35	35	27	26	26	26	24	24	25	27	26	26	26	26	25	26	26	17	25	25	14	18	27	27	27	24	26	25	13
Vittaforma corneae (strain ATCC 50505)	19	20	19	28	28	6	28	29	28	29	28	28	28	18	20	8	8	20	19	19	20	19	25	28	28	28	26	33	34	28	27	27	28	27	27	27	28	9	19	8	24	12	29	28	27	35	32	20	6
Volvox carteri	18	18	19	20	21	12	20	19	20	19	20	20	20	25	20	12	13	19	19	18	23	24	21	20	20	20	17	17	18	20	19	20	20	20	19	19	20	14	18	28	11	18	19	20	20	16	18	18	12
Wallemia ichthyophaga (strain EXF-994 / CBS 113033)	39	39	39	51	51	14	51	50	50	51	50	51	49	29	41	18	18	40	38	39	33	32	48	48	51	51	45	51	51	50	50	50	50	50	50	49	50	21	39	19	27	15	52	49	50	52	52	40	14
Wallemia sebi (strain ATCC MYA-4683 / CBS 633.66)	39	40	38	51	52	14	51	51	51	51	51	51	50	29	41	18	18	40	38	39	34	32	48	48	51	51	46	51	52	50	50	50	50	50	50	50	50	21	39	19	26	16	52	50	50	53	54	40	14
Wickerhamomyces ciferrii (strain F-60-10 / ATCC 14091 / CBS 111 / JCM 3599 / NBRC 0793 / NRRL Y-1031)	37	37	36	47	47	13	49	49	49	49	49	49	48	28	38	17	18	37	36	36	32	31	46	47	49	49	42	53	53	49	48	48	49	48	48	48	48	20	36	18	26	15	48	48	48	49	51	37	14
Wuchereria bancrofti	49	49	48	42	42	19	43	42	43	42	43	42	42	27	46	24	25	48	49	49	32	31	41	40	43	43	56	40	41	43	42	42	42	42	41	41	42	28	49	18	21	13	45	41	42	42	44	50	19
Xenopus tropicalis	34	32	34	20	20	61	21	20	20	20	21	21	21	16	31	71	72	31	34	35	19	19	21	20	21	20	25	16	17	21	21	21	20	21	20	21	21	69	34	11	9	6	21	19	21	17	19	32	61
Xiphophorus maculatus	37	35	37	22	22	55	23	22	22	21	23	23	22	17	33	64	66	34	37	38	21	21	23	21	23	22	27	18	19	23	23	23	22	23	22	22	22	74	38	12	10	6	23	21	23	18	21	36	55
Yarrowia lipolytica (strain CLIB 122 / E 150)	36	37	36	47	47	14	49	48	48	48	48	48	48	28	38	18	18	37	36	36	32	32	46	47	48	48	41	50	51	49	48	48	48	48	47	47	48	21	36	19	25	15	47	48	48	47	50	37	14
Zea mays	29	30	29	35	35	14	36	35	35	35	36	36	36	35	31	16	16	30	30	29	37	36	34	34	35	35	32	34	35	35	35	35	35	35	35	35	35	18	29	22	22	15	35	35	35	35	35	30	14
Zygosaccharomyces bailii (strain CLIB 213 / ATCC 58445 / CBS 680 / CCRC 21525 / NBRC 1098 / NCYC 1416 / NRRL Y-2227)	36	37	36	47	48	13	49	49	49	49	49	49	48	27	38	16	17	37	36	36	32	31	46	47	49	50	42	56	57	49	48	48	49	48	48	48	48	19	36	17	27	15	50	48	48	51	52	37	13
Zygosaccharomyces rouxii (strain ATCC 2623 / CBS 732 / NBRC 1130 / NCYC 568 / NRRL Y-229)	37	38	37	48	48	13	49	49	49	49	49	49	49	28	39	17	17	38	36	36	33	32	47	48	50	50	44	55	57	50	49	49	50	49	49	49	49	20	37	18	27	16	51	49	49	52	53	38	13
[truncated: 383 more columns]
