# Supplementary material for: Computational Analysis of the Predicted Evolutionary Conservation of Human Phosphorylation Sites
Source: PLoS One. 2016 Apr 5;11(4):e0152809. doi: 10.1371/journal.pone.0152809 (PMC4821552; doi:10.1371/journal.pone.0152809)
Supplement: S4 Table — (XLSX) [file pone.0152809.s004.xlsx]

## Sheet: tax_list_complete_Y.txt.mat.inv
	Acromyrmex echinatior	Acyrthosiphon pisum	Aedes aegypti	Agaricus bisporus var. bisporus (strain H97 / ATCC MYA-4626 / FGSC 10389)	Agaricus bisporus var. burnettii (strain JB137-S8 / ATCC MYA-4627 / FGSC 10392)	Ailuropoda melanoleuca	Ajellomyces capsulatus (strain G186AR / H82 / ATCC MYA-2454 / RMSCC 2432)	Ajellomyces capsulatus (strain H143)	Ajellomyces capsulatus (strain H88)	Ajellomyces capsulatus (strain NAm1 / WU24)	Ajellomyces dermatitidis (strain ATCC 18188 / CBS 674.68)	Ajellomyces dermatitidis (strain ER-3 / ATCC MYA-2586)	Ajellomyces dermatitidis (strain SLH14081)	Amborella trichopoda	Amphimedon queenslandica	Anas platyrhynchos	Anolis carolinensis	Anopheles darlingi	Anopheles gambiae	Apis mellifera	Arabidopsis lyrata subsp. lyrata	Arabidopsis thaliana	Arthrobotrys oligospora (strain ATCC 24927 / CBS 115.81 / DSM 1491)	Arthroderma benhamiae (strain ATCC MYA-4681 / CBS 112371)	Arthroderma gypseum (strain ATCC MYA-4604 / CBS 118893)	Arthroderma otae (strain ATCC MYA-4605 / CBS 113480)	Ascaris suum	Ashbya aceri	Ashbya gossypii (strain ATCC 10895 / CBS 109.51 / FGSC 9923 / NRRL Y-1056)	Aspergillus clavatus (strain ATCC 1007 / CBS 513.65 / DSM 816 / NCTC 3887 / NRRL 1)	Aspergillus flavus (strain ATCC 200026 / FGSC A1120 / NRRL 3357 / JCM 12722 / SRRC 167)	Aspergillus kawachii (strain NBRC 4308)	Aspergillus niger (strain ATCC 1015 / CBS 113.46 / FGSC A1144 / LSHB Ac4 / NCTC 3858a / NRRL 328 / USDA 3528.7)	Aspergillus niger (strain CBS 513.88 / FGSC A1513)	Aspergillus oryzae (strain 3.042)	Aspergillus oryzae (strain ATCC 42149 / RIB 40)	Aspergillus terreus (strain NIH 2624 / FGSC A1156)	Astyanax mexicanus	Atta cephalotes	Aureococcus anophagefferens	Auricularia delicata (strain TFB10046)	Babesia bovis	Batrachochytrium dendrobatidis (strain JAM81 / FGSC 10211)	Baudoinia compniacensis (strain UAMH 10762)	Beauveria bassiana (strain ARSEF 2860)	Blastocystis hominis	Blumeria graminis f. sp. hordei (strain DH14)	Bombyx mori	Bos taurus
Acromyrmex echinatior	100	56	61	25	25	25	25	23	25	24	26	26	26	28	45	29	30	53	60	72	27	27	26	24	26	25	39	20	22	26	26	26	25	26	25	26	25	35	82	22	6	15	28	25	25	18	25	57	25
Acyrthosiphon pisum	56	100	56	26	26	23	25	23	25	24	26	26	26	28	43	27	28	51	57	57	27	28	27	24	26	26	39	21	23	27	27	27	26	27	26	26	26	32	56	22	6	16	29	26	26	19	26	54	23
Aedes aegypti	61	56	100	25	25	25	25	23	25	23	26	26	26	27	44	29	30	64	74	62	27	27	26	24	25	25	40	21	22	26	26	26	26	26	26	26	26	35	61	22	6	15	28	25	25	17	25	59	25
Agaricus bisporus var. bisporus (strain H97 / ATCC MYA-4626 / FGSC 10389)	25	26	25	100	88	9	43	41	43	41	44	43	44	35	29	11	11	26	25	25	35	34	43	41	42	43	27	37	40	44	42	42	41	42	41	42	42	13	25	33	13	29	43	43	43	32	44	25	9
Agaricus bisporus var. burnettii (strain JB137-S8 / ATCC MYA-4627 / FGSC 10392)	25	26	25	88	100	9	43	40	43	40	43	43	43	35	29	11	11	26	25	24	35	34	43	40	42	43	27	36	40	43	41	42	41	41	40	41	42	13	25	34	13	29	43	43	42	32	44	25	9
Ailuropoda melanoleuca	25	23	25	9	9	100	9	8	9	8	9	9	9	11	20	72	73	21	25	26	11	12	10	9	9	9	15	7	7	10	10	10	9	10	9	9	9	64	25	8	2	5	10	9	9	6	8	23	92
Ajellomyces capsulatus (strain G186AR / H82 / ATCC MYA-2454 / RMSCC 2432)	25	25	25	43	43	9	100	79	86	76	70	70	70	34	29	10	11	25	25	24	34	33	50	55	58	58	27	41	44	57	55	55	53	54	53	55	55	12	24	33	13	29	42	52	52	32	55	25	9
Ajellomyces capsulatus (strain H143)	23	23	23	41	40	8	79	100	85	70	64	64	64	32	26	9	10	23	23	22	31	31	47	51	54	54	26	38	42	53	51	52	50	51	50	52	51	11	23	31	14	28	40	48	49	30	51	23	8
Ajellomyces capsulatus (strain H88)	25	25	25	43	43	9	86	85	100	75	70	70	70	33	29	10	11	25	25	24	33	32	50	54	58	58	28	40	44	57	56	56	54	55	54	55	55	12	25	32	13	29	43	52	52	32	55	25	9
Ajellomyces capsulatus (strain NAm1 / WU24)	24	24	23	41	40	8	76	70	75	100	65	65	65	32	27	9	10	23	23	22	31	30	47	52	54	54	26	39	42	53	51	52	50	52	50	52	52	11	23	31	13	28	41	49	49	31	51	23	8
Ajellomyces dermatitidis (strain ATCC 18188 / CBS 674.68)	26	26	26	44	43	9	70	64	70	65	100	94	92	34	29	11	11	26	26	25	33	33	51	55	59	58	28	41	44	58	56	57	54	56	54	55	56	12	25	33	13	29	43	53	52	32	55	26	9
Ajellomyces dermatitidis (strain ER-3 / ATCC MYA-2586)	26	26	26	43	43	9	70	64	70	65	94	100	93	34	29	11	11	26	26	25	33	33	51	55	59	58	28	41	44	58	56	57	54	56	54	55	56	12	25	33	13	29	43	53	52	32	55	25	9
Ajellomyces dermatitidis (strain SLH14081)	26	26	26	44	43	9	70	64	70	65	92	93	100	34	29	10	11	26	26	24	33	33	51	55	58	58	28	41	45	58	55	57	54	55	54	55	56	12	25	33	13	29	43	53	52	32	55	25	9
Amborella trichopoda	28	28	27	35	35	11	34	32	33	32	34	34	34	100	30	13	13	27	27	27	51	51	33	32	34	34	27	29	32	34	33	33	32	33	33	33	33	15	27	34	11	28	37	34	33	29	34	27	11
Amphimedon queenslandica	45	43	44	29	29	20	29	26	29	27	29	29	29	30	100	23	24	41	44	44	30	30	29	27	29	29	37	24	26	30	29	30	29	30	29	28	29	27	44	25	7	17	33	28	29	21	28	43	20
Anas platyrhynchos	29	27	29	11	11	72	10	9	10	9	11	11	10	13	23	100	78	25	29	31	13	13	11	10	11	10	18	8	9	11	11	11	11	11	11	11	11	70	30	9	3	5	12	10	11	7	10	27	72
Anolis carolinensis	30	28	30	11	11	73	11	10	11	10	11	11	11	13	24	78	100	26	30	32	13	14	12	10	11	11	18	9	9	11	12	12	11	12	11	11	11	71	31	10	3	6	12	11	11	7	10	28	73
Anopheles darlingi	53	51	64	26	26	21	25	23	25	23	26	26	26	27	41	25	26	100	68	54	27	27	27	25	26	26	38	21	23	27	26	27	26	27	26	26	26	29	54	23	7	15	28	25	26	18	26	53	21
Anopheles gambiae	60	57	74	25	25	25	25	23	25	23	26	26	26	27	44	29	30	68	100	61	27	27	26	24	25	25	39	20	22	27	26	26	26	26	26	26	26	34	61	22	6	15	29	25	25	18	25	59	25
Apis mellifera	72	57	62	25	24	26	24	22	24	22	25	25	24	27	44	31	32	54	61	100	26	26	25	23	25	24	39	20	22	25	25	25	24	25	24	24	24	36	73	21	6	14	27	24	24	17	24	58	26
Arabidopsis lyrata subsp. lyrata	27	27	27	35	35	11	34	31	33	31	33	33	33	51	30	13	13	27	27	26	100	72	33	31	33	33	26	29	31	33	33	33	32	32	32	33	32	15	26	33	10	28	36	33	33	28	33	27	12
Arabidopsis thaliana	27	28	27	34	34	12	33	31	32	30	33	33	33	51	30	13	14	27	27	26	72	100	33	31	32	32	26	28	30	33	32	32	31	32	32	33	32	15	27	32	10	27	36	33	33	28	33	27	12
Arthrobotrys oligospora (strain ATCC 24927 / CBS 115.81 / DSM 1491)	26	27	26	43	43	10	50	47	50	47	51	51	51	33	29	11	12	27	26	25	33	33	100	47	49	49	28	39	43	50	49	49	48	49	48	48	49	13	26	32	13	27	43	50	49	31	51	26	10
Arthroderma benhamiae (strain ATCC MYA-4681 / CBS 112371)	24	24	24	41	40	9	55	51	54	52	55	55	55	32	27	10	10	25	24	23	31	31	47	100	70	68	26	40	42	53	51	52	51	51	52	52	52	12	23	31	14	28	40	49	48	30	51	24	9
Arthroderma gypseum (strain ATCC MYA-4604 / CBS 118893)	26	26	25	42	42	9	58	54	58	54	59	59	58	34	29	11	11	26	25	25	33	32	49	70	100	71	28	40	43	56	55	55	54	55	54	54	55	12	25	32	13	28	42	51	51	31	54	26	9
Arthroderma otae (strain ATCC MYA-4605 / CBS 113480)	25	26	25	43	43	9	58	54	58	54	58	58	58	34	29	10	11	26	25	24	33	32	49	68	71	100	27	41	45	56	54	56	53	55	53	54	55	12	25	32	13	29	42	51	51	32	54	25	9
Ascaris suum	39	39	40	27	27	15	27	26	28	26	28	28	28	27	37	18	18	38	39	39	26	26	28	26	28	27	100	24	26	29	28	28	28	28	27	27	28	21	39	23	8	18	29	27	28	21	28	39	15
Ashbya aceri	20	21	21	37	36	7	41	38	40	39	41	41	41	29	24	8	9	21	20	20	29	28	39	40	40	41	24	100	74	40	39	39	38	39	39	39	40	10	20	29	14	28	37	40	39	32	42	21	7
Ashbya gossypii (strain ATCC 10895 / CBS 109.51 / FGSC 9923 / NRRL Y-1056)	22	23	22	40	40	7	44	42	44	42	44	44	45	32	26	9	9	23	22	22	31	30	43	42	43	45	26	74	100	44	43	43	41	42	42	42	43	10	22	32	15	32	40	44	43	35	46	23	7
Aspergillus clavatus (strain ATCC 1007 / CBS 513.65 / DSM 816 / NCTC 3887 / NRRL 1)	26	27	26	44	43	10	57	53	57	53	58	58	58	34	30	11	11	27	27	25	33	33	50	53	56	56	29	40	44	100	61	62	59	61	60	60	61	13	26	32	13	28	43	52	53	32	55	26	10
Aspergillus flavus (strain ATCC 200026 / FGSC A1120 / NRRL 3357 / JCM 12722 / SRRC 167)	26	27	26	42	41	10	55	51	56	51	56	56	55	33	29	11	12	26	26	25	33	32	49	51	55	54	28	39	43	61	100	61	59	60	85	84	61	13	26	31	13	27	42	50	52	31	52	26	10
Aspergillus kawachii (strain NBRC 4308)	26	27	26	42	42	10	55	52	56	52	57	57	57	33	30	11	12	27	26	25	33	32	49	52	55	56	28	39	43	62	61	100	76	78	60	60	61	13	25	32	12	28	42	52	52	31	53	26	10
Aspergillus niger (strain ATCC 1015 / CBS 113.46 / FGSC A1144 / LSHB Ac4 / NCTC 3858a / NRRL 328 / USDA 3528.7)	25	26	26	41	41	9	53	50	54	50	54	54	54	32	29	11	11	26	26	24	32	31	48	51	54	53	28	38	41	59	59	76	100	84	58	58	59	13	25	31	13	27	42	50	50	31	52	25	9
Aspergillus niger (strain CBS 513.88 / FGSC A1513)	26	27	26	42	41	10	54	51	55	52	56	56	55	33	30	11	12	27	26	25	32	32	49	51	55	55	28	39	42	61	60	78	84	100	59	59	60	13	25	32	12	27	42	51	52	31	52	26	10
Aspergillus oryzae (strain 3.042)	25	26	26	41	40	9	53	50	54	50	54	54	54	33	29	11	11	26	26	24	32	32	48	52	54	53	27	39	42	60	85	60	58	59	100	89	60	13	25	31	13	26	41	49	50	30	51	26	9
Aspergillus oryzae (strain ATCC 42149 / RIB 40)	26	26	26	42	41	9	55	52	55	52	55	55	55	33	28	11	11	26	26	24	33	33	48	52	54	54	27	39	42	60	84	60	58	59	89	100	60	13	25	32	13	27	42	50	50	31	52	25	9
Aspergillus terreus (strain NIH 2624 / FGSC A1156)	25	26	26	42	42	9	55	51	55	52	56	56	56	33	29	11	11	26	26	24	32	32	49	52	55	55	28	40	43	61	61	61	59	60	60	60	100	13	25	32	13	27	42	51	52	31	53	26	9
Astyanax mexicanus	35	32	35	13	13	64	12	11	12	11	12	12	12	15	27	70	71	29	34	36	15	15	13	12	12	12	21	10	10	13	13	13	13	13	13	13	13	100	35	11	3	6	14	12	12	8	12	32	64
Atta cephalotes	82	56	61	25	25	25	24	23	25	23	25	25	25	27	44	30	31	54	61	73	26	27	26	23	25	25	39	20	22	26	26	25	25	25	25	25	25	35	100	22	6	14	28	24	25	17	24	57	25
Aureococcus anophagefferens	22	22	22	33	34	8	33	31	32	31	33	33	33	34	25	9	10	23	22	21	33	32	32	31	32	32	23	29	32	32	31	32	31	32	31	32	32	11	22	100	11	30	35	33	32	30	33	22	8
Auricularia delicata (strain TFB10046)	6	6	6	13	13	2	13	14	13	13	13	13	13	11	7	3	3	7	6	6	10	10	13	14	13	13	8	14	15	13	13	12	13	12	13	13	13	3	6	11	100	13	11	13	13	14	14	6	2
Babesia bovis	15	16	15	29	29	5	29	28	29	28	29	29	29	28	17	5	6	15	15	14	28	27	27	28	28	29	18	28	32	28	27	28	27	27	26	27	27	6	14	30	13	100	29	29	29	32	31	15	5
Batrachochytrium dendrobatidis (strain JAM81 / FGSC 10211)	28	29	28	43	43	10	42	40	43	41	43	43	43	37	33	12	12	28	29	27	36	36	43	40	42	42	29	37	40	43	42	42	42	42	41	42	42	14	28	35	11	29	100	42	43	32	44	28	10
Baudoinia compniacensis (strain UAMH 10762)	25	26	25	43	43	9	52	48	52	49	53	53	53	34	28	10	11	25	25	24	33	33	50	49	51	51	27	40	44	52	50	52	50	51	49	50	51	12	24	33	13	29	42	100	50	32	53	25	9
Beauveria bassiana (strain ARSEF 2860)	25	26	25	43	42	9	52	49	52	49	52	52	52	33	29	11	11	26	25	24	33	33	49	48	51	51	28	39	43	53	52	52	50	52	50	50	52	12	25	32	13	29	43	50	100	32	55	25	9
Blastocystis hominis	18	19	17	32	32	6	32	30	32	31	32	32	32	29	21	7	7	18	18	17	28	28	31	30	31	32	21	32	35	32	31	31	31	31	30	31	31	8	17	30	14	32	32	32	32	100	34	18	6
Blumeria graminis f. sp. hordei (strain DH14)	25	26	25	44	44	8	55	51	55	51	55	55	55	34	28	10	10	26	25	24	33	33	51	51	54	54	28	42	46	55	52	53	52	52	51	52	53	12	24	33	14	31	44	53	55	34	100	25	8
Bombyx mori	57	54	59	25	25	23	25	23	25	23	26	25	25	27	43	27	28	53	59	58	27	27	26	24	26	25	39	21	23	26	26	26	25	26	26	25	26	32	57	22	6	15	28	25	25	18	25	100	23
Bos taurus	25	23	25	9	9	92	9	8	9	8	9	9	9	11	20	72	73	21	25	26	12	12	10	9	9	9	15	7	7	10	10	10	9	10	9	9	9	64	25	8	2	5	10	9	9	6	8	23	100
Botryosphaeria parva (strain UCR-NP2)	25	26	25	43	43	9	54	51	55	51	55	55	55	35	29	10	11	26	26	24	34	34	51	50	54	54	27	40	44	55	53	54	52	53	52	53	54	12	25	33	13	29	43	55	52	32	56	26	9
Botryotinia fuckeliana (strain BcDW1)	26	26	25	43	43	9	53	49	53	50	53	54	53	34	29	11	11	26	26	24	34	34	50	49	52	52	28	39	43	54	51	53	51	52	50	51	52	13	25	33	13	28	43	52	53	31	58	26	9
Botryotinia fuckeliana (strain T4)	25	25	25	42	42	9	52	48	52	49	53	53	52	34	28	11	11	26	25	24	33	33	49	48	51	51	27	39	42	53	51	52	50	52	49	50	51	12	25	33	13	28	42	51	52	31	56	25	9
Brachypodium distachyon	27	28	27	34	34	11	33	31	33	31	34	34	34	51	31	13	13	27	27	26	50	48	33	31	33	33	27	29	32	34	33	33	32	33	32	33	33	15	27	32	11	27	36	33	34	29	33	27	12
Branchiostoma floridae	49	45	49	21	21	34	20	18	20	18	21	20	20	22	40	39	40	42	48	50	23	23	21	19	20	20	32	16	17	21	21	21	21	21	20	20	20	45	49	18	5	11	23	20	20	14	19	46	34
Brassica rapa subsp. pekinensis	27	28	27	34	34	12	32	30	32	30	32	32	32	50	30	14	14	27	27	27	61	60	32	30	31	32	26	27	30	32	32	32	31	32	31	32	32	16	27	31	10	26	35	32	32	27	32	27	12
Brugia malayi	45	45	46	30	29	17	29	27	30	28	30	30	30	31	42	20	20	43	46	45	30	31	30	28	30	29	51	25	27	31	30	30	29	30	29	30	30	23	46	26	8	20	32	30	30	23	30	44	17
Byssochlamys spectabilis (strain No. 5 / NBRC 109023)	26	26	26	42	42	10	58	54	58	54	59	59	59	35	29	11	11	27	26	25	33	33	50	54	56	56	28	40	44	60	58	60	58	58	57	57	58	13	26	32	13	28	43	52	52	31	54	26	10
Caenorhabditis brenneri	44	44	45	29	29	19	28	27	29	27	29	29	29	30	41	22	22	43	45	45	30	30	30	27	29	29	47	24	26	30	29	30	29	30	29	29	30	25	44	25	8	18	31	29	29	22	29	44	19
Caenorhabditis briggsae	45	45	46	30	30	18	29	27	29	28	30	30	30	31	41	21	22	43	46	45	30	30	31	28	30	29	48	25	27	31	30	30	30	30	30	30	30	25	45	26	8	19	33	29	30	22	30	45	18
Caenorhabditis elegans	45	45	46	30	29	18	29	27	29	27	29	29	29	30	41	22	22	43	46	45	30	30	30	28	29	29	48	24	27	30	30	30	29	30	29	29	30	25	45	26	8	19	32	29	30	22	29	44	18
Caenorhabditis japonica	44	44	45	30	29	17	29	27	29	27	30	30	30	30	40	21	21	42	45	44	30	30	30	27	29	29	48	25	27	31	30	30	29	30	29	29	30	24	44	25	8	19	32	29	30	22	29	44	17
Caenorhabditis remanei	44	44	46	29	28	19	28	26	29	27	29	29	29	29	40	22	22	43	45	45	29	30	30	27	29	28	46	24	26	30	29	29	28	29	28	28	29	25	45	25	8	18	31	29	29	22	28	44	19
Callithrix jacchus	24	22	24	9	9	92	8	8	9	8	9	9	9	11	20	70	71	20	24	25	11	12	10	8	9	9	14	7	7	9	9	9	9	10	9	9	9	62	24	8	2	5	10	8	9	6	8	22	91
Camponotus floridanus	76	57	61	25	25	26	24	23	25	23	25	25	25	27	44	30	31	54	61	73	26	27	26	24	25	25	38	20	22	26	26	26	25	26	25	25	25	36	76	21	6	14	28	24	25	17	24	58	26
Candida albicans (strain SC5314 / ATCC MYA-2876)	22	23	22	38	38	8	42	40	42	40	43	43	43	30	25	9	9	23	22	21	30	30	41	41	42	42	25	46	49	43	41	42	41	41	41	41	42	11	22	30	14	29	39	43	42	32	44	22	8
Candida albicans (strain WO-1)	22	23	21	38	38	7	43	40	43	41	43	43	43	31	25	9	9	23	22	21	30	30	42	41	43	42	25	46	50	43	41	42	41	41	40	40	42	10	21	31	14	30	39	43	42	33	44	22	7
Candida dubliniensis (strain CD36 / ATCC MYA-646 / CBS 7987 / NCPF 3949 / NRRL Y-17841)	23	24	22	40	40	8	44	42	45	43	45	45	45	31	26	9	9	23	23	21	31	31	43	42	44	43	26	47	51	45	43	43	42	43	42	42	43	11	22	32	14	31	40	45	44	33	46	23	8
Candida glabrata (strain ATCC 2001 / CBS 138 / JCM 3761 / NBRC 0622 / NRRL Y-65)	22	23	22	39	39	8	44	41	43	42	44	44	44	31	26	9	9	23	22	21	31	30	42	42	43	43	25	53	58	43	42	43	41	42	41	41	43	11	22	31	14	31	39	43	43	33	45	22	8
Candida maltosa (strain Xu316)	22	22	22	38	38	8	43	41	43	41	43	43	43	31	25	9	9	23	22	21	30	30	42	41	42	42	26	45	49	43	41	41	40	41	41	41	42	10	21	31	14	30	38	42	42	32	44	22	8
Candida orthopsilosis (strain 90-125)	23	24	22	40	40	8	45	42	44	42	44	44	45	31	26	9	9	23	23	22	31	30	43	42	44	43	26	47	51	44	43	43	43	43	42	42	43	11	22	31	14	30	39	44	44	33	47	23	8
Candida parapsilosis (strain CDC 317 / ATCC MYA-4646)	23	24	23	39	39	8	44	42	44	42	44	44	44	31	26	9	10	24	23	22	31	30	43	42	44	44	26	46	51	44	43	43	42	42	42	42	43	11	22	32	14	31	39	44	43	33	46	23	8
Candida tenuis (strain ATCC 10573 / BCRC 21748 / CBS 615 / JCM 9827 / NBRC 10315 / NRRL Y-1498 / VKM Y-70)	20	21	20	37	38	7	42	40	42	39	42	42	42	30	24	8	8	21	20	19	30	29	39	39	41	41	23	43	48	41	40	40	39	40	39	39	40	9	20	30	15	31	37	42	41	33	44	21	7
Candida tropicalis (strain ATCC MYA-3404 / T1)	22	23	22	39	39	8	42	39	42	41	43	43	43	30	25	9	9	22	22	21	29	29	41	41	42	42	25	46	48	43	41	42	41	41	41	40	41	10	21	31	14	29	38	42	42	33	44	22	8
Canis familiaris	25	23	25	9	9	94	9	8	9	8	9	9	9	11	20	72	73	21	24	26	11	12	10	9	9	9	15	7	7	9	10	10	9	10	9	9	9	64	25	8	2	5	10	9	9	6	8	23	93
Capsaspora owczarzaki (strain ATCC 30864)	36	36	37	35	35	15	35	33	35	33	35	35	35	35	40	17	18	35	37	35	35	35	36	33	35	35	34	30	32	36	35	36	34	35	34	35	35	20	36	30	9	22	39	35	35	26	35	35	15
Cavia porcellus	26	24	26	9	9	89	9	8	9	8	9	9	9	11	21	72	73	22	25	27	12	12	10	9	9	9	15	7	8	10	10	10	10	10	10	10	9	64	26	9	2	5	10	9	9	6	8	24	90
Ceriporiopsis subvermispora (strain B)	25	26	25	53	52	9	42	40	42	40	42	42	43	35	29	11	11	25	25	24	35	34	42	41	43	42	26	35	38	43	41	42	41	41	40	41	42	13	25	33	12	28	43	43	42	31	44	25	9
Chaetomium globosum (strain ATCC 6205 / CBS 148.51 / DSM 1962 / NBRC 6347 / NRRL 1970)	23	24	23	40	40	9	48	45	48	45	48	49	48	32	26	10	10	24	23	22	31	31	47	46	48	48	25	37	41	48	47	47	46	47	46	47	48	11	23	31	13	28	40	48	51	31	52	23	9
Chaetomium thermophilum (strain DSM 1495 / CBS 144.50 / IMI 039719)	25	26	25	43	42	9	51	48	51	48	51	52	51	35	29	11	11	26	26	24	34	33	49	48	51	51	27	39	43	52	50	50	49	50	49	50	50	13	25	32	13	29	43	51	54	32	53	25	9
Chlamydomonas reinhardtii	24	24	24	35	35	9	34	32	34	32	34	34	34	39	28	10	11	24	24	23	38	38	34	32	33	33	25	30	33	33	32	33	32	32	32	32	32	12	24	37	11	31	37	34	33	30	34	24	9
Chlorella variabilis	22	23	22	34	34	8	34	31	33	32	33	33	33	40	26	9	10	23	23	21	39	37	33	31	32	33	25	29	32	33	32	32	31	32	31	32	32	11	22	35	12	32	35	34	33	30	33	23	8
Ciona intestinalis	50	48	51	24	24	26	23	22	24	22	24	24	24	26	44	31	32	46	50	51	26	26	24	23	24	24	37	19	21	25	25	25	24	24	24	24	24	37	50	21	5	13	27	23	24	17	23	49	27
Ciona savignyi	49	47	50	24	23	25	23	22	24	22	24	24	24	25	43	30	31	45	50	50	25	25	24	23	24	24	36	19	21	25	24	25	24	25	24	24	24	35	50	21	6	14	27	23	24	17	23	48	26
Claviceps purpurea (strain 20.1)	24	25	24	43	42	9	52	49	52	49	52	52	52	34	28	10	10	25	25	23	33	33	48	48	51	51	27	40	43	53	50	50	49	49	49	50	51	12	24	33	13	30	42	51	58	32	54	24	9
Clavispora lusitaniae (strain ATCC 42720)	21	22	21	39	39	7	43	40	42	41	42	42	43	30	25	9	9	22	21	20	30	29	41	41	42	42	25	47	49	42	40	40	40	40	40	41	41	10	21	30	14	30	37	41	42	32	44	22	7
Clonorchis sinensis	43	43	44	28	28	17	28	26	28	26	29	29	28	29	40	21	21	42	45	43	28	28	29	27	29	28	39	24	26	29	28	28	28	28	28	28	29	24	43	25	8	18	31	28	28	21	28	43	17
Coccidioides immitis (strain RS)	26	26	26	42	42	9	60	56	60	56	60	61	60	33	30	11	11	26	26	25	33	33	50	55	59	59	29	41	45	58	56	57	55	56	55	55	57	13	25	33	12	28	43	52	52	32	54	26	9
Coccidioides posadasii (strain C735)	26	27	26	43	43	9	60	56	61	56	61	61	61	34	30	11	11	27	26	26	34	33	51	56	60	59	29	41	45	59	57	58	56	57	56	56	58	13	26	33	13	29	44	53	53	33	55	26	9
Coccidioides posadasii (strain RMSCC 757 / Silveira)	26	27	26	42	42	9	60	55	60	56	60	61	60	34	30	11	11	27	26	25	33	33	51	55	59	58	29	41	45	58	56	57	55	56	55	55	57	13	26	33	13	28	43	52	52	33	54	26	9
Cochliobolus heterostrophus (strain C4 / ATCC 48331 / race T)	26	26	25	43	43	9	52	48	52	48	53	53	53	34	29	11	11	26	26	24	34	33	49	48	51	51	27	40	43	52	50	51	50	50	49	50	51	13	25	32	13	29	42	54	51	31	54	25	9
Cochliobolus heterostrophus (strain C5 / ATCC 48332 / race O)	26	26	25	43	43	9	52	48	52	48	53	53	53	33	29	11	11	26	26	25	33	33	49	49	52	52	27	40	44	52	50	52	50	50	49	50	52	13	25	32	13	29	42	54	51	31	54	26	9
Cochliobolus sativus (strain ND90Pr / ATCC 201652)	25	26	25	42	43	9	52	49	52	49	53	53	53	34	29	11	11	26	25	24	34	33	49	49	52	52	27	40	44	53	50	52	50	51	49	50	51	13	25	32	13	29	43	53	50	32	54	25	9
Colletotrichum gloeosporioides (strain Cg-14)	24	25	24	39	39	9	48	44	48	45	48	48	48	31	28	11	11	25	24	23	31	31	45	44	47	47	27	36	39	49	47	48	46	47	46	46	47	12	24	30	12	26	39	47	51	29	49	25	9
Colletotrichum gloeosporioides (strain Nara gc5)	25	25	25	40	39	10	48	45	49	46	49	49	49	32	28	11	11	26	25	24	31	31	46	45	48	47	27	36	39	49	47	48	46	47	46	47	48	13	25	30	12	26	39	48	53	29	50	25	10
Colletotrichum graminicola (strain M1.001 / M2 / FGSC 10212)	26	26	26	43	42	10	51	48	52	49	52	52	52	34	29	11	11	26	26	25	33	33	49	48	51	51	28	39	43	53	50	51	49	50	49	49	52	13	25	32	13	28	42	51	56	31	54	26	10
Colletotrichum higginsianum (strain IMI 349063)	25	26	25	42	41	9	51	48	51	48	51	51	51	34	29	11	11	26	25	24	33	32	48	47	50	50	28	38	42	52	50	50	49	50	48	48	50	13	25	32	13	28	42	50	55	31	53	25	9
Colletotrichum orbiculare (strain 104-T / ATCC 96160 / CBS 514.97 / LARS 414 / MAFF 240422)	26	26	25	42	42	10	51	48	52	48	52	52	52	33	29	11	12	26	25	25	33	33	49	48	51	50	27	38	42	52	50	51	49	50	49	50	51	13	25	32	12	27	41	51	55	31	53	26	10
Coniosporium apollinis (strain CBS 100218)	26	26	25	44	43	9	55	51	55	51	55	55	55	35	29	11	11	26	26	25	34	34	50	51	54	54	28	41	45	56	53	54	52	53	52	53	54	13	25	33	13	29	43	54	52	32	55	26	9
Coprinopsis cinerea (strain Okayama-7 / 130 / ATCC MYA-4618 / FGSC 9003)	26	27	26	53	53	10	43	39	42	40	43	43	43	36	30	12	12	27	26	25	34	34	43	41	42	42	27	36	40	44	41	42	40	41	41	42	42	13	26	33	12	27	42	42	42	31	43	26	10
Cordyceps militaris (strain CM01)	24	25	25	42	42	9	51	48	51	48	52	51	51	32	28	10	11	25	25	23	32	32	49	48	51	50	27	39	43	52	50	51	49	50	49	50	50	12	24	32	13	28	42	50	67	31	54	25	9
Crassostrea gigas	51	48	51	22	22	30	21	20	22	20	22	22	22	24	43	34	35	45	51	53	24	24	23	20	22	21	35	18	19	23	22	22	22	22	22	22	22	40	52	19	5	12	25	21	22	15	21	49	30
Cricetulus griseus	27	24	27	10	10	79	10	9	10	9	10	10	10	12	21	68	68	23	26	28	12	12	11	9	10	10	16	8	8	10	10	11	10	11	10	10	10	62	27	9	2	5	11	10	10	7	9	25	79
Cryptococcus gattii serotype B (strain WM276 / ATCC MYA-4071)	25	25	24	47	47	9	45	42	45	43	45	45	45	36	28	10	10	25	24	23	35	34	44	43	44	44	27	39	43	45	43	44	42	43	43	44	44	12	24	34	13	30	43	45	45	32	46	24	9
Cryptococcus neoformans var. grubii serotype A (strain H99 / ATCC 208821 / CBS 10515 / FGSC 9487)	25	25	24	47	47	9	44	42	44	42	45	45	45	35	29	10	11	25	25	23	35	34	44	42	44	44	26	38	42	45	43	44	42	43	42	43	43	12	24	33	13	30	43	44	44	32	45	24	9
Cryptococcus neoformans var. neoformans serotype D (strain B-3501A)	25	25	25	47	47	9	44	42	44	42	45	45	44	35	28	10	11	25	25	24	34	34	44	42	44	44	26	39	43	45	43	44	43	44	43	44	44	12	24	33	13	30	43	44	44	32	45	25	9
Cryptococcus neoformans var. neoformans serotype D (strain JEC21 / ATCC MYA-565)	25	25	24	47	47	9	45	42	44	43	45	45	44	35	28	10	11	25	25	23	34	34	44	42	44	44	27	39	43	45	43	44	43	44	43	44	44	12	24	34	13	30	43	44	44	32	45	25	9
Cryptosporidium hominis	15	16	15	28	28	5	29	28	28	28	28	28	28	27	17	6	6	16	15	14	26	26	27	27	28	29	18	28	31	28	27	27	26	27	26	27	27	7	15	30	14	40	28	29	28	32	29	15	5
Cryptosporidium muris (strain RN66)	17	17	16	29	29	6	30	29	30	29	30	30	30	29	19	6	7	17	17	16	29	28	29	28	29	29	20	30	33	30	28	29	28	29	27	28	29	8	16	31	12	43	30	31	30	32	32	17	5
Cryptosporidium parvum (strain Iowa II)	16	17	16	30	30	5	30	29	29	29	29	29	29	29	19	6	6	17	16	15	28	28	29	28	29	29	19	29	32	29	28	29	28	28	27	29	28	7	16	32	14	42	30	30	29	33	31	16	5
Culex quinquefasciatus	58	55	75	25	25	24	25	23	25	23	26	26	26	27	43	29	29	63	71	59	27	27	26	24	26	25	39	21	22	26	26	26	26	26	26	26	26	34	59	22	6	15	28	25	25	18	25	57	24
Dactylellina haptotyla (strain CBS 200.50)	26	27	26	43	43	10	50	47	50	47	51	50	50	34	29	11	12	26	26	25	33	33	62	47	50	50	28	39	43	51	48	49	48	49	47	48	50	13	26	32	13	28	43	49	49	31	51	26	10
Danaus plexippus	58	55	60	25	25	24	25	23	25	23	26	25	25	27	43	28	29	53	59	60	27	27	26	24	26	25	39	21	22	26	26	26	25	26	25	25	25	34	58	22	6	15	28	25	25	18	25	69	24
Danio rerio	35	32	35	13	13	65	12	11	12	11	12	12	12	15	27	71	72	29	34	36	15	15	13	12	12	12	21	10	10	13	13	13	13	13	13	13	13	84	35	11	3	6	14	12	12	8	11	32	65
Daphnia pulex	57	54	58	25	25	26	24	22	24	23	25	25	25	27	44	30	31	51	57	58	27	27	25	23	25	25	39	20	22	26	25	25	25	26	25	25	25	36	58	21	6	14	27	24	25	17	24	54	26
Debaryomyces hansenii (strain ATCC 36239 / CBS 767 / JCM 1990 / NBRC 0083 / IGC 2968)	23	24	23	41	41	8	46	43	45	43	45	45	45	32	27	9	10	24	23	22	32	31	43	42	44	44	26	46	51	45	43	44	43	43	42	43	44	11	22	33	14	31	40	44	44	34	47	23	8
Dictyostelium discoideum	27	27	26	36	36	11	36	34	36	34	36	36	36	35	31	12	13	27	27	25	35	34	36	34	35	36	28	32	34	36	35	35	34	35	34	35	35	14	26	32	10	27	37	35	36	28	36	26	11
Dictyostelium fasciculatum (strain SH3)	26	27	26	35	35	10	35	33	35	33	35	35	35	36	30	12	12	27	26	25	34	35	36	33	35	34	28	31	33	36	33	34	34	34	33	34	34	14	26	32	10	26	37	35	35	29	35	26	11
Dictyostelium purpureum	26	26	26	35	34	10	35	33	35	32	35	35	35	35	30	12	12	26	26	25	34	34	35	33	34	34	27	30	33	35	33	34	33	34	33	34	33	14	25	31	11	26	36	34	35	28	35	26	10
Drosophila ananassae	58	56	65	26	26	25	25	23	25	24	26	26	26	28	44	29	29	57	65	60	27	27	27	24	26	25	40	21	23	27	27	26	26	26	26	26	26	34	59	22	6	15	29	25	26	18	25	57	25
Drosophila erecta	59	56	66	26	26	24	25	23	25	24	26	26	26	28	44	29	30	57	65	60	27	28	27	24	26	25	40	21	23	27	27	27	26	26	26	26	26	34	59	23	6	15	29	26	26	18	25	58	24
Drosophila grimshawi	59	57	66	26	26	24	25	23	26	24	26	26	26	28	44	29	29	57	65	60	27	28	27	24	26	26	41	21	23	27	27	26	26	26	26	26	26	33	59	23	6	15	28	26	26	18	25	57	24
Drosophila melanogaster	60	57	67	26	26	25	25	23	25	24	26	26	26	28	44	29	30	58	67	61	27	28	27	24	26	26	40	21	23	27	27	27	26	27	26	26	26	34	60	23	6	15	29	25	26	18	25	59	25
Drosophila mojavensis	59	57	65	26	26	24	25	24	26	24	26	26	26	28	44	28	29	57	65	60	27	28	27	24	26	26	40	21	23	27	27	27	26	26	26	26	27	33	59	23	6	15	29	26	26	18	25	57	24
Drosophila persimilis	56	54	63	26	26	23	25	24	26	24	26	26	26	28	43	27	28	55	62	57	27	28	27	25	26	26	40	21	23	27	27	27	26	27	26	26	27	32	57	23	6	16	29	26	26	18	26	55	23
Drosophila pseudoobscura pseudoobscura	58	56	65	26	26	24	25	23	25	23	26	26	26	27	43	28	29	56	64	59	27	27	27	24	26	25	40	21	23	27	26	26	26	26	26	26	26	33	58	23	6	15	29	25	26	18	25	57	24
Drosophila sechellia	58	55	65	26	26	24	25	24	26	24	26	26	26	28	43	28	29	56	65	59	27	28	27	24	26	26	40	21	23	27	27	27	26	27	26	26	26	33	58	23	6	15	29	26	26	18	25	57	24
Drosophila simulans	54	52	60	27	27	21	26	24	26	24	27	27	27	28	42	25	26	53	59	54	27	28	27	25	27	26	39	22	24	27	28	27	27	27	27	27	27	30	54	23	7	16	29	26	27	19	26	53	22
Drosophila virilis	59	57	66	26	26	24	25	24	26	24	26	26	26	28	44	29	30	57	66	60	28	28	27	24	26	26	40	21	23	27	27	27	26	27	26	26	26	34	59	23	6	15	29	26	26	18	25	58	25
Drosophila willistoni	59	57	66	26	26	25	25	23	25	24	26	26	26	28	44	29	30	57	66	60	27	28	27	24	26	25	40	21	23	27	27	26	26	26	26	26	26	34	59	23	6	15	28	26	26	18	25	58	25
Drosophila yakuba	58	56	65	26	26	24	25	23	26	24	26	26	26	28	43	28	29	57	65	59	27	28	27	24	26	26	40	21	23	27	27	27	26	27	26	26	26	33	59	23	6	15	29	26	26	18	25	57	24
Echinococcus multilocularis	42	44	44	29	29	17	28	26	28	27	29	29	29	30	40	20	20	41	44	43	30	30	30	27	29	28	40	25	28	30	29	29	28	29	28	28	29	23	43	25	8	19	32	29	29	23	29	43	17
Ectocarpus siliculosus	25	25	25	35	35	10	34	32	33	32	33	33	33	36	28	11	12	25	25	24	36	35	34	31	33	33	25	29	33	33	32	32	32	32	31	32	32	13	25	39	11	29	37	34	33	30	34	25	10
Edhazardia aedis (strain USNM 41457)	8	9	8	17	17	3	18	17	17	17	18	17	17	15	10	3	3	9	8	8	14	14	17	17	18	18	10	18	20	17	17	17	17	17	17	17	17	4	8	16	13	24	16	18	18	20	19	8	3
Eimeria acervulina	15	16	15	27	27	6	27	25	26	26	26	26	26	27	18	6	7	16	15	15	26	26	26	25	26	26	17	25	27	26	24	25	25	25	24	25	25	8	15	29	13	36	27	27	26	28	27	15	6
Emericella nidulans (strain FGSC A4 / ATCC 38163 / CBS 112.46 / NRRL 194 / M139)	26	27	26	43	42	9	57	53	57	54	57	58	57	35	30	11	11	27	26	25	33	33	50	53	56	56	28	40	44	62	60	61	60	61	58	59	60	13	25	32	13	28	43	52	52	32	54	26	9
Encephalitozoon cuniculi (strain GB-M1)	9	9	9	18	18	3	20	20	19	20	19	19	19	15	10	3	3	10	9	8	15	14	18	19	19	19	12	20	22	19	18	18	19	18	18	19	19	4	9	18	15	26	18	19	19	22	21	9	3
Encephalitozoon hellem (strain ATCC 50504)	9	9	9	18	17	3	19	19	19	19	19	19	19	15	10	3	3	10	9	8	14	14	18	19	19	19	12	20	22	18	18	18	18	18	18	18	19	4	9	17	14	26	17	19	19	22	21	9	3
Encephalitozoon intestinalis (strain ATCC 50506)	9	9	9	18	18	3	20	19	19	19	19	19	19	16	10	3	3	10	9	8	15	15	18	19	19	19	12	20	22	19	19	18	19	18	18	19	19	4	9	18	15	26	18	19	19	23	21	9	3
Encephalitozoon romaleae (strain SJ-2008)	9	9	9	18	18	3	20	20	20	20	19	19	19	15	11	3	3	10	9	8	15	14	18	19	19	19	12	20	22	19	18	18	19	18	18	19	19	4	9	17	15	26	18	19	19	23	21	9	3
Endocarpon pusillum (strain Z07020 / HMAS-L-300199)	24	25	24	41	41	9	53	49	53	49	53	53	53	33	28	10	11	25	24	23	32	32	48	50	52	52	27	40	43	52	50	50	49	49	50	51	51	12	24	31	13	28	42	51	49	31	52	24	9
Entamoeba dispar (strain ATCC PRA-260 / SAW760)	15	16	14	25	25	5	26	25	26	26	27	26	27	24	17	6	6	15	15	14	23	22	25	25	26	26	18	25	27	25	24	24	24	24	24	24	25	7	15	23	13	28	25	26	25	29	27	15	5
Entamoeba histolytica	15	15	14	24	24	5	26	25	26	25	26	26	26	24	17	6	6	15	15	14	22	22	25	25	26	25	18	25	27	25	24	24	24	24	24	24	25	7	14	23	13	27	25	26	25	29	26	15	5
Entamoeba nuttalli (strain P19)	12	12	11	21	21	4	22	21	21	21	21	21	21	20	14	5	5	12	12	11	19	18	21	20	21	21	15	22	23	20	19	20	19	20	19	20	20	6	12	20	11	25	21	21	20	25	22	12	4
Enterocytozoon bieneusi (strain H348)	6	6	6	13	13	2	14	14	14	15	14	14	14	11	7	2	2	7	6	6	11	11	13	14	13	14	9	14	16	13	13	13	13	13	13	13	13	3	6	13	13	21	13	14	13	17	15	6	2
Equus caballus	25	23	25	9	9	91	9	8	9	8	9	9	9	11	20	72	72	21	25	26	11	12	10	9	9	9	15	7	7	10	10	10	9	10	9	9	9	63	25	8	2	5	10	9	9	6	8	23	91
Eremothecium cymbalariae (strain CBS 270.75 / DBVPG 7215 / KCTC 17166 / NRRL Y-17582)	21	22	21	39	39	7	44	41	43	42	43	44	44	31	25	8	9	22	21	21	31	30	42	42	42	43	24	57	63	43	41	42	41	42	40	41	42	10	21	31	15	32	39	43	42	35	45	22	7
Eutypa lata (strain UCR-EL1)	24	25	24	43	42	9	50	47	50	47	51	51	51	33	28	10	11	25	25	23	33	32	47	47	50	49	27	38	41	51	49	50	48	49	48	49	50	12	24	33	12	29	41	50	53	31	53	25	9
Exophiala dermatitidis (strain ATCC 34100 / CBS 525.76 / NIH/UT8656)	26	26	26	43	43	9	54	51	55	51	55	55	55	35	29	11	11	26	26	25	34	33	49	50	53	53	28	40	43	55	52	54	52	53	52	53	53	13	25	33	13	29	43	52	51	32	54	26	9
Felis catus	25	23	25	9	9	93	9	8	9	8	9	9	9	11	20	72	73	21	25	26	12	12	10	9	9	9	15	7	7	10	10	10	9	10	9	9	9	63	25	8	2	5	10	9	9	6	8	23	92
Fibroporia radiculosa (strain TFFH 294)	26	26	25	53	53	9	45	42	44	42	45	45	45	36	29	11	11	26	26	25	35	35	44	42	43	44	27	39	42	45	42	44	42	43	41	42	43	12	25	34	13	29	43	44	44	32	45	26	9
Ficedula albicollis	30	27	30	11	11	74	10	9	10	9	11	11	10	13	23	86	79	25	29	31	13	13	11	10	11	10	18	8	9	11	11	11	11	11	11	11	11	72	30	10	3	5	12	10	11	7	10	27	74
Fomitopsis pinicola (strain FP-58527)	26	26	26	53	54	10	43	40	43	41	44	44	44	36	29	11	11	26	26	25	35	35	43	41	43	43	27	37	40	44	42	43	42	42	41	42	42	13	25	33	13	29	43	44	43	31	44	26	10
Fusarium oxysporum f. sp. cubense (strain race 1)	25	25	24	41	41	9	49	46	49	46	50	50	50	32	28	11	11	25	25	24	32	31	47	46	49	49	27	37	41	50	48	49	47	48	47	48	48	13	24	31	12	27	40	48	54	30	51	25	9
Fusarium oxysporum f. sp. cubense (strain race 4)	23	23	22	39	39	9	45	43	46	43	46	46	46	31	26	10	10	23	23	22	31	30	44	42	45	45	25	36	39	46	45	45	45	45	44	44	45	11	22	31	13	27	38	46	50	30	47	23	9
Fusarium oxysporum f. sp. lycopersici (strain 4287 / CBS 123668 / FGSC 9935 / NRRL 34936)	25	25	24	41	41	9	49	46	49	46	50	50	50	32	28	11	11	25	25	24	33	32	47	46	49	49	27	37	40	50	48	49	47	48	47	48	49	13	24	31	12	27	40	49	55	31	50	25	9
Fusarium oxysporum (strain Fo5176)	26	26	25	41	41	10	49	46	49	46	50	50	50	32	29	11	12	26	25	24	33	32	47	46	49	49	27	37	41	50	48	49	47	48	47	48	48	13	25	31	12	27	40	49	55	30	51	26	10
Fusarium pseudograminearum (strain CS3096)	25	26	25	42	42	9	51	48	51	48	52	52	52	33	28	11	11	26	25	24	33	33	49	47	50	50	27	39	42	52	50	51	49	50	48	49	50	12	25	32	12	28	41	50	57	31	53	25	9
Gaeumannomyces graminis var. tritici (strain R3-111a-1)	25	26	25	42	42	10	51	48	51	48	52	52	51	33	29	11	11	26	25	24	33	33	49	47	50	50	28	38	42	52	50	51	49	50	48	49	50	13	25	32	13	28	41	50	54	31	54	26	10
Gallus gallus	30	27	30	11	11	73	10	9	10	10	11	11	11	13	24	87	79	25	29	31	13	14	12	10	11	11	18	8	9	11	11	11	11	12	11	11	11	71	30	10	3	6	12	10	11	7	10	27	73
Gasterosteus aculeatus	36	33	36	13	13	62	12	11	12	11	13	13	13	15	28	69	70	30	35	37	15	16	13	12	13	13	21	10	11	13	13	14	13	14	13	13	13	81	36	11	3	7	15	12	13	9	12	33	62
Giardia intestinalis	11	12	11	19	19	5	20	19	20	19	19	19	19	19	13	5	5	12	11	11	18	18	19	19	20	19	14	19	22	19	19	18	18	18	18	19	19	6	11	22	10	26	20	20	19	23	21	12	5
Giardia intestinalis (strain ATCC 50581 / GS clone H7)	10	11	10	19	19	4	20	19	19	19	19	19	19	18	11	4	4	11	10	9	17	17	18	19	19	19	12	20	22	18	18	18	18	18	18	18	19	5	10	21	12	26	19	20	19	24	21	11	4
Giardia intestinalis (strain ATCC 50803 / WB clone C6)	11	11	10	19	20	4	20	19	20	20	20	20	20	19	12	5	5	11	11	10	18	18	19	19	20	20	13	20	22	19	19	18	18	18	18	19	19	5	10	22	11	28	20	20	20	24	22	11	4
Giardia intestinalis (strain P15)	10	11	10	19	19	4	20	20	20	19	19	19	19	18	12	4	5	11	11	10	18	17	18	19	19	19	13	19	22	19	18	18	18	18	18	19	19	5	10	22	11	27	20	20	20	24	21	11	4
Gibberella fujikuroi (strain CBS 195.34 / IMI 58289 / NRRL A-6831)	26	26	26	42	42	10	50	47	50	47	51	51	51	33	29	11	12	26	26	25	33	33	48	47	50	50	28	38	41	51	50	50	49	49	48	48	50	13	26	31	13	27	41	50	56	31	52	26	10
Gibberella zeae	25	26	25	43	42	9	51	48	52	48	52	52	51	33	29	11	11	26	25	24	33	33	49	47	50	50	27	38	42	52	50	51	49	50	48	49	50	13	25	32	12	28	41	50	56	31	53	25	9
Gibberella zeae (strain PH-1 / ATCC MYA-4620 / FGSC 9075 / NRRL 31084)	24	25	24	41	41	9	49	46	49	47	50	50	50	32	27	10	11	25	24	23	32	32	47	46	49	48	26	37	41	50	48	49	46	48	47	47	48	12	24	31	12	28	40	48	54	31	51	24	9
Glarea lozoyensis (strain ATCC 20868 / MF5171)	26	26	26	42	42	10	51	48	52	49	52	52	52	34	29	11	12	26	26	25	33	33	50	48	51	51	27	39	42	53	50	52	49	50	49	50	52	13	25	32	12	28	41	51	51	31	56	26	10
Glarea lozoyensis (strain ATCC 74030 / MF5533)	21	21	21	37	37	7	45	43	45	43	45	46	45	30	23	8	9	22	21	20	30	29	44	43	44	45	24	38	41	45	43	44	43	44	43	43	45	10	20	29	15	29	36	45	45	31	49	21	7
Glycine max	28	28	28	34	34	12	33	30	32	31	33	33	33	51	30	14	14	27	28	27	50	51	33	30	32	32	27	28	30	33	32	32	31	32	32	32	32	16	27	32	10	25	35	32	33	27	33	27	12
Gorilla gorilla gorilla	24	22	24	9	9	90	8	8	9	8	9	9	9	11	19	69	69	20	24	25	11	11	10	8	9	9	14	7	7	9	9	9	9	10	9	9	9	61	24	8	2	5	10	9	9	6	8	22	89
Gregarina niphandrodes	14	15	14	27	27	5	27	26	26	27	26	27	27	25	16	5	6	15	14	13	24	24	26	25	26	26	17	26	29	25	25	25	24	24	25	25	25	6	14	28	15	37	26	27	26	29	28	14	5
Grosmannia clavigera (strain kw1407 / UAMH 11150)	25	26	25	43	43	9	51	48	52	49	52	52	52	34	28	10	11	25	25	24	33	32	49	47	50	50	27	39	43	53	50	51	50	51	49	50	50	12	24	33	13	29	42	51	53	32	54	25	9
Harpegnathos saltator	74	56	60	25	25	25	24	22	24	23	25	25	25	27	44	30	30	54	60	73	26	27	25	23	25	24	39	20	22	25	25	25	24	25	25	25	25	35	74	22	6	15	28	24	24	17	24	57	25
Helobdella robusta	54	52	54	25	25	25	25	23	25	23	25	25	25	27	45	30	30	48	54	54	27	27	26	24	25	25	39	20	22	26	26	26	25	26	25	25	25	35	54	22	6	15	29	25	25	18	25	51	25
Heterocephalus glaber	26	24	26	10	9	88	9	8	9	8	9	9	9	11	21	72	72	22	25	27	12	12	10	9	9	9	15	7	8	10	10	10	10	10	10	10	10	64	26	9	2	5	10	9	9	6	8	24	87
Homo sapiens	24	22	24	9	9	93	8	8	8	8	9	9	9	11	19	70	70	20	23	24	11	11	9	8	9	9	14	7	7	9	9	9	9	9	9	9	9	61	24	8	2	4	10	8	9	6	8	22	93
Hordeum vulgare var. distichum	26	26	26	34	34	10	32	30	32	31	33	33	33	48	29	12	12	26	26	24	47	46	33	31	32	33	26	29	31	33	32	32	31	32	32	32	32	14	25	32	11	28	35	33	32	29	32	25	10
Hyaloperonospora arabidopsidis (strain Emoy2)	23	24	23	35	35	8	36	35	36	35	36	36	36	36	27	10	10	24	24	22	35	34	36	34	35	35	26	32	36	36	35	35	34	34	34	35	35	12	23	36	12	32	38	37	35	34	36	23	8
Hymenolepis microstoma	41	42	43	29	29	16	29	26	29	27	29	29	29	30	40	19	20	40	42	41	29	29	30	28	29	29	39	25	28	30	29	29	28	29	28	28	30	22	41	25	8	19	32	29	30	23	29	42	16
Hypocrea atroviridis (strain ATCC 20476 / IMI 206040)	26	26	26	43	42	9	52	49	52	49	53	53	53	34	29	11	11	26	26	24	33	33	49	48	51	51	28	39	43	53	51	52	50	52	50	51	51	13	25	33	13	29	43	50	58	32	54	26	9
Hypocrea jecorina (strain QM6a)	25	26	25	43	43	9	52	49	52	49	53	54	53	34	29	10	11	26	26	24	34	33	50	48	51	51	28	40	43	54	51	52	51	52	50	51	51	12	25	33	13	29	43	52	59	32	54	25	9
Hypocrea virens (strain Gv29-8 / FGSC 10586)	25	26	25	43	42	9	52	48	52	49	53	53	52	33	29	11	11	26	26	24	33	32	49	49	51	51	28	39	43	53	51	52	50	51	50	50	51	13	25	33	13	29	42	51	58	31	54	25	9
Ichthyophthirius multifiliis (strain G5)	19	19	19	29	29	7	29	28	28	28	29	28	28	30	22	8	8	19	19	18	29	29	28	28	29	29	22	27	29	29	27	28	27	28	27	28	28	9	18	31	11	32	31	29	28	30	30	19	7
Ixodes scapularis	54	50	52	24	24	24	23	21	24	22	24	24	24	26	42	29	29	47	53	54	25	26	24	23	24	24	37	19	21	25	25	25	24	25	24	24	24	34	53	21	6	14	26	23	24	17	23	50	24
Kazachstania africana (strain ATCC 22294 / BCRC 22015 / CBS 2517 / CECT 1963 / NBRC 1671 / NRRL Y-8276)	22	23	22	39	39	8	43	40	43	41	43	43	44	31	26	9	9	23	22	21	31	30	42	41	43	43	25	52	57	43	42	42	41	42	41	41	43	11	21	31	14	31	39	44	42	34	45	22	8
Kazachstania naganishii (strain ATCC MYA-139 / BCRC 22969 / CBS 8797 / CCRC 22969 / KCTC 17520 / NBRC 10181 / NCYC 3082)	22	23	22	39	39	8	43	42	44	42	44	44	44	31	26	9	9	23	22	21	31	30	42	41	43	43	25	52	56	44	42	42	41	42	41	41	43	11	22	31	14	31	39	43	42	34	46	23	8
Kluyveromyces lactis (strain ATCC 8585 / CBS 2359 / DSM 70799 / NBRC 1267 / NRRL Y-1140 / WM37)	22	23	22	40	40	7	44	42	44	42	44	45	45	32	25	9	9	23	22	21	31	30	42	41	43	43	25	53	58	44	42	42	42	42	41	42	43	10	21	31	15	31	40	43	43	34	45	22	7
Komagataella pastoris (strain ATCC 76273 / CBS 7435 / CECT 11047 / NRRL Y-11430 / Wegner 21-1)	23	24	23	40	40	8	45	42	44	42	44	45	45	32	26	9	10	24	23	22	31	31	43	42	43	44	26	48	52	44	43	44	42	42	42	42	43	11	22	32	14	31	40	44	43	33	46	23	8
Komagataella pastoris (strain GS115 / ATCC 20864)	23	24	23	40	40	8	44	42	44	41	44	45	45	32	26	9	10	24	23	22	31	31	43	42	43	44	26	48	52	44	43	43	42	42	42	42	43	11	22	32	14	31	40	44	43	34	45	23	8
Laccaria bicolor (strain S238N-H82 / ATCC MYA-4686)	24	25	25	53	53	9	42	39	42	40	42	42	43	34	28	11	11	25	25	24	33	33	42	39	41	41	26	35	39	42	40	41	39	40	39	40	40	12	24	32	13	29	41	41	41	30	43	25	9
Lachancea thermotolerans (strain ATCC 56472 / CBS 6340 / NRRL Y-8284)	23	23	22	39	39	8	44	41	44	41	44	44	44	31	25	9	9	23	23	22	31	30	43	42	43	44	25	53	58	44	42	43	42	42	41	41	43	11	22	31	14	30	39	44	43	33	45	23	8
Latimeria chalumnae	32	29	32	12	12	69	11	10	11	10	12	11	11	14	25	74	76	27	31	33	14	14	12	11	12	11	19	9	10	12	12	12	12	12	12	12	12	75	32	10	3	6	13	11	12	8	11	30	69
Leishmania braziliensis	16	16	16	27	27	6	27	26	27	26	26	26	27	27	19	7	7	17	16	15	26	25	26	26	27	26	19	25	28	26	26	26	25	26	26	26	26	8	16	29	11	30	28	28	27	26	28	16	6
Leishmania donovani (strain BPK282A1)	16	16	16	27	27	6	27	26	27	26	27	27	27	26	19	7	7	17	16	15	26	25	26	26	26	27	19	26	28	27	26	26	25	25	25	26	26	8	15	29	11	29	28	28	28	27	28	16	6
Leishmania infantum	16	17	16	28	28	6	28	27	27	27	27	27	28	27	19	7	7	17	16	15	26	26	26	26	27	27	19	26	29	28	26	26	26	26	26	27	27	8	16	30	11	30	28	29	28	28	29	17	6
Leishmania major	16	17	16	28	28	6	29	27	28	27	28	28	28	27	19	7	7	17	16	15	26	26	27	27	27	27	19	26	30	27	26	26	26	26	26	27	27	8	16	30	11	30	29	29	28	28	29	17	6
Leishmania mexicana (strain MHOM/GT/2001/U1103)	16	17	16	28	28	6	28	27	27	27	27	27	28	27	19	7	7	17	16	15	26	26	27	26	27	27	19	26	29	27	26	26	26	26	26	27	26	8	16	30	11	30	28	28	28	27	28	17	6
Lepisosteus oculatus	33	30	33	12	12	68	11	10	11	10	12	11	11	14	26	75	75	28	32	34	14	14	12	11	12	11	20	9	10	12	12	12	12	12	12	12	12	80	33	10	3	6	13	11	12	8	11	30	68
Leptosphaeria maculans (strain JN3 / isolate v23.1.3 / race Av1-4-5-6-7-8)	25	26	25	42	42	9	52	49	52	50	53	54	53	34	29	11	11	25	25	24	33	33	49	49	52	51	27	40	43	53	51	51	49	50	50	50	52	12	25	33	13	29	43	53	51	31	53	25	9
Loa loa	47	47	48	29	29	18	28	26	29	27	29	29	29	30	43	22	22	45	48	47	30	30	30	27	29	29	52	24	27	30	29	30	29	30	29	29	29	25	47	25	8	19	31	29	29	22	29	46	18
Lodderomyces elongisporus (strain ATCC 11503 / CBS 2605 / JCM 1781 / NBRC 1676 / NRRL YB-4239)	22	23	22	40	40	8	44	41	44	41	44	44	44	31	25	9	9	23	22	21	31	31	43	42	43	43	26	46	50	43	42	43	41	41	41	41	42	11	22	32	15	31	39	44	43	33	46	23	8
Loxodonta africana	25	23	25	9	9	91	9	8	9	8	9	9	9	11	20	72	73	21	25	26	12	12	10	9	9	9	15	7	8	10	10	10	10	10	10	9	9	64	26	8	2	5	10	9	9	6	8	23	91
Macaca fascicularis	25	23	25	9	9	85	9	8	9	8	9	9	9	11	20	67	68	21	24	26	11	12	10	9	9	9	15	7	8	10	10	10	9	10	9	9	9	60	25	8	2	5	10	9	9	6	8	23	84
Macaca mulatta	24	22	24	9	9	90	8	8	9	8	9	9	9	11	20	69	70	20	24	25	11	12	10	8	9	9	14	7	7	9	9	9	9	10	9	9	9	61	25	8	2	5	10	9	9	6	8	22	90
Macrophomina phaseolina (strain MS6)	25	26	25	42	41	10	52	49	52	48	53	53	53	34	29	11	11	26	25	25	33	33	49	48	52	51	27	39	43	53	51	52	50	51	50	51	52	13	25	32	12	27	42	52	50	31	53	26	10
Magnaporthe oryzae (strain 70-15 / ATCC MYA-4617 / FGSC 8958)	25	26	25	42	42	9	51	48	52	49	53	53	53	33	29	11	11	26	25	24	32	32	50	48	51	51	27	39	43	53	51	51	49	51	50	51	51	13	25	32	13	29	42	51	54	31	54	25	9
Magnaporthe oryzae (strain P131)	25	26	25	42	42	9	51	48	52	48	53	53	52	33	28	11	11	25	25	24	32	32	49	48	51	51	27	38	42	52	50	51	49	50	49	50	51	12	25	32	13	28	41	50	54	31	54	25	9
Magnaporthe oryzae (strain Y34)	25	26	25	42	42	9	51	48	52	48	53	53	52	33	28	11	11	25	25	24	32	32	49	48	50	51	27	38	42	52	50	51	49	50	49	50	51	12	25	32	13	28	41	50	53	31	54	25	9
Magnaporthe poae (strain ATCC 64411 / 73-15)	24	24	24	41	41	9	48	46	49	46	49	49	49	31	27	10	10	24	24	23	31	31	46	45	48	48	26	37	42	49	46	48	47	48	45	46	48	12	23	31	13	28	40	48	51	31	52	24	9
Malassezia globosa (strain ATCC MYA-4612 / CBS 7966)	22	23	22	44	44	7	43	41	43	42	43	43	43	34	25	9	9	23	22	22	33	32	42	41	42	43	25	40	44	42	41	41	40	41	40	41	41	10	22	33	14	33	41	43	42	34	46	22	7
Malassezia sympodialis (strain ATCC 42132)	21	21	21	43	43	7	42	40	41	40	41	41	42	33	24	8	8	22	21	20	31	31	40	39	41	41	24	37	41	40	39	40	38	39	38	40	40	10	20	33	14	33	39	42	41	32	44	21	7
Marssonina brunnea f. sp. multigermtubi (strain MB_m1)	25	26	25	42	42	9	52	48	52	49	53	53	53	35	28	11	11	25	25	24	34	33	50	49	52	52	27	39	43	53	51	53	50	52	50	50	52	13	25	33	13	29	42	52	52	32	57	25	9
Megaselia scalaris	35	35	38	24	24	12	25	23	25	24	26	26	26	24	30	15	15	37	38	36	23	24	25	24	25	25	31	22	24	26	26	25	25	25	25	25	26	18	36	22	9	17	26	25	25	20	25	36	12
Melampsora larici-populina (strain 98AG31 / pathotype 3-4-7)	25	26	25	45	45	9	43	40	43	41	44	44	44	34	29	11	11	26	25	24	33	33	43	42	44	43	27	38	42	44	43	43	42	43	41	42	43	12	25	33	13	30	43	44	43	32	46	25	9
Meleagris gallopavo	30	27	30	11	11	71	10	9	10	10	11	11	11	13	23	86	77	25	29	31	13	14	12	10	11	11	18	8	9	11	11	11	11	12	11	11	11	70	30	10	3	6	12	10	11	7	10	27	71
Metarhizium acridum (strain CQMa 102)	25	26	25	42	42	9	53	50	53	50	53	53	53	33	28	10	11	26	25	24	32	32	49	51	52	52	28	41	44	54	51	52	50	51	50	50	52	12	25	31	13	29	42	52	59	32	55	25	9
Metarhizium anisopliae (strain ARSEF 23 / ATCC MYA-3075)	25	26	25	42	42	9	52	49	52	49	53	52	52	33	29	11	11	25	25	24	32	32	49	49	52	51	28	40	43	53	50	51	49	50	49	49	51	12	25	32	13	28	41	50	58	31	54	25	9
Meyerozyma guilliermondii (strain ATCC 6260 / CBS 566 / DSM 6381 / JCM 1539 / NBRC 10279 / NRRL Y-324)	22	23	22	39	39	7	43	41	43	41	43	43	43	31	25	9	9	22	22	21	30	30	41	42	42	42	24	46	49	43	42	43	41	41	41	41	42	10	21	30	14	30	37	43	42	33	45	22	8
Microbotryum violaceum (strain p1A1 Lamole)	26	26	26	48	48	9	46	42	45	42	46	46	45	36	29	11	11	26	26	25	35	35	45	42	44	45	28	39	43	46	44	44	43	44	43	44	44	13	25	35	13	30	44	46	45	33	46	26	9
Micromonas pusilla (strain CCMP1545)	24	24	23	36	36	9	35	33	34	33	35	35	35	39	27	10	10	24	23	22	38	38	35	32	34	34	24	31	34	35	33	34	33	33	32	33	33	12	23	37	11	33	38	36	35	33	36	23	9
Micromonas sp. (strain RCC299 / NOUM17)	23	24	23	36	35	9	34	32	34	33	34	34	34	39	27	10	10	23	23	23	37	36	35	32	34	34	25	31	34	35	34	34	33	33	32	33	34	12	23	37	11	32	38	35	35	33	36	24	9
Mixia osmundae (strain CBS 9802 / IAM 14324 / JCM 22182 / KY 12970)	25	25	25	46	46	9	45	42	45	43	45	45	44	35	28	10	10	25	25	24	34	34	45	42	44	44	27	39	43	45	43	44	42	43	42	43	43	12	24	34	13	30	43	44	45	32	46	25	9
Moniliophthora perniciosa (strain FA553 / isolate CP02)	14	14	14	31	31	5	28	26	27	27	27	27	27	22	16	6	6	15	14	13	22	22	27	27	27	27	16	26	28	27	26	26	26	26	27	27	26	7	13	23	13	23	26	28	27	23	29	14	5
Moniliophthora roreri (strain MCA 2997)	26	27	27	53	53	10	44	41	43	41	44	44	44	36	31	12	12	27	27	26	35	34	43	41	43	43	28	37	41	45	43	43	42	43	42	43	42	14	26	33	12	28	43	43	43	31	45	27	10
Monodelphis domestica	27	25	27	10	10	84	9	9	10	9	10	10	10	12	22	76	77	23	27	28	12	13	11	9	10	10	16	8	8	10	10	11	10	11	10	10	10	68	27	9	2	5	11	9	10	7	9	25	85
Monosiga brevicollis	33	33	33	34	34	13	34	31	34	32	34	34	34	33	39	15	16	32	33	32	32	32	34	32	33	33	33	29	32	34	33	34	33	33	32	32	33	18	33	32	9	23	38	33	34	27	34	32	13
Mucor circinelloides f. circinelloides (strain 1006PhL)	31	31	31	45	45	12	44	41	44	41	44	44	44	38	35	14	14	31	31	30	37	37	44	42	44	44	31	36	40	46	44	44	43	44	43	44	43	16	30	32	11	26	47	44	44	30	44	31	12
Mus musculus	25	23	25	9	9	92	9	8	9	8	9	9	9	11	20	73	75	21	25	26	12	12	10	9	9	9	15	7	7	10	10	10	9	10	9	9	9	65	25	8	2	5	10	9	9	6	8	23	93
Musa acuminata subsp. malaccensis	28	28	28	35	35	12	34	31	33	32	34	34	34	53	31	13	14	27	28	27	51	51	33	32	33	33	27	29	32	34	33	33	32	33	32	33	33	15	27	33	10	27	37	34	33	29	34	28	12
Mustela putorius furo	25	23	25	9	9	93	9	8	9	8	9	9	9	11	20	72	73	21	25	26	11	12	10	9	9	9	15	7	7	10	10	10	9	10	9	9	9	64	25	8	2	5	10	9	9	6	8	23	92
Mycosphaerella fijiensis (strain CIRAD86)	25	26	25	42	42	9	51	48	51	48	51	51	51	34	29	11	11	25	25	24	33	33	48	48	51	51	28	39	43	52	50	51	49	50	49	50	50	13	24	33	12	28	41	57	49	31	52	25	9
Mycosphaerella graminicola (strain CBS 115943 / IPO323)	25	26	25	43	43	9	53	49	53	50	53	53	53	35	28	10	11	25	25	24	34	33	49	49	52	52	27	40	44	52	50	51	50	50	49	50	51	12	24	33	13	29	42	57	51	31	53	25	9
Mycosphaerella pini (strain NZE10 / CBS 128990)	25	25	25	43	43	9	52	48	52	49	52	52	52	34	28	11	11	25	25	24	33	32	49	48	51	51	27	40	44	52	50	51	49	49	49	50	50	12	25	33	13	29	43	57	50	31	53	25	9
Myotis davidii	27	25	28	10	10	73	10	9	10	9	10	10	10	12	22	64	65	24	27	28	12	13	11	10	10	10	17	8	8	10	11	11	10	11	10	10	10	59	28	9	3	5	11	10	10	7	9	25	73
Myotis lucifugus	26	24	26	10	9	89	9	8	9	8	9	9	9	11	21	72	73	22	25	27	12	12	10	9	9	9	15	7	8	10	10	10	10	10	10	10	10	64	26	9	2	5	10	9	9	6	8	24	89
Naegleria gruberi	24	24	23	33	33	10	33	31	33	31	32	33	32	33	27	11	11	24	24	23	33	33	31	31	32	32	26	29	32	33	32	32	31	32	31	32	31	13	23	32	10	27	35	32	33	28	34	23	10
Nasonia vitripennis	64	53	57	25	25	24	24	22	25	23	25	25	25	27	43	28	29	51	57	65	26	26	26	23	25	25	37	20	22	25	25	26	25	25	25	25	25	33	64	21	6	14	28	24	25	17	24	55	24
Naumovozyma castellii (strain ATCC 76901 / CBS 4309 / NBRC 1992 / NRRL Y-12630)	23	23	22	40	39	8	44	41	44	42	44	44	44	32	26	9	10	23	23	21	31	30	43	42	43	44	26	52	56	43	42	42	41	42	41	41	43	11	22	31	14	30	39	43	43	34	45	22	8
Naumovozyma dairenensis (strain ATCC 10597 / BCRC 20456 / CBS 421 / NBRC 0211 / NRRL Y-12639)	22	23	22	39	39	8	44	41	43	42	43	43	43	32	26	9	9	23	22	21	31	30	42	41	43	43	25	52	57	43	42	42	41	42	41	41	42	10	22	31	14	31	38	43	42	34	45	22	8
Nectria haematococca (strain 77-13-4 / ATCC MYA-4622 / FGSC 9596 / MPVI)	25	26	25	41	41	10	50	47	50	46	51	51	50	33	28	11	11	26	25	24	33	32	48	46	50	49	27	37	41	51	50	50	49	49	48	49	49	13	25	31	12	27	41	50	56	31	51	26	10
Nematocida parisii (strain ERTm1 / ATCC PRA-289)	8	9	8	17	17	3	18	18	18	18	18	18	18	14	10	3	3	9	8	8	14	14	17	17	17	17	11	18	21	17	17	17	17	16	16	17	17	4	8	16	14	24	17	18	17	22	19	8	3
Nematocida parisii (strain ERTm3)	8	9	8	17	17	3	18	18	18	18	18	18	18	15	10	3	3	9	8	8	14	14	17	17	17	17	11	18	21	17	17	17	17	17	16	17	17	4	8	17	14	25	17	18	17	22	19	8	3
Nematocida sp. 1 (strain ERTm2 / ATCC PRA-371)	8	9	8	17	17	3	18	18	18	18	18	17	17	15	10	3	3	9	8	8	14	14	16	17	17	17	11	18	20	17	16	16	17	16	16	17	17	3	8	16	15	26	17	18	17	22	19	8	3
Nematostella vectensis	51	48	51	25	25	26	24	22	24	22	25	24	24	27	46	31	32	45	49	51	27	27	25	23	24	24	36	20	21	25	25	26	25	25	24	24	24	36	50	22	6	14	28	24	24	17	24	47	26
Neosartorya fischeri (strain ATCC 1020 / DSM 3700 / FGSC A1164 / NRRL 181)	26	27	26	43	42	10	57	53	57	53	57	57	57	34	30	11	11	27	27	25	33	33	50	53	56	55	29	40	44	69	61	63	60	61	61	61	62	13	26	32	12	28	43	52	53	31	53	26	10
Neosartorya fumigata (strain ATCC MYA-4609 / Af293 / CBS 101355 / FGSC A1100)	26	27	27	43	42	10	56	53	57	53	57	57	57	34	30	11	12	27	27	25	33	33	50	53	56	55	28	40	43	68	62	63	61	62	61	61	62	13	26	32	12	28	43	52	53	31	53	27	10
Neosartorya fumigata (strain CEA10 / CBS 144.89 / FGSC A1163)	27	27	27	43	42	10	56	53	57	53	58	57	57	34	30	11	12	27	27	25	33	33	50	53	56	56	29	40	43	68	62	64	61	62	61	61	62	13	26	32	12	28	43	52	53	31	53	27	10
Neospora caninum (strain Liverpool)	20	21	20	32	32	8	31	29	31	30	31	31	31	32	23	9	9	20	20	19	32	31	30	30	30	31	22	28	32	31	30	30	29	30	29	30	30	10	19	34	12	37	33	31	30	30	32	20	8
Neurospora crassa (strain ATCC 24698 / 74-OR23-1A / CBS 708.71 / DSM 1257 / FGSC 987)	26	26	26	43	42	9	51	48	51	48	52	52	52	34	29	11	11	26	26	25	33	33	49	48	51	51	28	39	43	51	50	50	48	50	48	49	50	13	25	33	13	29	42	51	54	31	54	26	9
Neurospora tetrasperma (strain FGSC 2508 / ATCC MYA-4615 / P0657)	25	26	25	42	42	9	50	47	50	48	52	52	51	34	28	11	11	26	26	24	33	33	48	47	50	50	27	39	42	51	49	50	49	49	47	48	49	13	25	33	13	29	41	51	53	31	53	26	9
Neurospora tetrasperma (strain FGSC 2509 / P0656)	25	26	25	42	42	9	50	47	50	48	51	51	51	34	28	11	11	26	26	24	33	33	48	47	50	50	27	39	42	51	49	49	49	49	47	48	49	13	25	33	12	29	41	50	53	31	53	26	9
Nomascus leucogenys	24	22	24	9	9	90	8	8	9	8	9	9	9	11	20	69	70	21	24	25	11	11	10	8	9	9	14	7	7	9	9	9	9	10	9	9	9	61	25	8	2	5	10	9	9	6	8	22	89
Nosema bombycis (strain CQ1 / CVCC 102059)	7	8	7	15	15	2	16	16	16	16	16	16	16	14	8	3	3	8	7	7	13	13	14	16	16	16	9	16	18	15	15	15	15	15	15	15	15	3	7	15	15	22	15	16	16	19	17	7	2
Nosema ceranae (strain BRL01)	8	8	8	16	16	2	17	17	17	17	17	17	17	14	9	3	3	8	8	7	13	13	15	17	17	17	10	18	20	16	16	16	16	16	16	16	17	3	8	16	13	24	15	17	17	19	18	8	2
Ogataea parapolymorpha (strain DL-1 / ATCC 26012 / NRRL Y-7560)	22	23	22	40	40	7	45	42	44	43	44	44	44	32	26	9	9	23	22	21	31	30	43	42	43	44	25	47	51	44	43	43	42	43	42	42	43	10	21	32	14	32	40	45	44	35	46	22	7
Oikopleura dioica	42	42	42	29	28	18	28	26	29	27	29	29	29	29	41	21	22	41	43	42	29	29	29	27	29	29	38	24	26	30	30	29	29	30	29	29	29	25	42	26	7	18	32	29	30	22	29	42	18
Ophiocordyceps sinensis (strain Co18 / CGMCC 3.14243)	21	22	21	40	40	7	47	45	47	45	48	47	47	30	24	9	9	22	22	20	30	29	44	44	46	46	25	36	40	47	44	45	44	44	43	45	45	10	21	31	14	31	38	46	52	32	49	21	7
Ophiophagus hannah	30	28	31	12	12	60	11	10	11	10	11	11	11	13	24	67	70	26	30	32	14	14	12	11	11	11	19	9	10	12	12	12	12	12	12	12	12	63	31	10	3	6	13	11	12	8	11	28	60
Ophiostoma piceae (strain UAMH 11346)	24	24	24	42	41	9	50	47	50	47	50	50	50	33	27	10	11	25	24	23	32	32	48	47	49	49	26	38	42	51	48	49	48	49	47	48	49	12	24	32	13	29	40	49	52	31	52	24	9
Oreochromis niloticus	35	32	35	13	13	65	12	11	12	11	12	12	12	15	28	71	73	30	34	36	15	15	13	12	12	12	21	10	10	13	13	13	13	13	13	13	13	82	35	11	3	6	14	12	12	8	11	32	65
Ornithorhynchus anatinus	29	26	29	11	11	71	10	9	10	9	11	11	11	13	23	73	72	25	28	30	13	13	11	10	11	10	18	8	9	11	11	11	11	11	11	11	11	65	29	10	3	6	12	10	11	7	10	27	71
Oryctolagus cuniculus	25	23	25	9	9	89	9	8	9	8	9	9	9	11	21	72	73	21	25	26	12	12	10	9	9	9	15	7	8	10	10	10	10	10	10	10	9	63	26	9	2	5	10	9	9	6	8	23	89
Oryza brachyantha	27	27	27	35	35	11	34	31	33	32	34	34	34	51	30	13	13	27	28	26	49	50	34	31	33	33	27	29	32	34	33	33	32	33	32	33	33	15	27	33	10	28	37	34	34	29	34	27	11
Oryza glaberrima	26	27	26	34	34	11	32	30	32	30	33	33	32	49	29	12	13	26	27	25	47	47	33	30	32	32	26	28	31	33	32	32	31	32	31	32	32	15	25	33	11	28	35	33	32	28	32	26	11
Oryza sativa subsp. japonica	27	27	27	33	33	12	32	30	32	30	32	32	32	49	29	13	14	26	27	26	47	47	32	30	31	31	25	27	30	33	31	32	31	31	31	32	32	15	26	32	10	26	35	32	32	27	32	27	12
Oryzias latipes	36	33	36	13	13	60	12	11	13	12	13	13	13	15	28	68	69	31	35	38	15	16	14	12	13	13	22	10	11	13	14	14	13	14	13	13	13	79	36	11	3	7	15	13	13	9	12	34	60
Ostreococcus lucimarinus (strain CCE9901)	21	22	21	36	36	7	35	33	34	33	35	35	35	39	24	8	9	21	21	20	37	36	33	32	34	34	23	31	35	34	33	33	33	33	32	33	33	10	21	38	12	35	36	35	34	33	37	21	7
Ostreococcus tauri	20	20	20	34	33	7	33	32	33	32	33	33	33	36	23	8	8	20	20	19	34	34	32	31	32	32	22	30	33	32	31	32	32	32	31	32	32	9	19	34	12	33	34	34	33	31	34	19	7
Otolemur garnettii	25	23	25	9	9	91	9	8	9	8	9	9	9	11	20	71	72	21	24	26	11	12	10	9	9	9	15	7	7	9	10	10	9	10	9	9	9	63	25	8	2	5	10	9	9	6	8	23	91
Ovis aries	25	23	25	9	9	92	9	8	9	8	9	9	9	11	20	73	73	21	25	26	12	12	10	9	9	9	15	7	8	10	10	10	9	10	10	9	9	64	26	8	2	5	10	9	9	6	8	23	94
Pan troglodytes	24	22	24	9	9	89	8	8	9	8	9	9	9	11	19	69	69	20	24	25	11	11	10	8	9	9	14	7	7	9	9	9	9	10	9	9	9	61	24	8	2	4	10	8	9	6	8	22	89
Paracoccidioides brasiliensis (strain Pb03)	25	25	25	43	43	9	63	59	63	59	64	64	64	33	28	10	10	25	25	23	33	32	49	54	57	56	27	39	42	56	53	55	53	54	53	54	54	12	24	32	14	28	42	51	51	32	54	24	9
Paracoccidioides brasiliensis (strain Pb18)	25	25	25	43	42	9	63	58	64	60	64	65	65	33	28	10	11	25	25	24	33	32	49	55	57	56	27	40	43	57	54	55	53	54	53	54	54	12	24	32	14	28	42	51	52	32	54	25	9
Paracoccidioides lutzii (strain ATCC MYA-826 / Pb01)	25	25	25	43	42	9	64	60	65	60	66	66	66	34	29	10	11	25	25	24	33	33	50	55	57	57	28	40	43	57	55	55	54	55	54	55	54	12	25	32	13	29	42	52	52	32	54	25	9
Paramecium tetraurelia	22	22	22	26	26	10	28	26	28	27	28	28	28	27	24	11	11	22	22	21	27	27	28	27	28	27	23	25	28	28	28	28	27	28	27	27	28	12	21	27	9	25	30	28	28	27	29	22	10
Pediculus humanus subsp. corporis	62	57	61	25	25	26	24	22	25	23	25	25	25	27	45	30	31	54	61	63	27	27	26	23	25	25	39	20	22	26	26	25	25	25	25	25	25	36	62	22	6	14	28	24	25	17	24	58	26
Penicillium chrysogenum (strain ATCC 28089 / DSM 1075 / Wisconsin 54-1255)	25	26	25	42	42	9	55	51	55	51	56	56	56	33	29	11	11	26	25	24	33	32	49	52	55	54	28	40	43	58	56	57	55	56	55	56	57	12	25	31	13	28	42	51	52	31	53	25	9
Penicillium digitatum (strain Pd1 / CECT 20795)	25	26	25	43	43	9	57	53	57	53	58	58	58	34	29	10	11	26	25	24	33	32	50	54	56	56	27	41	45	61	58	59	57	58	57	58	58	12	24	32	13	29	43	53	53	32	55	25	9
Penicillium digitatum (strain PHI26 / CECT 20796)	25	26	25	43	43	9	56	53	57	53	58	58	58	34	29	10	11	26	25	24	33	32	50	53	56	56	28	42	46	61	58	59	57	58	57	58	58	12	24	32	13	29	43	53	53	32	55	25	9
Penicillium marneffei (strain ATCC 18224 / CBS 334.59 / QM 7333)	26	26	26	43	43	9	57	53	57	53	58	58	58	34	30	11	11	26	26	25	34	33	50	52	56	56	28	40	43	59	57	57	55	56	55	56	57	13	25	32	13	28	43	52	52	31	54	26	10
Penicillium oxalicum (strain 114-2 / CGMCC 5302)	26	26	26	43	42	9	57	53	57	53	58	58	57	34	29	11	11	26	26	25	34	33	51	52	56	56	28	40	44	61	59	60	57	59	58	58	59	13	25	33	13	29	43	53	53	32	55	26	9
Perkinsus marinus (strain ATCC 50983 / TXsc)	20	21	20	32	32	8	32	30	31	30	31	31	31	33	23	9	9	21	20	19	32	32	31	30	31	32	23	27	31	31	31	31	30	30	30	31	31	10	20	35	11	35	34	32	31	30	33	20	8
Phaeodactylum tricornutum (strain CCAP 1055/1)	20	20	20	35	35	7	34	32	34	32	33	33	34	34	23	8	9	20	20	19	33	32	32	32	33	34	22	31	34	33	32	33	32	32	32	33	33	10	19	38	12	33	35	35	33	33	35	20	7
Phaeosphaeria nodorum (strain SN15 / ATCC MYA-4574 / FGSC 10173)	24	25	24	42	41	9	50	46	50	47	51	51	50	33	27	11	11	25	24	23	32	32	47	48	49	49	26	38	41	50	48	49	47	48	47	48	49	12	23	32	13	28	40	50	49	30	51	24	9
Phanerochaete carnosa (strain HHB-10118-sp)	25	26	25	52	52	9	42	40	42	40	43	43	43	34	29	11	11	26	25	25	34	33	42	41	42	43	27	37	40	43	41	42	40	41	41	42	42	13	25	33	13	28	41	43	43	31	44	25	9
Physcomitrella patens subsp. patens	28	28	28	36	36	12	34	31	33	32	34	34	34	47	31	13	14	27	27	27	46	45	33	32	33	33	27	29	31	35	33	34	33	34	33	33	33	15	27	34	10	27	38	34	33	28	34	27	12
Phytophthora infestans (strain T30-4)	26	26	26	35	35	10	35	33	35	33	35	35	35	37	30	12	12	26	26	25	36	36	35	33	35	34	27	30	34	35	34	35	33	34	33	34	34	14	26	38	11	28	38	35	34	31	35	26	10
Phytophthora ramorum	26	26	26	35	36	10	36	34	35	34	36	36	36	37	30	12	12	26	26	25	36	35	36	33	35	35	27	31	34	36	34	35	35	35	33	35	35	14	25	38	11	30	39	36	35	32	36	26	10
Phytophthora sojae (strain P6497)	26	26	25	34	34	10	34	32	34	33	34	34	34	35	29	12	12	26	26	25	35	34	34	32	34	33	26	30	33	34	33	34	33	33	32	33	33	14	25	37	11	27	38	35	33	30	34	26	10
Pichia sorbitophila (strain ATCC MYA-4447 / BCRC 22081 / CBS 7064 / NBRC 10061 / NRRL Y-12695)	23	24	22	41	41	8	44	42	44	42	44	44	45	33	26	9	10	24	23	22	32	32	43	42	44	44	25	45	50	44	43	43	41	42	42	42	43	11	22	33	14	31	40	44	43	33	46	23	8
Piriformospora indica (strain DSM 11827)	26	27	26	50	49	9	45	42	45	43	46	46	45	36	30	11	11	26	26	25	34	34	44	42	44	44	28	39	42	45	43	44	42	43	42	43	44	13	25	33	13	29	43	45	44	32	46	26	10
Plasmodium berghei (strain Anka)	15	16	15	28	28	5	27	26	27	27	26	27	27	27	17	6	6	16	15	14	26	26	26	25	26	26	19	26	30	26	25	25	25	25	24	25	26	7	15	29	12	42	28	27	27	29	28	15	5
Plasmodium chabaudi	14	15	14	26	26	5	25	25	25	25	25	25	25	25	17	6	6	15	14	14	25	24	24	24	25	24	17	25	27	24	23	24	23	24	23	24	23	7	14	27	12	39	27	26	25	27	27	14	5
Plasmodium falciparum (isolate 3D7)	16	17	16	28	29	6	28	27	27	27	27	27	27	28	19	7	7	17	16	16	28	27	27	26	27	27	19	26	29	26	26	26	25	26	25	26	26	8	16	29	12	41	29	28	28	29	29	16	6
Plasmodium knowlesi (strain H)	16	17	16	29	29	6	28	27	27	27	27	27	28	28	19	7	7	17	16	16	28	27	27	26	28	27	19	27	30	27	27	27	26	26	26	27	27	8	16	30	12	39	29	28	28	29	29	16	6
Plasmodium vivax (strain Salvador I)	16	17	16	29	30	6	29	28	28	28	28	28	28	29	19	7	7	17	17	16	28	28	28	27	28	28	19	27	30	28	27	27	26	27	26	27	27	8	16	31	12	41	30	29	28	30	30	16	6
Plasmodium yoelii yoelii	15	16	15	28	28	5	28	27	28	27	28	28	28	28	18	6	6	17	16	15	27	26	27	26	27	27	19	27	30	27	26	26	26	26	25	26	26	7	15	30	12	42	29	28	27	29	29	15	5
Pneumocystis jiroveci (strain SE8)	21	21	21	38	38	6	42	40	42	41	42	43	42	30	24	8	8	22	21	20	30	29	40	40	41	41	24	38	40	41	40	40	39	40	38	40	41	9	21	30	12	31	39	40	41	32	44	21	7
Pneumocystis murina (strain B123)	24	24	24	44	43	8	47	44	48	45	47	47	47	35	27	9	9	24	24	23	34	33	45	44	46	46	27	41	45	46	44	45	43	44	43	44	45	11	23	33	12	34	43	46	46	34	50	24	8
Podospora anserina (strain S / ATCC MYA-4624 / DSM 980 / FGSC 10383)	25	26	25	42	41	9	50	47	50	47	51	51	51	34	28	11	11	26	25	24	32	32	49	47	49	50	27	38	43	51	49	50	49	49	48	49	50	13	24	32	13	28	41	50	53	31	53	25	9
Polysphondylium pallidum	27	27	26	36	35	11	35	33	34	33	35	35	35	35	30	12	13	27	26	25	34	34	35	33	35	34	27	30	33	35	33	34	33	33	33	34	33	14	26	32	10	26	37	34	34	28	35	26	11
Pongo abelii	24	22	24	9	9	89	8	8	9	8	9	9	9	11	20	69	70	20	24	25	11	12	10	8	9	9	14	7	7	9	9	10	9	10	9	9	9	61	25	8	2	5	10	9	9	6	8	23	89
Populus trichocarpa	28	28	28	35	35	12	34	31	33	31	34	34	33	52	31	13	14	27	28	27	51	51	34	32	33	33	27	28	31	34	33	33	32	33	32	33	33	16	28	32	10	27	37	33	34	29	34	27	12
Postia placenta (strain ATCC 44394 / Madison 698-R)	11	11	10	22	22	4	20	20	20	20	20	20	20	16	12	5	5	11	11	10	16	16	19	19	20	19	12	19	20	20	19	20	18	19	19	19	20	5	10	18	12	17	18	21	20	18	21	11	4
Pristionchus pacificus	41	41	42	30	29	17	29	27	29	27	30	29	29	30	39	19	20	41	43	41	30	30	30	28	29	29	46	25	27	31	30	30	29	30	29	29	30	23	41	25	8	19	31	29	30	23	30	42	17
Pseudogymnoascus destructans (strain ATCC MYA-4855 / 20631-21)	25	25	25	43	44	9	53	50	54	50	54	54	54	34	29	10	11	25	25	24	34	33	50	50	53	53	27	41	44	54	51	53	51	52	50	52	53	12	25	33	13	30	43	53	54	33	57	25	9
Pseudozyma antarctica (strain T-34)	25	26	25	46	45	9	45	42	45	43	45	45	45	35	29	10	11	26	26	24	33	33	44	43	44	45	27	39	43	45	44	44	43	44	42	43	44	12	25	33	13	29	43	45	45	32	47	25	9
Pseudozyma brasiliensis (strain GHG001)	26	26	26	46	46	9	45	42	45	43	46	46	46	35	29	10	11	26	26	25	34	34	45	43	45	45	28	39	43	45	44	44	43	44	43	43	44	12	25	34	13	30	44	46	45	33	47	26	9
Pseudozyma hubeiensis (strain SY62)	26	27	26	46	46	9	45	42	45	42	45	45	45	35	29	11	11	26	26	25	33	33	44	42	44	45	27	38	42	44	44	43	42	43	42	43	44	13	25	33	13	28	44	45	44	33	46	26	9
Pteropus alecto	26	23	26	10	9	89	9	8	9	8	9	9	9	11	21	71	72	22	25	27	12	12	10	9	9	9	15	7	8	10	10	10	10	10	10	10	9	63	26	9	2	5	10	9	9	6	8	24	88
Puccinia graminis f. sp. tritici (strain CRL 75-36-700-3 / race SCCL)	25	26	25	44	44	9	42	40	43	41	43	43	43	34	29	11	11	26	26	24	33	33	43	41	42	42	27	38	42	44	42	43	42	42	41	42	42	12	25	32	13	29	42	43	43	32	45	25	9
Puccinia triticina (isolate 1-1 / race 1 (BBBD))	23	24	23	44	43	8	41	39	42	40	42	42	42	33	27	10	10	24	24	22	32	32	42	41	41	41	25	37	41	42	41	41	40	41	40	41	41	11	23	33	14	30	40	42	42	32	44	23	8
Pyrenophora teres f. teres (strain 0-1)	26	26	26	43	43	9	52	49	52	49	53	54	53	34	29	11	11	26	26	24	33	33	50	50	52	52	28	41	44	53	51	52	50	51	49	50	52	13	25	32	13	29	42	54	51	32	54	26	9
Pyrenophora tritici-repentis (strain Pt-1C-BFP)	25	26	25	42	42	9	52	48	52	48	52	53	52	33	28	11	11	25	25	24	33	32	49	48	51	51	27	40	44	52	50	51	49	50	49	49	51	13	25	32	12	28	41	53	50	31	53	25	9
Pyronema omphalodes (strain CBS 100304)	27	27	27	43	43	10	51	47	52	48	52	52	52	35	30	11	12	27	27	25	34	33	51	49	51	51	28	41	44	53	50	51	50	51	49	49	51	13	26	32	13	28	43	51	51	32	53	27	10
Pythium ultimum DAOM BR144	25	26	26	35	35	10	35	33	34	33	35	35	35	36	30	12	12	26	25	24	35	35	34	32	35	34	27	31	34	35	34	34	34	34	33	34	34	13	25	36	12	28	38	35	34	32	35	25	10
Rattus norvegicus	26	23	25	9	9	89	9	8	9	8	9	9	9	11	21	72	74	21	25	26	12	12	10	9	9	9	15	7	8	10	10	10	10	10	10	10	9	65	26	9	2	5	10	9	9	6	8	24	90
Reticulomyxa filosa	20	21	21	28	28	9	29	28	29	28	29	29	29	27	24	10	10	21	21	20	27	27	29	28	29	29	23	27	29	30	28	28	28	28	28	28	29	11	20	28	11	25	31	29	29	28	30	21	9
Rhizophagus irregularis (strain DAOM 181602 / DAOM 197198 / MUCL 43194)	31	31	30	43	43	12	42	39	42	40	43	43	43	36	34	14	14	30	30	29	36	35	43	40	42	42	31	35	38	44	42	43	41	42	41	41	42	16	30	31	11	26	45	43	42	30	43	30	12
Rhizopus delemar (strain RA 99-880 / ATCC MYA-4621 / FGSC 9543 / NRRL 43880)	30	30	30	44	44	11	43	40	44	41	44	44	44	36	34	13	14	31	30	29	36	35	44	42	44	44	31	37	40	45	44	44	43	44	43	44	44	15	30	32	11	27	46	43	44	32	45	30	11
Rhodnius prolixus	58	56	59	25	25	24	25	23	25	23	25	25	25	27	43	28	29	52	58	60	26	27	26	24	26	25	39	21	23	26	26	26	25	26	25	26	26	33	59	22	6	15	29	25	25	18	25	56	24
Rhodosporidium toruloides (strain NP11)	26	26	26	45	45	10	43	40	43	40	43	43	43	35	29	11	12	26	26	25	34	34	43	40	42	43	27	37	41	44	42	42	41	41	41	42	42	13	25	33	12	29	42	44	44	32	44	26	10
Rhodotorula glutinis (strain ATCC 204091 / IIP 30 / MTCC 1151)	11	11	11	21	21	4	21	20	20	20	21	20	21	17	12	4	5	11	11	10	17	16	21	20	20	21	13	22	21	21	20	20	20	19	20	20	21	5	10	18	13	17	20	21	21	20	22	11	4
Ricinus communis	28	28	28	36	36	11	35	32	34	32	34	34	34	53	31	13	13	28	28	27	52	51	35	32	34	34	27	29	32	35	33	34	34	34	33	34	34	15	27	33	11	28	37	34	34	30	35	27	11
Saccharomyces arboricola (strain H-6 / AS 2.3317 / CBS 10644)	19	19	18	34	34	6	38	35	38	36	37	37	38	26	22	7	8	19	19	18	26	25	36	37	37	38	21	50	50	37	36	36	36	36	35	35	37	8	18	27	14	27	34	37	37	29	39	19	6
Saccharomyces cerevisiae (strain ATCC 204508 / S288c)	23	24	23	41	40	8	44	42	44	43	44	44	44	32	26	9	10	23	23	22	32	31	43	43	44	44	25	53	58	44	43	43	42	43	41	42	43	11	22	32	14	32	40	44	43	34	46	23	8
Saccharomyces cerevisiae (strain AWRI1631)	20	21	20	37	37	7	40	38	40	39	40	40	40	29	23	8	8	21	20	19	28	27	38	40	40	41	23	50	52	40	39	39	38	39	39	39	40	9	19	29	13	29	36	40	39	31	42	20	7
Saccharomyces cerevisiae (strain AWRI796)	17	18	17	34	34	5	37	35	37	35	36	36	37	26	20	7	7	18	18	16	26	25	35	36	36	36	20	44	47	36	36	36	35	35	35	35	36	8	17	27	15	30	34	37	36	31	39	17	6
Saccharomyces cerevisiae (strain CEN.PK113-7D)	23	23	22	40	40	8	44	42	44	42	44	44	44	32	26	9	9	23	23	22	32	31	43	43	44	44	25	53	57	44	43	43	42	42	41	42	43	11	22	31	14	32	40	44	42	34	46	23	8
Saccharomyces cerevisiae (strain FostersB)	16	17	16	32	32	5	35	34	35	34	35	35	35	25	19	6	6	17	16	16	25	25	33	34	34	35	19	43	45	34	34	34	33	34	33	33	35	7	16	26	16	30	33	35	34	31	37	17	5
Saccharomyces cerevisiae (strain FostersO)	15	16	15	32	32	5	35	33	34	33	33	33	34	25	18	6	6	16	16	15	26	25	32	33	33	34	18	40	43	33	32	33	32	32	31	33	33	7	15	27	14	32	31	33	33	30	36	15	5
Saccharomyces cerevisiae (strain JAY291)	21	22	21	39	38	7	42	39	42	41	42	42	42	30	25	8	9	22	21	21	30	29	40	41	42	42	24	52	55	42	41	41	40	40	40	40	41	10	21	29	13	30	38	42	41	32	43	22	7
Saccharomyces cerevisiae (strain Kyokai no. 7 / NBRC 101557)	23	23	23	41	40	8	44	41	44	43	44	44	44	32	26	9	10	24	23	22	32	31	43	43	44	44	25	52	58	44	43	43	42	43	41	42	43	11	22	31	13	31	40	44	43	34	46	23	8
Saccharomyces cerevisiae (strain Lalvin EC1118 / Prise de mousse)	23	23	22	40	40	8	44	41	44	43	44	44	44	32	26	9	9	23	22	21	31	31	42	43	44	44	25	52	57	44	43	43	41	42	41	42	43	11	22	31	13	32	40	43	43	34	45	23	8
Saccharomyces cerevisiae (strain Lalvin QA23)	18	18	17	34	34	6	37	35	37	36	38	38	38	27	20	7	7	19	18	17	27	26	35	37	37	38	21	45	48	37	36	36	35	36	35	36	36	8	17	28	15	31	34	37	36	32	39	18	6
Saccharomyces cerevisiae (strain RM11-1a)	22	23	22	40	39	7	44	41	43	42	43	43	44	31	25	9	9	23	22	21	31	30	42	42	44	44	25	51	56	43	42	43	41	42	41	42	43	10	22	31	14	31	40	43	43	34	45	22	7
Saccharomyces cerevisiae (strain VIN 13)	17	17	17	33	33	5	35	34	35	34	35	35	35	26	20	7	7	18	17	16	26	25	33	35	35	36	20	43	46	34	34	34	33	34	33	34	34	8	16	27	13	30	33	35	34	30	37	17	5
Saccharomyces cerevisiae (strain YJM789)	23	24	23	41	40	8	44	42	44	43	44	44	44	32	26	9	9	24	23	22	32	31	43	43	44	44	25	52	58	44	43	43	42	43	42	42	43	11	22	32	14	32	40	44	43	34	46	23	8
Saccharomyces cerevisiae (strain Zymaflore VL3)	19	19	18	35	35	6	38	36	38	37	38	38	39	27	22	7	7	19	19	18	27	27	37	38	38	38	22	47	50	38	37	38	37	37	37	37	38	9	18	29	15	31	35	38	38	32	40	19	6
Saccharomyces cerevisiae x Saccharomyces kudriavzevii (strain VIN7)	22	22	21	38	38	8	41	39	41	39	41	41	41	30	24	9	9	22	21	21	30	29	40	40	41	41	24	50	54	41	40	40	39	40	39	39	40	10	21	29	13	30	38	41	40	32	43	22	8
Saccharomyces kudriavzevii (strain ATCC MYA-4449 / AS 2.2408 / CBS 8840 / NBRC 1802 / NCYC 2889)	16	17	16	31	32	5	34	33	34	33	34	34	34	25	19	6	7	17	17	15	25	24	33	33	34	33	19	41	44	34	32	33	32	32	32	32	33	7	16	26	14	30	32	34	33	29	35	16	5
Salpingoeca rosetta (strain ATCC 50818 / BSB-021)	35	34	34	33	32	14	33	31	33	31	34	33	34	32	39	16	17	34	35	33	32	32	34	31	33	33	33	29	31	34	33	34	33	33	32	32	33	19	34	31	9	22	37	33	33	27	33	34	14
Sarcophilus harrisii	28	25	28	10	10	82	10	9	10	9	10	10	10	12	22	76	76	23	27	29	12	13	11	9	10	10	16	8	8	10	11	11	10	11	10	10	10	67	28	9	2	5	11	10	10	7	9	25	82
Scheffersomyces stipitis (strain ATCC 58785 / CBS 6054 / NBRC 10063 / NRRL Y-11545)	20	21	20	37	37	7	40	38	40	38	40	40	40	28	23	8	8	21	20	19	28	27	38	38	40	39	24	42	46	40	38	39	38	38	38	38	39	9	20	30	13	29	36	41	40	31	42	20	7
Schistosoma mansoni	44	44	45	29	29	17	29	26	29	27	29	29	29	30	42	21	21	42	45	44	30	30	30	27	29	28	40	24	27	30	29	29	29	29	29	28	29	24	44	25	8	19	32	29	29	22	29	44	17
Schizophyllum commune (strain H4-8 / FGSC 9210)	26	27	26	51	51	10	43	40	43	41	44	44	44	36	30	11	12	27	26	25	34	34	43	41	42	43	28	37	41	44	42	43	42	43	42	42	42	13	26	33	13	28	43	44	43	31	45	26	10
Schizosaccharomyces cryophilus (strain OY26 / ATCC MYA-4695 / CBS 11777 / NBRC 106824 / NRRL Y48691)	23	23	22	42	42	8	44	42	44	42	44	44	44	34	26	9	9	23	23	22	33	33	42	42	43	44	25	40	44	43	41	42	41	42	41	42	41	11	22	33	13	33	41	43	43	33	46	23	8
Schizosaccharomyces japonicus (strain yFS275 / FY16936)	23	23	22	41	41	8	45	42	44	42	44	44	44	35	26	9	9	23	23	22	34	33	42	41	43	43	25	40	44	43	42	42	40	41	41	42	42	10	22	34	13	33	41	43	43	33	45	22	8
Schizosaccharomyces octosporus (strain yFS286)	23	23	22	43	43	8	44	42	44	42	44	44	44	35	26	9	9	23	23	22	34	33	43	42	43	43	25	40	44	43	41	42	41	41	41	42	42	11	22	33	13	33	41	43	43	33	45	23	8
Schizosaccharomyces pombe (strain 972 / ATCC 24843)	23	24	23	43	43	8	45	42	44	43	45	45	45	36	26	9	9	24	23	22	34	34	44	42	44	44	26	41	45	44	42	43	42	42	41	43	42	11	23	33	13	34	41	44	44	33	46	23	8
Sclerotinia sclerotiorum (strain ATCC 18683 / 1980 / Ss-1)	25	25	25	42	41	9	51	47	51	48	52	52	52	33	28	11	11	25	25	24	33	32	49	48	50	51	27	38	42	52	50	51	49	50	48	49	50	12	24	32	13	29	41	51	52	31	56	25	9
Selaginella moellendorffii	28	29	28	36	36	11	35	33	35	34	36	36	36	48	32	13	13	28	28	27	46	45	35	33	35	35	28	32	34	36	35	35	35	35	35	35	35	15	28	34	11	28	40	36	35	31	36	28	11
Serpula lacrymans var. lacrymans (strain S7.3)	25	26	25	55	56	9	43	41	44	42	44	44	44	36	29	11	11	26	26	24	35	34	44	41	43	44	27	38	41	45	43	43	42	43	42	43	43	12	25	35	12	30	44	44	43	32	45	25	9
Serpula lacrymans var. lacrymans (strain S7.9)	25	25	25	54	55	9	43	41	43	41	44	44	44	36	28	10	11	25	25	24	35	34	43	41	43	44	27	38	41	44	42	43	42	42	41	42	43	12	24	35	13	30	44	44	43	32	45	25	9
Setaria italica	27	28	27	34	34	12	32	30	32	30	33	33	33	50	30	13	14	27	27	26	48	48	32	30	32	32	26	28	31	33	31	32	31	32	31	32	31	15	27	32	10	26	35	32	32	28	32	27	12
Setosphaeria turcica (strain 28A)	25	26	26	42	42	9	52	48	52	48	53	53	52	34	29	11	11	26	26	24	34	33	48	48	51	51	28	40	44	52	50	51	50	50	49	49	51	13	25	32	13	29	43	53	51	32	53	25	9
Solanum lycopersicum	28	28	28	35	35	12	34	31	33	31	34	34	33	51	30	13	14	27	28	27	51	51	34	31	33	33	27	29	32	34	33	33	32	32	32	33	32	15	27	32	10	27	36	33	33	28	34	27	12
Solanum tuberosum	26	26	26	34	34	11	32	30	32	30	32	32	32	49	28	12	13	26	26	25	48	47	32	30	32	32	25	27	30	32	31	31	31	31	31	31	31	14	25	32	10	27	35	32	32	28	33	25	11
Solenopsis invicta	63	49	52	25	25	21	25	23	25	24	26	25	25	26	40	25	25	48	52	61	25	26	26	24	25	25	36	20	22	26	26	26	25	26	25	25	26	29	64	21	6	15	28	25	26	19	25	50	21
Sordaria macrospora (strain ATCC MYA-333 / DSM 997 / K(L3346) / K-hell)	26	27	26	43	43	10	51	47	51	48	52	52	52	34	29	11	11	26	26	25	34	33	49	48	51	51	28	39	43	52	51	50	49	50	49	49	50	13	26	33	13	29	41	51	54	32	54	26	10
Sorghum bicolor	26	27	26	34	33	11	32	30	32	30	32	32	32	49	29	13	13	26	27	25	48	47	32	30	31	31	26	28	31	32	31	32	31	31	31	32	31	15	26	31	10	27	35	32	32	28	32	26	11
Spathaspora passalidarum (strain NRRL Y-27907 / 11-Y1)	22	23	22	39	39	8	44	41	44	42	44	44	44	32	26	9	9	23	23	21	31	30	42	41	43	43	25	45	50	44	42	42	41	42	41	41	43	11	22	32	14	30	39	44	43	34	45	23	8
Spermophilus tridecemlineatus	25	23	26	10	9	87	9	8	9	8	9	9	9	11	21	69	70	21	25	26	12	12	10	9	9	9	15	7	8	10	10	10	10	10	10	10	9	62	26	9	2	5	10	9	9	6	8	23	87
Sphaerulina musiva (strain SO2202)	25	26	25	43	44	9	53	49	53	50	53	53	53	35	28	10	11	25	25	24	34	33	49	49	52	52	28	40	44	52	51	52	50	50	50	51	51	12	25	33	13	30	43	57	51	32	53	25	9
Sporisorium reilianum (strain SRZ2)	26	27	26	46	46	9	45	42	45	43	45	46	45	35	29	11	11	27	26	25	34	33	45	43	45	45	28	39	42	45	44	45	43	44	42	43	44	13	26	34	13	29	44	46	45	33	47	26	9
Sporothrix schenckii (strain ATCC 58251 / de Perez 2211183)	25	25	25	42	42	9	51	48	51	48	52	52	51	34	28	10	11	25	25	24	32	32	49	47	50	50	27	39	43	52	50	50	48	49	49	50	50	12	24	33	13	29	41	51	53	32	53	25	9
Spraguea lophii (strain 42_110)	8	9	8	17	18	3	18	18	18	17	18	18	18	15	10	3	3	9	9	8	15	14	17	18	18	18	11	19	21	18	18	17	17	17	18	18	18	4	8	17	14	25	17	18	18	21	20	9	3
Strigamia maritima	56	53	56	23	23	28	22	21	22	21	23	23	23	25	43	33	34	49	55	58	25	25	23	21	23	23	37	18	20	24	23	24	23	24	23	23	23	39	57	20	5	13	26	22	23	16	22	53	28
Strongylocentrotus purpuratus	51	48	51	22	22	31	21	20	22	20	22	22	22	24	43	36	36	45	51	52	24	24	22	20	22	22	35	18	19	23	23	23	22	23	22	22	22	41	52	19	5	12	25	21	22	15	21	48	31
Sus scrofa	26	24	26	10	10	85	9	8	9	8	9	9	9	12	21	68	70	22	25	27	12	12	10	9	10	9	15	7	8	10	10	10	10	10	10	10	10	62	26	9	2	5	11	9	10	6	9	24	86
Taeniopygia guttata	30	27	30	11	11	71	10	9	10	9	11	11	11	13	23	85	78	25	29	31	13	13	12	10	11	10	18	8	9	11	11	11	11	11	11	11	11	71	30	9	3	5	12	10	11	7	10	27	72
Takifugu rubripes	36	32	36	13	13	62	12	11	12	11	13	13	13	15	28	69	71	30	35	37	15	16	13	12	13	13	21	10	11	13	13	13	13	14	13	13	13	81	36	11	3	7	14	12	13	9	12	33	62
Talaromyces stipitatus (strain ATCC 10500 / CBS 375.48 / QM 6759 / NRRL 1006)	26	27	26	43	42	10	56	52	56	52	57	57	57	34	30	11	12	27	26	25	33	33	50	52	56	55	28	39	43	58	57	57	55	56	56	56	57	13	26	32	13	27	43	51	51	31	53	26	10
Taphrina deformans (strain PYCC 5710 / ATCC 11124 / CBS 356.35 / IMI 108563 / JCM 9778 / NBRC 8474)	21	21	21	39	38	7	41	39	41	40	42	41	42	30	24	8	9	22	21	20	29	29	40	40	41	41	24	38	40	42	39	41	39	40	39	39	40	10	20	30	13	28	37	41	41	30	44	21	7
Tetrahymena thermophila (strain SB210)	21	21	21	27	27	10	27	25	27	26	27	27	27	28	23	11	11	20	21	20	28	27	27	26	28	27	22	25	27	28	27	27	26	27	26	27	27	12	20	27	9	26	29	28	27	27	28	20	10
Tetranychus urticae	53	52	53	27	27	22	26	24	26	25	27	27	26	29	43	26	27	49	54	53	28	28	27	25	27	26	40	22	24	27	27	27	26	27	26	27	27	31	54	23	7	16	29	26	26	19	26	51	22
Tetraodon nigroviridis	36	32	36	13	13	60	12	11	12	11	13	13	13	15	28	67	68	30	35	37	15	16	13	12	13	13	22	10	11	13	13	14	13	14	13	13	13	78	36	11	3	7	14	12	13	9	12	33	60
Tetrapisispora blattae (strain ATCC 34711 / CBS 6284 / DSM 70876 / NBRC 10599 / NRRL Y-10934 / UCD 77-7)	22	23	22	39	39	8	44	41	44	42	43	43	44	32	26	9	9	23	22	21	31	30	42	42	43	43	25	51	56	44	42	43	42	42	41	41	43	11	22	31	14	31	39	44	42	34	45	23	8
Tetrapisispora phaffii (strain ATCC 24235 / CBS 4417 / NBRC 1672 / NRRL Y-8282 / UCD 70-5)	22	23	22	39	39	7	43	41	43	40	43	43	44	31	26	9	9	23	22	21	30	29	41	41	43	43	25	50	55	43	42	42	41	42	41	41	43	10	21	31	14	31	39	43	42	34	45	22	7
Thalassiosira oceanica	19	19	19	28	28	8	29	27	28	27	28	28	28	29	20	9	9	20	19	18	29	29	28	27	28	28	20	26	28	28	27	28	27	27	26	27	27	10	18	32	11	27	30	29	28	28	29	19	8
Thalassiosira pseudonana	22	22	22	34	34	8	34	32	33	32	34	34	34	34	25	9	10	22	22	21	34	33	32	32	33	33	23	29	32	33	32	32	32	32	31	32	32	11	21	38	11	32	36	34	33	32	34	22	8
Thanatephorus cucumeris (strain AG1-IA)	22	22	21	45	44	8	39	37	39	37	39	39	39	32	25	9	9	22	22	21	31	31	38	38	39	39	24	35	39	39	38	38	37	37	37	38	38	11	22	31	12	29	38	39	39	30	40	22	8
Thanatephorus cucumeris (strain AG1-IB / isolate 7/3/14)	22	23	22	46	45	8	40	38	40	38	40	40	40	33	26	9	10	23	22	22	32	32	40	39	40	40	24	35	39	40	38	39	38	38	38	39	39	11	22	31	14	27	39	40	39	31	41	23	8
Theileria annulata	14	15	14	27	27	5	28	27	28	28	27	28	28	27	17	6	6	15	15	14	26	26	26	26	27	27	18	27	30	27	25	26	25	26	24	26	26	7	14	28	13	51	28	28	27	31	29	15	5
Theileria parva	15	15	14	28	28	5	28	27	28	28	27	27	28	27	17	6	6	15	15	14	26	26	27	27	27	28	18	26	30	27	26	26	25	26	25	26	26	7	14	29	13	51	27	28	28	31	30	15	5
Thielavia heterothallica (strain ATCC 42464 / BCRC 31852 / DSM 1799)	26	26	26	43	43	9	52	49	52	49	53	53	53	34	29	11	11	26	26	24	33	33	50	49	51	51	28	40	43	53	52	52	50	51	50	51	51	13	25	33	13	29	42	51	55	32	55	26	9
Thielavia terrestris (strain ATCC 38088 / NRRL 8126)	25	26	25	43	43	9	52	48	52	49	52	52	52	35	28	11	11	26	25	24	34	33	49	48	51	51	27	40	43	52	51	51	50	50	50	51	51	12	25	34	13	30	43	52	55	32	55	25	9
Togninia minima (strain UCR-PA7)	24	25	24	44	43	9	52	49	52	49	52	52	52	34	27	10	10	25	25	23	33	33	49	48	50	50	27	38	42	52	50	51	49	50	49	50	51	12	24	33	13	30	42	50	55	31	54	24	9
Torulaspora delbrueckii (strain ATCC 10662 / CBS 1146 / NBRC 0425 / NCYC 2629 / NRRL Y-866)	22	23	22	40	40	7	44	42	44	42	44	44	44	32	26	9	9	23	22	21	31	31	43	42	43	43	25	53	58	44	43	43	42	42	42	42	44	10	22	32	14	31	40	45	43	34	46	23	8
Toxoplasma gondii	20	21	20	33	33	8	32	30	31	31	31	31	31	32	23	9	9	21	20	20	32	31	31	30	30	31	22	28	32	31	30	30	29	30	30	31	30	10	20	34	12	37	34	32	31	30	32	20	8
Trachipleistophora hominis	8	9	8	17	17	3	18	18	18	18	18	18	18	14	10	3	3	9	8	8	14	14	17	17	17	18	11	19	21	17	17	17	17	17	17	17	17	4	8	16	13	24	16	18	18	20	19	8	3
Tribolium castaneum	63	58	63	25	25	27	24	22	24	22	25	25	25	27	45	31	32	56	63	65	26	27	25	23	24	24	39	20	22	25	25	25	25	25	25	25	24	37	63	21	6	14	27	24	24	17	24	60	27
Trichinella spiralis	44	44	44	28	28	17	28	26	28	26	29	29	28	28	39	20	21	42	45	44	28	28	28	27	28	28	42	24	26	29	29	28	28	28	28	28	28	24	44	24	8	19	30	28	28	22	28	43	17
Trichomonas vaginalis	16	16	15	21	21	8	22	20	21	21	22	22	22	23	17	8	9	16	15	15	22	22	22	20	22	21	17	20	23	22	21	21	21	21	21	21	21	9	15	23	10	22	23	23	22	23	22	15	8
Trichophyton equinum (strain ATCC MYA-4606 / CBS 127.97)	25	25	25	42	42	9	57	53	57	54	58	58	58	33	28	10	11	25	25	24	32	32	48	76	74	70	27	40	44	55	54	54	52	53	53	53	54	12	24	32	13	29	42	51	50	32	53	25	9
Trichophyton rubrum (strain ATCC MYA-4607 / CBS 118892)	26	26	25	43	42	9	57	54	58	54	58	58	58	34	29	11	11	26	25	24	33	33	49	78	75	72	27	40	44	56	54	55	54	55	53	54	55	12	25	32	13	29	43	52	52	32	54	25	9
Trichophyton tonsurans (strain CBS 112818)	25	26	25	42	42	9	57	53	57	54	58	58	58	33	29	10	11	26	25	24	33	32	48	77	74	71	27	40	44	55	54	55	53	54	53	54	53	12	25	32	13	29	42	51	51	31	53	25	9
Trichophyton verrucosum (strain HKI 0517)	24	24	23	41	40	8	54	51	54	52	55	55	55	32	27	10	10	24	24	23	32	31	47	87	69	68	26	39	42	53	51	52	50	51	51	52	52	11	23	31	14	28	40	49	48	31	51	24	8
Trichoplax adhaerens	47	46	46	29	29	20	28	26	29	27	29	29	29	30	47	24	25	43	46	46	30	29	29	27	29	29	37	24	26	30	29	29	29	30	28	29	29	28	46	25	7	17	33	29	29	21	29	45	20
Trichosporon asahii var. asahii (strain ATCC 90039 / CBS 2479 / JCM 2466 / KCTC 7840 / NCYC 2677 / UAMH 7654)	23	23	22	43	43	8	42	40	42	40	42	42	42	33	26	10	10	24	23	22	32	32	41	40	41	41	25	36	40	42	40	41	39	40	40	41	41	11	22	32	13	29	40	41	41	31	42	23	8
Trichosporon asahii var. asahii (strain CBS 8904)	23	23	23	43	43	8	42	40	41	40	42	42	42	33	26	10	10	24	23	22	32	32	40	40	41	40	25	35	39	41	40	41	39	40	40	41	41	11	23	32	13	29	40	41	41	30	42	23	8
Triticum aestivum	27	28	27	33	33	12	32	30	32	30	33	33	32	48	30	14	14	27	27	26	46	46	32	30	32	32	26	28	30	32	32	32	31	31	31	32	32	16	27	31	10	25	35	32	32	28	32	27	12
Triticum urartu	26	26	26	34	34	11	33	31	33	31	33	33	33	48	29	12	13	26	26	25	46	46	32	31	32	32	26	28	31	33	32	32	31	32	32	33	32	14	26	32	10	27	35	33	32	28	32	26	11
Trypanosoma brucei brucei (strain 927/4 GUTat10.1)	16	17	16	28	28	6	29	27	28	27	28	28	28	27	19	7	7	16	16	15	26	26	27	26	27	28	19	26	29	27	26	27	26	26	26	27	26	8	16	31	12	31	29	28	28	28	30	16	6
Trypanosoma brucei gambiense (strain MHOM/CI/86/DAL972)	16	17	16	28	28	6	29	27	28	27	28	28	28	27	19	7	7	16	16	15	26	26	27	26	27	27	19	26	29	27	26	27	26	26	26	27	26	8	16	30	11	31	29	28	28	28	29	16	6
Trypanosoma congolense (strain IL3000)	7	7	7	14	14	3	15	15	15	15	14	14	14	13	8	3	3	8	7	7	13	13	14	14	14	14	10	13	16	14	14	14	14	14	13	14	14	3	7	16	11	20	14	15	15	16	16	7	2
Trypanosoma cruzi	16	16	15	26	27	6	26	26	26	25	26	26	26	26	19	7	7	16	15	15	25	24	26	25	26	26	19	25	27	26	25	25	25	25	25	26	26	8	16	29	11	29	27	26	26	27	27	16	6
Trypanosoma cruzi (strain CL Brener)	17	18	17	28	28	6	28	27	27	27	28	28	28	27	20	7	8	17	17	16	27	27	27	27	27	27	20	26	29	28	27	27	26	27	27	28	27	9	17	30	11	30	29	28	28	28	29	17	6
Trypanosoma vivax (strain Y486)	3	4	3	8	8	1	8	8	7	8	7	7	8	7	4	1	1	4	3	3	7	7	7	7	7	7	5	8	8	7	7	7	7	7	7	7	7	2	3	8	11	12	7	8	7	10	8	4	1
Tuber melanosporum (strain Mel28)	25	26	25	43	43	9	52	48	52	49	52	52	52	34	29	10	11	26	25	24	33	33	51	49	51	52	28	41	44	53	50	51	50	50	49	50	51	12	25	32	13	29	43	51	51	32	54	25	9
Tupaia chinensis	26	24	26	10	10	81	9	9	10	9	10	10	10	12	21	67	68	22	26	27	12	12	10	9	10	10	16	7	8	10	10	10	10	10	10	10	10	61	27	9	2	5	11	9	10	6	9	24	81
Uncinocarpus reesii (strain UAMH 1704)	25	25	25	42	42	9	57	53	57	54	58	58	57	33	28	10	11	25	25	24	32	32	49	54	56	56	28	41	44	56	54	55	53	53	53	53	55	12	24	32	13	29	42	50	51	33	53	25	9
Ustilago hordei (strain Uh4875-4)	26	27	26	46	46	9	45	42	45	43	46	46	46	35	30	11	11	27	26	25	34	34	45	43	45	45	28	39	42	46	44	44	43	43	43	44	44	13	26	34	13	29	44	45	45	32	47	26	10
Ustilago maydis (strain 521 / FGSC 9021)	25	26	25	44	44	9	43	40	43	41	43	44	44	33	28	11	11	26	25	24	32	32	44	41	42	43	27	38	41	44	43	43	41	42	42	42	43	12	25	32	13	28	43	43	43	32	45	25	9
Vanderwaltozyma polyspora (strain ATCC 22028 / DSM 70294)	22	22	22	39	39	7	44	41	44	42	43	43	43	31	25	9	9	22	22	21	30	30	42	41	43	43	24	52	56	43	41	41	40	41	40	40	42	10	21	31	14	31	39	43	42	34	44	22	7
Vavraia culicis (isolate floridensis)	9	9	9	18	18	3	19	19	19	19	19	19	19	15	10	3	3	10	9	8	15	14	18	18	18	19	12	20	22	18	18	18	18	18	18	18	19	4	8	17	14	25	18	20	19	22	20	9	3
Verticillium alfalfae (strain VaMs.102 / ATCC MYA-4576 / FGSC 10136)	23	23	23	39	39	8	48	45	48	45	49	49	48	32	26	10	10	24	23	22	31	30	45	45	47	47	26	38	40	49	47	47	45	47	45	46	47	11	23	31	13	28	39	47	51	31	50	23	8
Verticillium dahliae (strain VdLs.17 / ATCC MYA-4575 / FGSC 10137)	25	25	25	42	42	9	52	49	52	49	52	52	52	34	28	10	11	25	25	24	33	32	48	48	51	51	27	39	43	52	50	50	48	49	48	50	50	12	24	32	13	28	41	50	55	32	53	25	9
Vitis vinifera	27	28	27	36	35	11	34	32	33	31	34	34	33	55	31	13	13	27	27	27	54	53	34	32	33	33	27	29	32	34	33	33	33	33	32	33	33	15	27	34	10	28	37	33	34	29	34	27	11
Vittaforma corneae (strain ATCC 50505)	7	8	8	16	16	2	16	16	16	16	16	16	16	13	9	3	3	8	7	7	13	12	15	16	16	16	11	17	19	16	15	16	16	15	15	15	16	3	7	15	13	23	15	17	16	20	18	8	2
Volvox carteri	24	24	24	33	34	10	33	31	32	30	32	32	32	39	27	11	11	24	24	23	38	37	32	30	32	31	25	29	31	32	31	31	31	31	31	31	31	13	24	35	10	29	36	33	32	28	33	24	10
Wallemia ichthyophaga (strain EXF-994 / CBS 113033)	25	25	25	47	47	8	46	43	46	43	46	46	46	34	29	10	10	25	25	24	34	33	45	44	46	46	27	42	45	46	44	45	43	44	43	44	45	11	24	34	13	31	45	46	46	34	48	25	8
Wallemia sebi (strain ATCC MYA-4683 / CBS 633.66)	24	25	25	47	47	8	45	42	45	43	45	45	45	34	29	10	10	25	25	24	34	33	44	43	44	45	27	42	45	46	44	44	43	44	43	44	45	12	24	34	13	32	44	45	45	33	48	25	8
Wickerhamomyces ciferrii (strain F-60-10 / ATCC 14091 / CBS 111 / JCM 3599 / NBRC 0793 / NRRL Y-1031)	23	24	23	39	40	8	43	41	43	41	44	44	44	31	26	10	10	24	23	22	31	30	43	42	43	44	26	47	50	44	42	43	41	42	41	41	43	11	23	30	13	29	39	44	43	33	45	24	8
Wuchereria bancrofti	45	45	46	29	28	17	29	26	29	27	29	29	29	29	41	20	21	43	47	45	29	29	30	27	29	28	51	24	27	30	29	29	28	29	28	29	29	24	46	25	8	19	31	29	29	22	29	44	17
Xenopus tropicalis	32	29	32	12	12	69	11	10	11	10	11	11	11	14	26	75	77	27	31	34	14	14	12	11	11	11	19	9	10	12	12	12	12	12	12	12	12	75	32	10	3	6	13	11	12	8	11	30	70
Xiphophorus maculatus	35	32	35	13	13	63	12	11	12	11	13	13	13	15	28	69	71	30	35	37	15	16	13	12	13	13	21	10	11	13	13	13	13	13	13	13	13	81	36	11	3	7	14	12	13	8	12	33	63
Yarrowia lipolytica (strain CLIB 122 / E 150)	25	25	25	42	42	9	47	45	47	45	47	48	47	34	28	10	10	26	25	23	33	33	47	45	48	47	27	43	47	47	46	46	44	45	44	45	45	12	24	33	13	29	42	46	47	33	48	25	9
Zea mays	22	23	22	32	32	9	31	29	30	29	31	31	31	44	25	10	10	22	22	21	42	42	30	29	30	31	23	27	30	30	30	30	29	29	29	30	30	12	22	31	12	29	33	32	30	28	31	22	9
Zygosaccharomyces bailii (strain CLIB 213 / ATCC 58445 / CBS 680 / CCRC 21525 / NBRC 1098 / NCYC 1416 / NRRL Y-2227)	22	23	22	39	38	7	43	40	43	41	43	43	43	31	25	9	9	23	22	21	30	29	42	41	42	42	24	52	56	44	41	42	40	41	40	40	43	10	21	31	14	30	39	43	43	34	44	22	7
Zygosaccharomyces rouxii (strain ATCC 2623 / CBS 732 / NBRC 1130 / NCYC 568 / NRRL Y-229)	22	23	22	40	40	7	44	42	44	42	44	44	44	32	26	9	9	23	22	21	31	30	43	42	43	43	25	52	57	44	42	43	42	43	41	41	43	10	22	32	14	31	40	44	43	35	46	22	7
[truncated: 383 more columns]
