# Supplementary material for: Computational Analysis of the Predicted Evolutionary Conservation of Human Phosphorylation Sites
Source: PLoS One. 2016 Apr 5;11(4):e0152809. doi: 10.1371/journal.pone.0152809 (PMC4821552; doi:10.1371/journal.pone.0152809)
Supplement: S5 Table — (XLSX) [file pone.0152809.s005.xlsx]

## Sheet: Sheet1
	Average conservation (averaged over all the species)
Species	S sites	T sites	Y sites
Acromyrmex echinatior	23.5174	34.2436	27.239
Acyrthosiphon pisum	23.1926	34.0742	26.9234
Aedes aegypti	23.7889	34.2158	27.3155
Agaricus bisporus var. bisporus (strain H97 / ATCC MYA-4626 / FGSC 10389)	23.4455	37.2065	32.949
Agaricus bisporus var. burnettii (strain JB137-S8 / ATCC MYA-4627 / FGSC 10392)	23.2807	37.5406	32.8144
Ailuropoda melanoleuca	18.6381	21.7494	18.3202
Ajellomyces capsulatus (strain G186AR / H82 / ATCC MYA-2454 / RMSCC 2432)	24.0812	38.71	35.9188
Ajellomyces capsulatus (strain H143)	23.0673	37.8654	33.7239
Ajellomyces capsulatus (strain H88)	23.9606	38.3921	35.9234
Ajellomyces capsulatus (strain NAm1 / WU24)	23.5244	38.1323	34.007
Ajellomyces dermatitidis (strain ATCC 18188 / CBS 674.68)	24.6381	38.6056	36.2552
Ajellomyces dermatitidis (strain ER-3 / ATCC MYA-2586)	24.6821	38.6868	36.2645
Ajellomyces dermatitidis (strain SLH14081)	24.5081	38.2645	36.2111
Amborella trichopoda	22.5406	25.1879	29.3573
Amphimedon queenslandica	23.1787	34.2738	27.4153
Anas platyrhynchos	18.9791	23.768	18.9374
Anolis carolinensis	19.3341	24.2204	19.2831
Anopheles darlingi	23.5777	34.2691	26.5151
Anopheles gambiae	24.0626	34.3712	27.3759
Apis mellifera	23.4223	34.2274	26.7007
Arabidopsis lyrata subsp. lyrata	22.7703	28.6682	28.8886
Arabidopsis thaliana	22.7703	28.0162	28.645
Arthrobotrys oligospora (strain ATCC 24927 / CBS 115.81 / DSM 1491)	24.2807	36.9188	34.4687
Arthroderma benhamiae (strain ATCC MYA-4681 / CBS 112371)	24.2738	37.3387	34.0603
Arthroderma gypseum (strain ATCC MYA-4604 / CBS 118893)	24.232	38.6102	35.5684
Arthroderma otae (strain ATCC MYA-4605 / CBS 113480)	23.9258	38.4524	35.4942
Ascaris suum	20.7355	35.3248	25.6473
Ashbya aceri	21.4316	36.6798	30.8144
Ashbya gossypii (strain ATCC 10895 / CBS 109.51 / FGSC 9923 / NRRL Y-1056)	21.8608	37.6288	33.6288
Aspergillus clavatus (strain ATCC 1007 / CBS 513.65 / DSM 816 / NCTC 3887 / NRRL 1)	24.2367	38.5731	36.1601
Aspergillus flavus (strain ATCC 200026 / FGSC A1120 / NRRL 3357 / JCM 12722 / SRRC 167)	23.9095	38.0789	35.1114
Aspergillus kawachii (strain NBRC 4308)	24.0487	38.1369	35.4803
Aspergillus niger (strain ATCC 1015 / CBS 113.46 / FGSC A1144 / LSHB Ac4 / NCTC 3858a / NRRL 328 / USDA 3528.7)	23.8237	38.1415	34.478
Aspergillus niger (strain CBS 513.88 / FGSC A1513)	24.051	38.0696	35.0858
Aspergillus oryzae (strain 3.042)	23.7564	37.8515	34.3805
Aspergillus oryzae (strain ATCC 42149 / RIB 40)	23.8608	37.8097	34.8886
Aspergillus terreus (strain NIH 2624 / FGSC A1156)	23.8794	38.1531	35.1972
Astyanax mexicanus	20.0882	25.5383	20.2343
Atta cephalotes	23.5684	34.3179	26.9698
Aureococcus anophagefferens	21.8399	17.9582	27.1044
Auricularia delicata (strain TFB10046)	15.7819	20.1833	10.6009
Babesia bovis	17.2529	13.7401	24.4942
Batrachochytrium dendrobatidis (strain JAM81 / FGSC 10211)	22.413	37.6729	32.9745
Baudoinia compniacensis (strain UAMH 10762)	22.8863	37.406	35.1485
Beauveria bassiana (strain ARSEF 2860)	23.8701	38.1995	35.3968
Blastocystis hominis	21.3086	36.29	25.9768
Blumeria graminis f. sp. hordei (strain DH14)	21.5476	38.6961	36.1763
Bombyx mori	23.0905	34.3341	26.6659
Bos taurus	18.7123	21.8724	18.348
Botryosphaeria parva (strain UCR-NP2)	23.8237	37.949	35.8399
Botryotinia fuckeliana (strain BcDW1)	24.1299	37.3016	35.6705
Botryotinia fuckeliana (strain T4)	23.993	37.5916	34.9652
Brachypodium distachyon	22.8631	29.6775	29.109
Branchiostoma floridae	21.9142	30.5244	23.7146
Brassica rapa subsp. pekinensis	22.4455	29.5313	28.2297
Brugia malayi	22.7123	36.5708	28.2042
Byssochlamys spectabilis (strain No. 5 / NBRC 109023)	23.8515	38.0673	35.7889
Caenorhabditis brenneri	23.6079	34.5731	27.9072
Caenorhabditis briggsae	23.5661	35.1601	28.4316
Caenorhabditis elegans	23.8376	35.3503	28.1601
Caenorhabditis japonica	23.8561	35.1949	28.0742
Caenorhabditis remanei	23.5244	34.6613	27.7309
Callithrix jacchus	18.2668	21.1276	17.9258
Camponotus floridanus	23.4664	34.2784	27.0464
Candida albicans (strain SC5314 / ATCC MYA-2876)	22.993	38.1578	32.3295
Candida albicans (strain WO-1)	23.2204	38.478	32.478
Candida dubliniensis (strain CD36 / ATCC MYA-646 / CBS 7987 / NCPF 3949 / NRRL Y-17841)	23.4664	38.7889	33.5545
Candida glabrata (strain ATCC 2001 / CBS 138 / JCM 3761 / NBRC 0622 / NRRL Y-65)	22.6102	39.0557	33.3109
Candida maltosa (strain Xu316)	22.9582	37.8561	32.3248
Candida orthopsilosis (strain 90-125)	23.0626	38.4571	33.3341
Candida parapsilosis (strain CDC 317 / ATCC MYA-4646)	23.2088	38.1578	33.2807
Candida tenuis (strain ATCC 10573 / BCRC 21748 / CBS 615 / JCM 9827 / NBRC 10315 / NRRL Y-1498 / VKM Y-70)	20.4942	37.5336	31.2622
Candida tropicalis (strain ATCC MYA-3404 / T1)	22.9304	38.1346	32.0209
Canis familiaris	18.6821	21.7517	18.2413
Capsaspora owczarzaki (strain ATCC 30864)	24.3271	35.6705	30.0418
Cavia porcellus	18.6798	22.1067	18.4316
Ceriporiopsis subvermispora (strain B)	23.3759	35.6357	32.4339
Chaetomium globosum (strain ATCC 6205 / CBS 148.51 / DSM 1962 / NBRC 6347 / NRRL 1970)	23.6868	35.9327	33.2413
Chaetomium thermophilum (strain DSM 1495 / CBS 144.50 / IMI 039719)	24.5476	35.4385	35.2251
Chlamydomonas reinhardtii	22.6775	18.5592	28.2599
Chlorella variabilis	22.8376	18.1926	27.7332
Ciona intestinalis	22.1787	33.051	25.464
Ciona savignyi	21.8979	33.2274	25.2158
Claviceps purpurea (strain 20.1)	24.1183	37.6984	35.2738
Clavispora lusitaniae (strain ATCC 42720)	22.4408	36.0858	31.8538
Clonorchis sinensis	21.71	34.3527	26.8283
Coccidioides immitis (strain RS)	24.007	38.9072	36.051
Coccidioides posadasii (strain C735)	24.1555	39.1903	36.5893
Coccidioides posadasii (strain RMSCC 757 / Silveira)	23.9698	38.7865	36.1671
Cochliobolus heterostrophus (strain C4 / ATCC 48331 / race T)	24.0974	37.3666	35.2343
Cochliobolus heterostrophus (strain C5 / ATCC 48332 / race O)	24.0209	37.2111	35.3248
Cochliobolus sativus (strain ND90Pr / ATCC 201652)	23.9142	37.3643	35.3689
Colletotrichum gloeosporioides (strain Cg-14)	23.3921	36.7749	32.9907
Colletotrichum gloeosporioides (strain Nara gc5)	23.1114	36.5963	33.3735
Colletotrichum graminicola (strain M1.001 / M2 / FGSC 10212)	24.1044	37.935	35.3387
Colletotrichum higginsianum (strain IMI 349063)	24.0928	37.3132	34.819
Colletotrichum orbiculare (strain 104-T / ATCC 96160 / CBS 514.97 / LARS 414 / MAFF 240422)	24.116	37.5429	34.9652
Coniosporium apollinis (strain CBS 100218)	23.8445	37.9791	35.9327
Coprinopsis cinerea (strain Okayama-7 / 130 / ATCC MYA-4618 / FGSC 9003)	23.9513	35.5058	32.6288
Cordyceps militaris (strain CM01)	23.7285	37.9559	34.8005
Crassostrea gigas	22.1856	31.7541	24.5151
Cricetulus griseus	18.5847	22.3875	18.1485
Cryptococcus gattii serotype B (strain WM276 / ATCC MYA-4071)	23.9304	36.2575	33.6821
Cryptococcus neoformans var. grubii serotype A (strain H99 / ATCC 208821 / CBS 10515 / FGSC 9487)	23.7842	36.2738	33.4432
Cryptococcus neoformans var. neoformans serotype D (strain B-3501A)	24	36.0974	33.645
Cryptococcus neoformans var. neoformans serotype D (strain JEC21 / ATCC MYA-565)	23.9165	36.2738	33.7007
Cryptosporidium hominis	20.7425	15.6682	23.8608
Cryptosporidium muris (strain RN66)	17.7726	15.7193	25.2274
Cryptosporidium parvum (strain Iowa II)	21.2251	16.1299	25.0325
Culex quinquefasciatus	23.6497	34.123	27.0626
Dactylellina haptotyla (strain CBS 200.50)	23.9675	37.2065	34.4664
Danaus plexippus	23.0371	34.1392	26.7703
Danio rerio	20.1253	25.5383	20.2784
Daphnia pulex	23.4037	33.6079	26.5824
Debaryomyces hansenii (strain ATCC 36239 / CBS 767 / JCM 1990 / NBRC 0083 / IGC 2968)	23.0186	37.8329	33.6079
Dictyostelium discoideum	24.1415	35.7564	29.2552
Dictyostelium fasciculatum (strain SH3)	23.7077	33.8515	28.8005
Dictyostelium purpureum	23.6218	34.6589	28.297
Drosophila ananassae	24.2645	34.464	27.7935
Drosophila erecta	24.1787	34.7262	27.9838
Drosophila grimshawi	24.0673	34.7703	27.9049
Drosophila melanogaster	24.2947	34.6056	28.0998
Drosophila mojavensis	24.1415	34.7216	27.9536
Drosophila persimilis	24.2251	34.6984	27.7007
Drosophila pseudoobscura pseudoobscura	24.3225	34.5081	27.7053
Drosophila sechellia	24.2042	34.826	27.9211
Drosophila simulans	23.9304	34.8933	27.478
Drosophila virilis	24.2227	34.7587	28.0139
Drosophila willistoni	24.3852	34.7471	27.8492
Drosophila yakuba	24.1787	34.652	27.8747
Echinococcus multilocularis	22.9397	35.1787	27.5058
Ectocarpus siliculosus	22.6613	21.4408	28.1137
Edhazardia aedis (strain USNM 41457)	13.703	20.4524	15.348
Eimeria acervulina	21.8213	15.9513	22.2947
Emericella nidulans (strain FGSC A4 / ATCC 38163 / CBS 112.46 / NRRL 194 / M139)	23.8028	38.0673	35.7796
Encephalitozoon cuniculi (strain GB-M1)	10.051	18.0046	16.6427
Encephalitozoon hellem (strain ATCC 50504)	8.98376	18.0255	16.4246
Encephalitozoon intestinalis (strain ATCC 50506)	11.3202	18.1276	16.7355
Encephalitozoon romaleae (strain SJ-2008)	10.0835	18.1647	16.6821
Endocarpon pusillum (strain Z07020 / HMAS-L-300199)	22.9559	35.2088	34.1206
Entamoeba dispar (strain ATCC PRA-260 / SAW760)	18.1833	32.5406	21.4037
Entamoeba histolytica	18.2923	32.5568	21.2111
Entamoeba nuttalli (strain P19)	16.7773	12.0835	17.7912
Enterocytozoon bieneusi (strain H348)	11.7332	23.3063	12.2645
Equus caballus	18.5197	21.703	18.2274
Eremothecium cymbalariae (strain CBS 270.75 / DBVPG 7215 / KCTC 17166 / NRRL Y-17582)	22.2807	37.6961	32.9838
Eutypa lata (strain UCR-EL1)	23.8028	36.3016	34.4153
Exophiala dermatitidis (strain ATCC 34100 / CBS 525.76 / NIH/UT8656)	24.1114	37.3109	35.4107
Felis catus	18.645	21.7935	18.297
Fibroporia radiculosa (strain TFFH 294)	23.0023	35.6752	33.6102
Ficedula albicollis	19.2923	23.9513	19.1439
Fomitopsis pinicola (strain FP-58527)	23.3434	36.2413	33.0232
Fusarium oxysporum f. sp. cubense (strain race 1)	23.877	37.6659	34.058
Fusarium oxysporum f. sp. cubense (strain race 4)	23.3968	36.8213	32.239
Fusarium oxysporum f. sp. lycopersici (strain 4287 / CBS 123668 / FGSC 9935 / NRRL 34936)	23.7309	37.6079	34.1462
Fusarium oxysporum (strain Fo5176)	23.9768	37.2738	34.2877
Fusarium pseudograminearum (strain CS3096)	24.1903	38.0487	35.0951
Gaeumannomyces graminis var. tritici (strain R3-111a-1)	24.1949	37.4896	34.8422
Gallus gallus	19.2251	23.9559	19.1485
Gasterosteus aculeatus	20.1717	25.9211	20.5197
Giardia intestinalis	17.2088	12.2181	17.4826
Giardia intestinalis (strain ATCC 50581 / GS clone H7)	16.1903	11.1833	16.9327
Giardia intestinalis (strain ATCC 50803 / WB clone C6)	16.1439	11.6752	17.6613
Giardia intestinalis (strain P15)	15.6589	11.5267	17.4594
Gibberella fujikuroi (strain CBS 195.34 / IMI 58289 / NRRL A-6831)	24.0696	37.7494	34.9165
Gibberella zeae	24.2367	37.4269	35.0371
Gibberella zeae (strain PH-1 / ATCC MYA-4620 / FGSC 9075 / NRRL 31084)	23.8074	37.1763	33.9072
Glarea lozoyensis (strain ATCC 20868 / MF5171)	23.7239	36.8399	34.8515
Glarea lozoyensis (strain ATCC 74030 / MF5533)	21.9907	36.5754	31.1323
Glycine max	22.3295	32.6427	28.4896
Gorilla gorilla gorilla	18.0951	20.9211	17.7541
Gregarina niphandrodes	19.2111	14.6334	22.4084
Grosmannia clavigera (strain kw1407 / UAMH 11150)	24.3086	38.2622	35.0278
Harpegnathos saltator	23.29	32.7193	26.7541
Helobdella robusta	23.4432	34.1044	26.6357
Heterocephalus glaber	18.6102	21.9907	18.3457
Homo sapiens	18.1369	20.7494	17.7935
Hordeum vulgare var. distichum	22.5661	29.9118	28.3086
Hyaloperonospora arabidopsidis (strain Emoy2)	22.2738	35.6752	29.2158
Hymenolepis microstoma	22.4524	35.1508	27.4316
Hypocrea atroviridis (strain ATCC 20476 / IMI 206040)	24.1485	38.0186	35.4408
Hypocrea jecorina (strain QM6a)	24.6218	38.413	35.6682
Hypocrea virens (strain Gv29-8 / FGSC 10586)	23.6032	37.8933	35.3991
Ichthyophthirius multifiliis (strain G5)	17.4246	15.5035	24.5731
Ixodes scapularis	22.2274	33.5777	25.3132
Kazachstania africana (strain ATCC 22294 / BCRC 22015 / CBS 2517 / CECT 1963 / NBRC 1671 / NRRL Y-8276)	21.9397	38.8283	33.1601
Kazachstania naganishii (strain ATCC MYA-139 / BCRC 22969 / CBS 8797 / CCRC 22969 / KCTC 17520 / NBRC 10181 / NCYC 3082)	22.3875	38.5777	33.1508
Kluyveromyces lactis (strain ATCC 8585 / CBS 2359 / DSM 70799 / NBRC 1267 / NRRL Y-1140 / WM37)	22.5916	38.2506	33.181
Komagataella pastoris (strain ATCC 76273 / CBS 7435 / CECT 11047 / NRRL Y-11430 / Wegner 21-1)	22.2807	37.471	33.3202
Komagataella pastoris (strain GS115 / ATCC 20864)	22.297	37.4988	33.2413
Laccaria bicolor (strain S238N-H82 / ATCC MYA-4686)	23.0998	34.355	31.8469
Lachancea thermotolerans (strain ATCC 56472 / CBS 6340 / NRRL Y-8284)	22.2297	38.3619	33.1879
Latimeria chalumnae	19.4524	24.6682	19.6079
Leishmania braziliensis	19.7193	17.0325	23.0557
Leishmania donovani (strain BPK282A1)	20.1276	15.6984	23.2251
Leishmania infantum	20.3318	16.1485	23.703
Leishmania major	20.2761	16.181	23.8237
Leishmania mexicana (strain MHOM/GT/2001/U1103)	20.4037	16.1879	23.6148
Lepisosteus oculatus	19.7587	24.9026	19.8051
Leptosphaeria maculans (strain JN3 / isolate v23.1.3 / race Av1-4-5-6-7-8)	23.8469	36.7749	34.993
Loa loa	23.2019	36.1787	28.1601
Lodderomyces elongisporus (strain ATCC 11503 / CBS 2605 / JCM 1781 / NBRC 1676 / NRRL YB-4239)	24.0789	38.4872	32.949
Loxodonta africana	18.703	21.9165	18.355
Macaca fascicularis	17.9861	21.2251	17.7146
Macaca mulatta	18.1787	21.0278	17.8144
Macrophomina phaseolina (strain MS6)	23.6265	37.1137	34.6729
Magnaporthe oryzae (strain 70-15 / ATCC MYA-4617 / FGSC 8958)	24.3712	37.1531	35.2019
Magnaporthe oryzae (strain P131)	24.1972	37.1485	34.8608
Magnaporthe oryzae (strain Y34)	24.2019	37.0139	34.8701
Magnaporthe poae (strain ATCC 64411 / 73-15)	23.7726	37.5522	33.5104
Malassezia globosa (strain ATCC MYA-4612 / CBS 7966)	22.6705	37.2297	32.5336
Malassezia sympodialis (strain ATCC 42132)	20.6589	33.8121	31.2622
Marssonina brunnea f. sp. multigermtubi (strain MB_m1)	23.8817	37.1415	35.2599
Megaselia scalaris	20.8747	34.5081	23.116
Melampsora larici-populina (strain 98AG31 / pathotype 3-4-7)	23.0139	36.8097	32.9234
Meleagris gallopavo	19.0557	24.0232	18.9397
Metarhizium acridum (strain CQMa 102)	23.6288	37.6961	35.3898
Metarhizium anisopliae (strain ARSEF 23 / ATCC MYA-3075)	23.4826	37.5522	34.9861
Meyerozyma guilliermondii (strain ATCC 6260 / CBS 566 / DSM 6381 / JCM 1539 / NBRC 10279 / NRRL Y-324)	22.5012	37.3689	32.2599
Microbotryum violaceum (strain p1A1 Lamole)	24.1253	36.6891	34
Micromonas pusilla (strain CCMP1545)	23.9675	35.0673	28.9629
Micromonas sp. (strain RCC299 / NOUM17)	23.3805	29.1578	28.8677
Mixia osmundae (strain CBS 9802 / IAM 14324 / JCM 22182 / KY 12970)	22.7633	36.0974	33.2923
Moniliophthora perniciosa (strain FA553 / isolate CP02)	18.7587	20.7842	21.5847
Moniliophthora roreri (strain MCA 2997)	23.4501	35.6311	33.2761
Monodelphis domestica	19.0998	22.993	18.7796
Monosiga brevicollis	22.8028	35.6821	28.7726
Mucor circinelloides f. circinelloides (strain 1006PhL)	24.8213	38.3434	33.8005
Mus musculus	18.8538	22.0951	18.4246
Musa acuminata subsp. malaccensis	22.5986	29.5012	29.355
Mustela putorius furo	18.6891	21.7981	18.297
Mycosphaerella fijiensis (strain CIRAD86)	23.0093	36.6357	34.5104
Mycosphaerella graminicola (strain CBS 115943 / IPO323)	23.3457	36.9443	35.1856
Mycosphaerella pini (strain NZE10 / CBS 128990)	22.9466	35.7842	34.8515
Myotis davidii	18.2042	22.3179	17.8051
Myotis lucifugus	18.6705	22.0302	18.3759
Naegleria gruberi	21.2158	30.123	26.8886
Nasonia vitripennis	23.1949	33.348	26.2088
Naumovozyma castellii (strain ATCC 76901 / CBS 4309 / NBRC 1992 / NRRL Y-12630)	22.6914	38.8074	33.2715
Naumovozyma dairenensis (strain ATCC 10597 / BCRC 20456 / CBS 421 / NBRC 0211 / NRRL Y-12639)	23.0023	38.4385	32.9652
Nectria haematococca (strain 77-13-4 / ATCC MYA-4622 / FGSC 9596 / MPVI)	23.6172	37.3875	34.4176
Nematocida parisii (strain ERTm1 / ATCC PRA-289)	13.3063	26.1763	15.5429
Nematocida parisii (strain ERTm3)	13.2738	26.3666	15.6381
Nematocida sp. 1 (strain ERTm2 / ATCC PRA-371)	13.3782	26.3457	15.4849
Nematostella vectensis	22.2065	33.4339	25.8677
Neosartorya fischeri (strain ATCC 1020 / DSM 3700 / FGSC A1164 / NRRL 181)	24.0209	38.4153	35.8863
Neosartorya fumigata (strain ATCC MYA-4609 / Af293 / CBS 101355 / FGSC A1100)	24.174	38.7378	35.9675
Neosartorya fumigata (strain CEA10 / CBS 144.89 / FGSC A1163)	24.1299	38.7332	36.0464
Neospora caninum (strain Liverpool)	21.4594	17.0162	26.2042
Neurospora crassa (strain ATCC 24698 / 74-OR23-1A / CBS 708.71 / DSM 1257 / FGSC 987)	24.8747	38.1044	35.4362
Neurospora tetrasperma (strain FGSC 2508 / ATCC MYA-4615 / P0657)	24.7842	37.942	35.0371
Neurospora tetrasperma (strain FGSC 2509 / P0656)	24.7819	37.8445	34.9397
Nomascus leucogenys	18.1787	21.065	17.8097
Nosema bombycis (strain CQ1 / CVCC 102059)	12.5499	17.181	13.8747
Nosema ceranae (strain BRL01)	9.94664	17.6056	14.6914
Ogataea parapolymorpha (strain DL-1 / ATCC 26012 / NRRL Y-7560)	22.2274	38.4478	33.2622
Oikopleura dioica	22.6566	34.5708	27.2019
Ophiocordyceps sinensis (strain Co18 / CGMCC 3.14243)	22.4432	37.2251	32.2227
Ophiophagus hannah	18.7657	24.536	18.4664
Ophiostoma piceae (strain UAMH 11346)	24.1415	36.8863	33.9281
Oreochromis niloticus	20.2158	25.6079	20.3619
Ornithorhynchus anatinus	18.877	23.5197	18.5476
Oryctolagus cuniculus	18.5916	21.9095	18.2622
Oryza brachyantha	22.942	29.5893	29.3411
Oryza glaberrima	22.9536	29.4849	28.3689
Oryza sativa subsp. japonica	22.3527	24.3805	28.0186
Oryzias latipes	20.0139	25.8794	20.3921
Ostreococcus lucimarinus (strain CCE9901)	21.8585	17.4756	28.5429
Ostreococcus tauri	21.0812	16.4849	27.0626
Otolemur garnettii	18.5847	21.6752	18.0905
Ovis aries	18.6891	21.8933	18.3434
Pan troglodytes	18.1206	20.9559	17.6937
Paracoccidioides brasiliensis (strain Pb03)	24.0882	37.3202	35.2227
Paracoccidioides brasiliensis (strain Pb18)	24.0673	38.3573	35.3434
Paracoccidioides lutzii (strain ATCC MYA-826 / Pb01)	24.007	38.6241	35.6241
Paramecium tetraurelia	19.478	33.4733	23.8028
Pediculus humanus subsp. corporis	23.4246	34.2367	26.8956
Penicillium chrysogenum (strain ATCC 28089 / DSM 1075 / Wisconsin 54-1255)	23.232	37.9977	35.0998
Penicillium digitatum (strain Pd1 / CECT 20795)	23.5661	37.9722	36.0302
Penicillium digitatum (strain PHI26 / CECT 20796)	23.6102	37.4524	36.0186
Penicillium marneffei (strain ATCC 18224 / CBS 334.59 / QM 7333)	23.8631	38.3666	35.6311
Penicillium oxalicum (strain 114-2 / CGMCC 5302)	24.2251	38.6659	36.0673
Perkinsus marinus (strain ATCC 50983 / TXsc)	21.4037	16.9536	26.42
Phaeodactylum tricornutum (strain CCAP 1055/1)	20.4478	17.0974	27.522
Phaeosphaeria nodorum (strain SN15 / ATCC MYA-4574 / FGSC 10173)	23.0394	36.6566	33.7077
Phanerochaete carnosa (strain HHB-10118-sp)	23.065	36.5452	32.4524
Physcomitrella patens subsp. patens	22.0209	30.5429	29
Phytophthora infestans (strain T30-4)	23.0951	35.3573	29.2065
Phytophthora ramorum	23.1021	35.0998	29.5847
Phytophthora sojae (strain P6497)	23.116	34.6381	28.5383
Pichia sorbitophila (strain ATCC MYA-4447 / BCRC 22081 / CBS 7064 / NBRC 10061 / NRRL Y-12695)	22.3573	38.0696	33.3411
Piriformospora indica (strain DSM 11827)	23.3457	35.5035	33.6427
Plasmodium berghei (strain Anka)	18.0766	13.935	23.2413
Plasmodium chabaudi	18.8956	13.3712	21.8167
Plasmodium falciparum (isolate 3D7)	19.7239	15.0742	23.6961
Plasmodium knowlesi (strain H)	19.9977	14.7889	23.884
Plasmodium vivax (strain Salvador I)	20.2877	15.0394	24.3596
Plasmodium yoelii yoelii	19.29	14.6473	23.7541
Pneumocystis jiroveci (strain SE8)	18.4432	35.0487	30.2529
Pneumocystis murina (strain B123)	18.8492	38.7285	33.7796
Podospora anserina (strain S / ATCC MYA-4624 / DSM 980 / FGSC 10383)	24.051	37.5568	34.6845
Polysphondylium pallidum	23.7007	34.0302	28.5336
Pongo abelii	18.1462	21.0116	17.8353
Populus trichocarpa	22.2413	32.9466	29.0232
Postia placenta (strain ATCC 44394 / Madison 698-R)	18	28.826	15.6752
Pristionchus pacificus	23.4594	34.819	27.58
Pseudogymnoascus destructans (strain ATCC MYA-4855 / 20631-21)	23.7935	37.6102	35.6984
Pseudozyma antarctica (strain T-34)	24.0162	37.0023	33.5429
Pseudozyma brasiliensis (strain GHG001)	23.5592	37.5244	33.9374
Pseudozyma hubeiensis (strain SY62)	23.5244	36.7935	33.4548
Pteropus alecto	18.5754	21.9002	18.2877
Puccinia graminis f. sp. tritici (strain CRL 75-36-700-3 / race SCCL)	23.1137	36.5963	32.5499
Puccinia triticina (isolate 1-1 / race 1 (BBBD))	22.7819	35.7309	31.7749
Pyrenophora teres f. teres (strain 0-1)	24.1044	37.2715	35.4408
Pyrenophora tritici-repentis (strain Pt-1C-BFP)	23.5777	36.9188	34.7587
Pyronema omphalodes (strain CBS 100304)	24.1369	37.9629	35.2784
Pythium ultimum DAOM BR144	22.9884	35.6473	28.8933
Rattus norvegicus	18.8329	22.2274	18.4107
Reticulomyxa filosa	21.7865	33.4687	24.1879
Rhizophagus irregularis (strain DAOM 181602 / DAOM 197198 / MUCL 43194)	23.5499	37.9838	32.7378
Rhizopus delemar (strain RA 99-880 / ATCC MYA-4621 / FGSC 9543 / NRRL 43880)	23.6566	38.7494	33.58
Rhodnius prolixus	23.0255	34.3086	26.7657
Rhodosporidium toruloides (strain NP11)	24.0673	36.0951	32.8167
Rhodotorula glutinis (strain ATCC 204091 / IIP 30 / MTCC 1151)	19.1021	29.6334	16.4362
Ricinus communis	22.8329	34.1694	29.7819
Saccharomyces arboricola (strain H-6 / AS 2.3317 / CBS 10644)	21.051	37.1439	29.1624
Saccharomyces cerevisiae (strain ATCC 204508 / S288c)	23.8283	39.1856	34.6589
Saccharomyces cerevisiae (strain AWRI1631)	22.4524	38.2274	31.4362
Saccharomyces cerevisiae (strain AWRI796)	20.645	36.8631	29.0998
Saccharomyces cerevisiae (strain CEN.PK113-7D)	23.9049	39.2645	34.4942
Saccharomyces cerevisiae (strain FostersB)	20.297	36.4362	27.9513
Saccharomyces cerevisiae (strain FostersO)	19.5568	34.3689	27.1415
Saccharomyces cerevisiae (strain JAY291)	23.3712	38.4524	32.8538
Saccharomyces cerevisiae (strain Kyokai no. 7 / NBRC 101557)	23.8515	39.3457	34.58
Saccharomyces cerevisiae (strain Lalvin EC1118 / Prise de mousse)	23.7749	39.1462	34.3619
Saccharomyces cerevisiae (strain Lalvin QA23)	20.8445	37.2459	29.5592
Saccharomyces cerevisiae (strain RM11-1a)	23.5963	39.1717	34.0302
Saccharomyces cerevisiae (strain VIN 13)	20.7703	34.9861	28.2947
Saccharomyces cerevisiae (strain YJM789)	23.9466	39.3457	34.6613
Saccharomyces cerevisiae (strain Zymaflore VL3)	21.5499	37.8794	30.471
Saccharomyces cerevisiae x Saccharomyces kudriavzevii (strain VIN7)	22.993	38.4292	32.594
Saccharomyces kudriavzevii (strain ATCC MYA-4449 / AS 2.2408 / CBS 8840 / NBRC 1802 / NCYC 2889)	19.7494	36.2274	27.0603
Salpingoeca rosetta (strain ATCC 50818 / BSB-021)	24.2135	35.0812	28.7378
Sarcophilus harrisii	19.0023	23.0162	18.71
Scheffersomyces stipitis (strain ATCC 58785 / CBS 6054 / NBRC 10063 / NRRL Y-11545)	21.0974	36.2181	30.4037
Schistosoma mansoni	22.3573	35.6241	27.5197
Schizophyllum commune (strain H4-8 / FGSC 9210)	23.7169	35.0046	33.1508
Schizosaccharomyces cryophilus (strain OY26 / ATCC MYA-4695 / CBS 11777 / NBRC 106824 / NRRL Y48691)	21.9188	36.1717	32.6427
Schizosaccharomyces japonicus (strain yFS275 / FY16936)	22.3341	37.1949	32.5777
Schizosaccharomyces octosporus (strain yFS286)	21.7494	36.1485	32.8144
Schizosaccharomyces pombe (strain 972 / ATCC 24843)	21.6891	36.594	33.2019
Sclerotinia sclerotiorum (strain ATCC 18683 / 1980 / Ss-1)	23.7053	37.471	34.7355
Selaginella moellendorffii	23.0232	34.9582	30.239
Serpula lacrymans var. lacrymans (strain S7.3)	23.1949	36.9258	33.5452
Serpula lacrymans var. lacrymans (strain S7.9)	22.478	35.768	33.1972
Setaria italica	22.6682	29.4292	28.4292
Setosphaeria turcica (strain 28A)	24.2181	37.3782	35.1276
Solanum lycopersicum	22.6265	25.7773	29.116
Solanum tuberosum	21.9814	22.2343	27.9118
Solenopsis invicta	22.7773	34.0696	25.7703
Sordaria macrospora (strain ATCC MYA-333 / DSM 997 / K(L3346) / K-hell)	24.6937	37.9675	35.4942
Sorghum bicolor	22.7819	29.2251	28.1021
Spathaspora passalidarum (strain NRRL Y-27907 / 11-Y1)	22.5452	38.3735	32.9814
Spermophilus tridecemlineatus	18.536	21.8608	18.123
Sphaerulina musiva (strain SO2202)	23.9582	37.3411	35.3503
Sporisorium reilianum (strain SRZ2)	23.935	36.9652	33.9258
Sporothrix schenckii (strain ATCC 58251 / de Perez 2211183)	24.5568	37.3411	34.7425
Spraguea lophii (strain 42_110)	9.37123	24.3944	15.7587
Strigamia maritima	22.6752	33.1044	25.3596
Strongylocentrotus purpuratus	22.6381	31.5267	24.6659
Sus scrofa	18.529	21.9954	18.1671
Taeniopygia guttata	19.1833	24.0742	18.9582
Takifugu rubripes	20.1926	25.7378	20.4524
Talaromyces stipitatus (strain ATCC 10500 / CBS 375.48 / QM 6759 / NRRL 1006)	23.6543	38.058	35.3155
Taphrina deformans (strain PYCC 5710 / ATCC 11124 / CBS 356.35 / IMI 108563 / JCM 9778 / NBRC 8474)	19.9142	34.2993	30.0394
Tetrahymena thermophila (strain SB210)	19.9234	32.5151	23.4872
Tetranychus urticae	23.6288	34.6682	27.0789
Tetraodon nigroviridis	19.9188	25.9026	20.2645
Tetrapisispora blattae (strain ATCC 34711 / CBS 6284 / DSM 70876 / NBRC 10599 / NRRL Y-10934 / UCD 77-7)	23.174	38.5174	33.0557
Tetrapisispora phaffii (strain ATCC 24235 / CBS 4417 / NBRC 1672 / NRRL Y-8282 / UCD 70-5)	21.3109	39.0418	32.8701
Thalassiosira oceanica	20.942	16.464	23.7819
Thalassiosira pseudonana	21.7981	17.5708	27.4687
Thanatephorus cucumeris (strain AG1-IA)	22.3828	31.4524	30.0348
Thanatephorus cucumeris (strain AG1-IB / isolate 7/3/14)	22.4687	33.891	30.5151
Theileria annulata	17.4919	13.6288	23.4269
Theileria parva	18.3086	13.9142	23.6357
Thielavia heterothallica (strain ATCC 42464 / BCRC 31852 / DSM 1799)	24.8028	37.2993	35.5638
Thielavia terrestris (strain ATCC 38088 / NRRL 8126)	24.8492	37.3063	35.5081
Togninia minima (strain UCR-PA7)	23.2645	34.536	35.0441
Torulaspora delbrueckii (strain ATCC 10662 / CBS 1146 / NBRC 0425 / NCYC 2629 / NRRL Y-866)	21.7216	38.9211	33.7262
Toxoplasma gondii	21.6961	17.0696	26.5383
Trachipleistophora hominis	11.5174	19.0487	15.4919
Tribolium castaneum	23.0255	33.6937	26.9443
Trichinella spiralis	22.0789	36.0093	26.8051
Trichomonas vaginalis	18.58	14.0696	19.2506
Trichophyton equinum (strain ATCC MYA-4606 / CBS 127.97)	24.355	38.6357	35.1995
Trichophyton rubrum (strain ATCC MYA-4607 / CBS 118892)	24.536	38.3248	35.6775
Trichophyton tonsurans (strain CBS 112818)	24.2459	38.6914	35.348
Trichophyton verrucosum (strain HKI 0517)	24.1415	37.3759	33.8608
Trichoplax adhaerens	22.0719	35.1879	27.5963
Trichosporon asahii var. asahii (strain ATCC 90039 / CBS 2479 / JCM 2466 / KCTC 7840 / NCYC 2677 / UAMH 7654)	23.4942	34.6845	31.4594
Trichosporon asahii var. asahii (strain CBS 8904)	23.42	34.0325	31.2459
Triticum aestivum	22.5035	29.1926	28.232
Triticum urartu	22.2436	29.8028	28.239
Trypanosoma brucei brucei (strain 927/4 GUTat10.1)	19.2483	16.6032	23.7309
Trypanosoma brucei gambiense (strain MHOM/CI/86/DAL972)	19.2645	16.4849	23.5754
Trypanosoma congolense (strain IL3000)	14.7216	9.29002	12.6729
Trypanosoma cruzi	19.1183	15.8561	22.471
Trypanosoma cruzi (strain CL Brener)	20.2204	16.8747	23.8608
Trypanosoma vivax (strain Y486)	7.46636	5.60093	6.74246
Tuber melanosporum (strain Mel28)	23.826	38.6659	34.9652
Tupaia chinensis	18.239	21.9907	18.0278
Uncinocarpus reesii (strain UAMH 1704)	23.2297	37.8353	34.9722
Ustilago hordei (strain Uh4875-4)	23.8817	36.7587	33.8863
Ustilago maydis (strain 521 / FGSC 9021)	23.2413	36.8631	32.7889
Vanderwaltozyma polyspora (strain ATCC 22028 / DSM 70294)	22.5081	38.7773	32.7517
Vavraia culicis (isolate floridensis)	10.5615	19.1624	16.3086
Verticillium alfalfae (strain VaMs.102 / ATCC MYA-4576 / FGSC 10136)	23.4014	36.9002	32.9536
Verticillium dahliae (strain VdLs.17 / ATCC MYA-4575 / FGSC 10137)	24.0139	37.0464	34.9258
Vitis vinifera	22.7726	23.5406	29.3921
Vittaforma corneae (strain ATCC 50505)	7.89559	22.8724	14.3364
Volvox carteri	22.5986	18.4733	27.5104
Wallemia ichthyophaga (strain EXF-994 / CBS 113033)	23.2854	39.1647	34.3109
Wallemia sebi (strain ATCC MYA-4683 / CBS 633.66)	22.9072	39.3921	33.935
Wickerhamomyces ciferrii (strain F-60-10 / ATCC 14091 / CBS 111 / JCM 3599 / NBRC 0793 / NRRL Y-1031)	23.355	37.9281	32.6752
Wuchereria bancrofti	22.6357	36.1949	27.703
Xenopus tropicalis	19.3968	24.6473	19.6473
Xiphophorus maculatus	20.2227	25.7564	20.413
Yarrowia lipolytica (strain CLIB 122 / E 150)	23.6125	37.4501	34.0998
Zea mays	22.1508	29.5267	26.4455
Zygosaccharomyces bailii (strain CLIB 213 / ATCC 58445 / CBS 680 / CCRC 21525 / NBRC 1098 / NCYC 1416 / NRRL Y-2227)	21.478	38.2088	32.6032
Zygosaccharomyces rouxii (strain ATCC 2623 / CBS 732 / NBRC 1130 / NCYC 568 / NRRL Y-229)	22.7401	38.9652	33.5592
Overall mean	21.816	31.7279	28.6584
T-test (S and T)	1.84721e-123
T-test (S and Y)	6.9559e-124
T-test (T and Y)	2.62231e-37
