# Supplementary material for: Computational Analysis of the Predicted Evolutionary Conservation of Human Phosphorylation Sites
Source: PLoS One. 2016 Apr 5;11(4):e0152809. doi: 10.1371/journal.pone.0152809 (PMC4821552; doi:10.1371/journal.pone.0152809)
Supplement: S6 Table — (XLSX) [file pone.0152809.s006.xlsx]

## Sheet: tax_list_complete_low_throughpu
	Acromyrmex echinatior	Acyrthosiphon pisum	Aedes aegypti	Agaricus bisporus var. bisporus (strain H97 / ATCC MYA-4626 / FGSC 10389)	Agaricus bisporus var. burnettii (strain JB137-S8 / ATCC MYA-4627 / FGSC 10392)	Ailuropoda melanoleuca	Ajellomyces capsulatus (strain G186AR / H82 / ATCC MYA-2454 / RMSCC 2432)	Ajellomyces capsulatus (strain H143)	Ajellomyces capsulatus (strain H88)	Ajellomyces capsulatus (strain NAm1 / WU24)	Ajellomyces dermatitidis (strain ATCC 18188 / CBS 674.68)	Ajellomyces dermatitidis (strain ER-3 / ATCC MYA-2586)	Ajellomyces dermatitidis (strain SLH14081)	Amborella trichopoda	Amphimedon queenslandica	Anas platyrhynchos	Anolis carolinensis	Anopheles darlingi	Anopheles gambiae	Apis mellifera	Arabidopsis lyrata subsp. lyrata	Arabidopsis thaliana	Arthrobotrys oligospora (strain ATCC 24927 / CBS 115.81 / DSM 1491)	Arthroderma benhamiae (strain ATCC MYA-4681 / CBS 112371)	Arthroderma gypseum (strain ATCC MYA-4604 / CBS 118893)	Arthroderma otae (strain ATCC MYA-4605 / CBS 113480)	Ascaris suum	Ashbya aceri	Ashbya gossypii (strain ATCC 10895 / CBS 109.51 / FGSC 9923 / NRRL Y-1056)	Aspergillus clavatus (strain ATCC 1007 / CBS 513.65 / DSM 816 / NCTC 3887 / NRRL 1)	Aspergillus flavus (strain ATCC 200026 / FGSC A1120 / NRRL 3357 / JCM 12722 / SRRC 167)	Aspergillus kawachii (strain NBRC 4308)	Aspergillus niger (strain ATCC 1015 / CBS 113.46 / FGSC A1144 / LSHB Ac4 / NCTC 3858a / NRRL 328 / USDA 3528.7)	Aspergillus niger (strain CBS 513.88 / FGSC A1513)	Aspergillus oryzae (strain 3.042)	Aspergillus oryzae (strain ATCC 42149 / RIB 40)	Aspergillus terreus (strain NIH 2624 / FGSC A1156)	Astyanax mexicanus	Atta cephalotes	Aureococcus anophagefferens	Auricularia delicata (strain TFB10046)	Babesia bovis	Batrachochytrium dendrobatidis (strain JAM81 / FGSC 10211)	Baudoinia compniacensis (strain UAMH 10762)	Beauveria bassiana (strain ARSEF 2860)	Blastocystis hominis	Blumeria graminis f. sp. hordei (strain DH14)	Bombyx mori	Bos taurus
Acromyrmex echinatior	100	48	51	24	24	22	24	21	23	23	24	24	24	24	37	27	27	44	50	59	24	24	25	24	25	24	34	20	21	25	24	25	24	25	24	24	24	31	74	21	10	13	24	23	24	18	22	48	22
Acyrthosiphon pisum	48	100	48	24	24	21	23	21	23	22	24	24	24	25	37	26	26	42	48	49	24	25	25	24	25	23	34	20	20	25	24	26	24	25	25	25	25	30	49	22	10	14	25	23	24	18	22	46	21
Aedes aegypti	51	48	100	24	24	23	22	20	22	22	23	23	23	24	38	27	28	51	58	51	24	25	24	23	24	23	33	19	19	25	23	24	23	24	23	23	24	31	50	22	10	13	24	23	24	18	21	48	23
Agaricus bisporus var. bisporus (strain H97 / ATCC MYA-4626 / FGSC 10389)	24	24	24	100	75	11	33	30	32	32	33	33	33	30	27	13	13	25	24	24	27	27	33	33	33	34	25	31	31	33	32	32	32	33	32	32	31	15	25	28	16	20	32	32	34	27	32	23	11
Agaricus bisporus var. burnettii (strain JB137-S8 / ATCC MYA-4627 / FGSC 10392)	24	24	24	75	100	12	32	29	31	31	33	33	33	29	27	13	14	24	25	23	27	27	32	32	33	33	25	29	29	33	32	32	32	32	31	32	31	15	24	28	16	19	32	31	34	25	31	23	12
Ailuropoda melanoleuca	22	21	23	11	12	100	11	10	11	10	12	12	12	12	20	65	67	21	23	22	15	15	13	11	12	11	13	8	8	11	11	13	12	13	11	11	12	57	22	11	5	5	10	11	12	7	9	21	90
Ajellomyces capsulatus (strain G186AR / H82 / ATCC MYA-2454 / RMSCC 2432)	24	23	22	33	32	11	100	65	74	62	45	44	45	28	27	12	13	23	23	23	26	27	33	36	37	34	22	30	30	36	33	35	35	35	34	33	33	14	24	28	15	19	30	33	33	26	32	22	11
Ajellomyces capsulatus (strain H143)	21	21	20	30	29	10	65	100	76	54	39	39	40	26	24	11	11	21	21	20	24	24	30	34	32	31	20	27	28	32	30	31	31	32	30	30	30	13	21	26	14	18	27	30	29	24	30	20	10
Ajellomyces capsulatus (strain H88)	23	23	22	32	31	11	74	76	100	61	44	43	44	27	26	13	13	23	23	23	26	27	32	37	35	33	22	28	29	36	33	35	34	35	33	33	33	14	23	27	14	18	30	32	32	25	32	22	11
Ajellomyces capsulatus (strain NAm1 / WU24)	23	22	22	32	31	10	62	54	61	100	43	42	42	27	26	12	12	22	23	22	26	26	33	36	36	35	22	29	31	36	33	34	33	34	32	33	33	13	23	27	17	20	32	32	33	27	32	22	10
Ajellomyces dermatitidis (strain ATCC 18188 / CBS 674.68)	24	24	23	33	33	12	45	39	44	43	100	88	85	29	28	13	13	24	25	24	28	28	34	37	38	37	23	29	28	36	35	35	35	36	35	35	35	15	24	27	16	20	31	33	35	25	33	23	12
Ajellomyces dermatitidis (strain ER-3 / ATCC MYA-2586)	24	24	23	33	33	12	44	39	43	42	88	100	88	29	28	13	13	24	25	24	28	27	35	37	38	37	23	29	29	37	34	36	35	36	35	36	34	15	24	27	15	20	31	33	35	25	33	23	12
Ajellomyces dermatitidis (strain SLH14081)	24	24	23	33	33	12	45	40	44	42	85	88	100	29	28	13	13	24	25	24	28	27	35	37	38	37	22	29	29	37	35	36	35	35	35	36	35	15	24	27	16	20	31	33	36	26	34	23	12
Amborella trichopoda	24	25	24	30	29	12	28	26	27	27	29	29	29	100	27	14	14	25	25	24	34	35	28	27	29	28	23	25	26	28	27	28	27	28	27	27	27	16	25	27	14	19	28	26	29	25	26	23	13
Amphimedon queenslandica	37	37	38	27	27	20	27	24	26	26	28	28	28	27	100	23	24	35	38	37	26	27	28	26	27	26	31	22	22	27	26	28	27	28	26	26	26	26	38	23	12	14	28	26	27	20	24	36	20
Anas platyrhynchos	27	26	27	13	13	65	12	11	13	12	13	13	13	14	23	100	73	25	27	27	16	16	14	12	13	13	17	9	10	13	13	14	14	15	13	13	13	63	26	12	5	6	12	13	14	8	10	24	65
Anolis carolinensis	27	26	28	13	14	67	13	11	13	12	13	13	13	14	24	73	100	25	28	27	16	17	14	13	14	13	17	10	10	13	14	14	14	15	13	13	13	66	27	13	5	6	12	13	14	8	11	25	68
Anopheles darlingi	44	42	51	25	24	21	23	21	23	22	24	24	24	25	35	25	25	100	54	43	24	26	25	23	24	24	32	19	20	24	23	24	24	25	23	24	24	28	43	21	10	14	24	24	24	18	21	42	21
Anopheles gambiae	50	48	58	24	25	23	23	21	23	23	25	25	25	25	38	27	28	54	100	51	24	25	26	24	25	23	34	20	20	25	24	25	24	25	24	24	24	31	49	22	10	13	25	23	25	18	21	50	23
Apis mellifera	59	49	51	24	23	22	23	20	23	22	24	24	24	24	37	27	27	43	51	100	24	25	25	24	24	24	33	20	20	25	23	25	23	25	23	24	24	31	58	21	9	13	24	23	24	17	22	49	22
Arabidopsis lyrata subsp. lyrata	24	24	24	27	27	15	26	24	26	26	28	28	28	34	26	16	16	24	24	24	100	53	27	27	28	27	21	22	23	27	26	27	27	27	27	27	26	17	25	26	12	17	26	25	27	23	25	22	15
Arabidopsis thaliana	24	25	25	27	27	15	27	24	27	26	28	27	27	35	27	16	17	26	25	25	53	100	28	27	28	27	21	22	23	27	26	27	26	27	26	26	26	18	24	26	12	17	26	25	27	22	25	23	15
Arthrobotrys oligospora (strain ATCC 24927 / CBS 115.81 / DSM 1491)	25	25	24	33	32	13	33	30	32	33	34	35	35	28	28	14	14	25	26	25	27	28	100	35	34	35	23	28	28	35	33	34	33	34	33	33	33	16	25	28	17	19	30	32	33	26	31	23	13
Arthroderma benhamiae (strain ATCC MYA-4681 / CBS 112371)	24	24	23	33	32	11	36	34	37	36	37	37	37	27	26	12	13	23	24	24	27	27	35	100	50	44	24	29	29	36	35	36	35	37	36	35	36	14	24	28	16	20	30	33	34	26	33	23	11
Arthroderma gypseum (strain ATCC MYA-4604 / CBS 118893)	25	25	24	33	33	12	37	32	35	36	38	38	38	29	27	13	14	24	25	24	28	28	34	50	100	44	23	29	30	36	35	37	36	37	36	37	36	15	25	29	17	20	31	35	35	26	33	23	12
Arthroderma otae (strain ATCC MYA-4605 / CBS 113480)	24	23	23	34	33	11	34	31	33	35	37	37	37	28	26	13	13	24	23	24	27	27	35	44	44	100	24	30	31	36	35	35	35	36	35	35	35	15	24	28	17	20	31	34	34	26	35	23	11
Ascaris suum	34	34	33	25	25	13	22	20	22	22	23	23	22	23	31	17	17	32	34	33	21	21	23	24	23	24	100	21	23	25	25	24	23	24	25	25	25	19	34	21	12	16	26	24	23	20	23	34	13
Ashbya aceri	20	20	19	31	29	8	30	27	28	29	29	29	29	25	22	9	10	19	20	20	22	22	28	29	29	30	21	100	57	29	28	30	29	29	28	29	27	11	20	26	17	23	28	29	28	27	31	19	8
Ashbya gossypii (strain ATCC 10895 / CBS 109.51 / FGSC 9923 / NRRL Y-1056)	21	20	19	31	29	8	30	28	29	31	28	29	29	26	22	10	10	20	20	20	23	23	28	29	30	31	23	57	100	30	29	29	28	28	30	30	28	11	20	25	17	23	30	28	29	28	32	20	8
Aspergillus clavatus (strain ATCC 1007 / CBS 513.65 / DSM 816 / NCTC 3887 / NRRL 1)	25	25	25	33	33	11	36	32	36	36	36	37	37	28	27	13	13	24	25	25	27	27	35	36	36	36	25	29	30	100	41	39	39	40	40	41	39	15	26	27	15	19	31	33	35	26	34	24	12
Aspergillus flavus (strain ATCC 200026 / FGSC A1120 / NRRL 3357 / JCM 12722 / SRRC 167)	24	24	23	32	32	11	33	30	33	33	35	34	35	27	26	13	14	23	24	23	26	26	33	35	35	35	25	28	29	41	100	40	40	40	77	77	39	15	24	27	15	19	31	32	33	26	33	23	12
Aspergillus kawachii (strain NBRC 4308)	25	26	24	32	32	13	35	31	35	34	35	36	36	28	28	14	14	24	25	25	27	27	34	36	37	35	24	30	29	39	40	100	59	59	40	40	41	16	26	27	16	18	31	33	34	25	33	25	12
Aspergillus niger (strain ATCC 1015 / CBS 113.46 / FGSC A1144 / LSHB Ac4 / NCTC 3858a / NRRL 328 / USDA 3528.7)	24	24	23	32	32	12	35	31	34	33	35	35	35	27	27	14	14	24	24	23	27	26	33	35	36	35	23	29	28	39	40	59	100	75	39	39	39	15	24	26	16	18	30	33	34	26	31	23	12
Aspergillus niger (strain CBS 513.88 / FGSC A1513)	25	25	24	33	32	13	35	32	35	34	36	36	35	28	28	15	15	25	25	25	27	27	34	37	37	36	24	29	28	40	40	59	75	100	41	41	39	16	26	27	16	18	32	34	34	26	33	24	13
Aspergillus oryzae (strain 3.042)	24	25	23	32	31	11	34	30	33	32	35	35	35	27	26	13	13	23	24	23	27	26	33	36	36	35	25	28	30	40	77	40	39	41	100	86	39	14	23	26	16	19	31	32	32	26	34	23	11
Aspergillus oryzae (strain ATCC 42149 / RIB 40)	24	25	23	32	32	11	33	30	33	33	35	36	36	27	26	13	13	24	24	24	27	26	33	35	37	35	25	29	30	41	77	40	39	41	86	100	39	15	24	26	16	19	32	33	33	26	34	24	11
Aspergillus terreus (strain NIH 2624 / FGSC A1156)	24	25	24	31	31	12	33	30	33	33	35	34	35	27	26	13	13	24	24	24	26	26	33	36	36	35	25	27	28	39	39	41	39	39	39	39	100	15	24	27	16	20	31	32	33	26	33	23	12
Astyanax mexicanus	31	30	31	15	15	57	14	13	14	13	15	15	15	16	26	63	66	28	31	31	17	18	16	14	15	15	19	11	11	15	15	16	15	16	14	15	15	100	30	14	6	7	14	14	15	9	12	29	57
Atta cephalotes	74	49	50	25	24	22	24	21	23	23	24	24	24	25	38	26	27	43	49	58	25	24	25	24	25	24	34	20	20	26	24	26	24	26	23	24	24	30	100	21	10	13	25	23	24	18	22	47	22
Aureococcus anophagefferens	21	22	22	28	28	11	28	26	27	27	27	27	27	27	23	12	13	21	22	21	26	26	28	28	29	28	21	26	25	27	27	27	26	27	26	26	27	14	21	100	15	21	27	27	29	25	25	21	11
Auricularia delicata (strain TFB10046)	10	10	10	16	16	5	15	14	14	17	16	15	16	14	12	5	5	10	10	9	12	12	17	16	17	17	12	17	17	15	15	16	16	16	16	16	16	6	10	15	100	11	15	15	16	17	15	10	5
Babesia bovis	13	14	13	20	19	5	19	18	18	20	20	20	20	19	14	6	6	14	13	13	17	17	19	20	20	20	16	23	23	19	19	18	18	18	19	19	20	7	13	21	11	100	22	19	19	24	21	14	5
Batrachochytrium dendrobatidis (strain JAM81 / FGSC 10211)	24	25	24	32	32	10	30	27	30	32	31	31	31	28	28	12	12	24	25	24	26	26	30	30	31	31	26	28	30	31	31	31	30	32	31	32	31	14	25	27	15	22	100	30	30	27	33	24	10
Baudoinia compniacensis (strain UAMH 10762)	23	23	23	32	31	11	33	30	32	32	33	33	33	26	26	13	13	24	23	23	25	25	32	33	35	34	24	29	28	33	32	33	33	34	32	33	32	14	23	27	15	19	30	100	33	25	33	23	11
Beauveria bassiana (strain ARSEF 2860)	24	24	24	34	34	12	33	29	32	33	35	35	36	29	27	14	14	24	25	24	27	27	33	34	35	34	23	28	29	35	33	34	34	34	32	33	33	15	24	29	16	19	30	33	100	25	33	24	12
Blastocystis hominis	18	18	18	27	25	7	26	24	25	27	25	25	26	25	20	8	8	18	18	17	23	22	26	26	26	26	20	27	28	26	26	25	26	26	26	26	26	9	18	25	17	24	27	25	25	100	27	17	7
Blumeria graminis f. sp. hordei (strain DH14)	22	22	21	32	31	9	32	30	32	32	33	33	34	26	24	10	11	21	21	22	25	25	31	33	33	35	23	31	32	34	33	33	31	33	34	34	33	12	22	25	15	21	33	33	33	27	100	21	9
Bombyx mori	48	46	48	23	23	21	22	20	22	22	23	23	23	23	36	24	25	42	50	49	22	23	23	23	23	23	34	19	20	24	23	25	23	24	23	24	23	29	47	21	10	14	24	23	24	17	21	100	21
Bos taurus	22	21	23	11	12	90	11	10	11	10	12	12	12	13	20	65	68	21	23	22	15	15	13	11	12	11	13	8	8	12	12	12	12	13	11	11	12	57	22	11	5	5	10	11	12	7	9	21	100
Botryosphaeria parva (strain UCR-NP2)	25	25	24	33	32	11	34	30	32	33	35	35	35	27	27	13	13	24	25	25	27	27	35	36	37	35	23	29	29	36	35	36	35	36	35	35	36	15	25	28	17	20	32	35	35	27	34	24	11
Botryotinia fuckeliana (strain BcDW1)	25	25	24	33	33	12	34	31	34	33	35	34	35	29	28	14	14	24	25	24	28	28	35	35	36	34	23	27	28	35	33	35	33	35	34	34	33	16	25	27	15	19	30	33	35	25	35	24	12
Botryotinia fuckeliana (strain T4)	25	24	24	33	33	12	34	30	34	34	36	35	35	29	28	14	14	25	25	24	27	28	35	35	36	35	23	27	29	34	32	34	34	35	33	33	33	16	26	26	16	19	30	33	35	25	35	23	13
Brachypodium distachyon	24	24	23	30	30	15	28	25	27	27	30	29	29	33	27	16	16	25	25	23	33	33	29	29	30	28	22	23	24	28	27	29	29	30	28	28	28	18	25	30	14	18	26	27	30	23	25	24	15
Branchiostoma floridae	43	41	42	22	22	28	20	19	20	20	21	21	21	23	34	34	34	38	42	43	23	22	22	20	21	21	29	16	17	22	21	23	22	23	21	21	22	39	43	20	8	11	22	21	22	15	19	40	28
Brassica rapa subsp. pekinensis	25	25	25	26	26	17	26	24	25	25	27	26	27	32	26	17	18	25	25	24	40	41	26	26	27	26	21	21	21	27	26	27	26	27	25	25	25	19	25	24	12	16	24	23	26	21	23	23	17
Brugia malayi	39	39	38	26	26	15	24	22	24	24	24	24	24	25	34	18	18	35	38	38	23	24	25	26	26	26	43	24	24	26	25	26	25	26	25	26	26	21	38	22	11	18	28	25	25	21	25	38	14
Byssochlamys spectabilis (strain No. 5 / NBRC 109023)	24	24	23	32	32	11	36	32	35	34	35	36	36	27	25	13	13	23	24	24	26	26	34	35	34	35	23	29	30	37	35	36	34	36	35	35	34	15	24	27	15	19	29	33	34	25	33	23	12
Caenorhabditis brenneri	39	37	39	26	26	19	25	23	25	25	26	26	26	27	35	22	23	37	39	37	27	27	27	27	27	26	37	21	22	26	27	28	27	28	26	27	27	25	39	23	12	15	27	26	27	20	24	36	19
Caenorhabditis briggsae	38	38	37	26	26	18	25	23	25	26	26	26	26	26	36	21	22	35	39	39	26	26	27	27	27	26	39	23	23	27	26	29	27	28	26	26	27	24	39	24	11	15	27	26	26	21	24	37	18
Caenorhabditis elegans	39	38	39	25	25	19	25	23	25	24	26	26	26	26	35	22	22	37	39	39	26	25	27	27	27	26	38	22	22	26	26	27	26	27	26	26	26	25	38	24	11	15	27	26	26	20	24	37	19
Caenorhabditis japonica	39	37	37	27	27	17	27	24	26	25	27	27	27	26	35	21	21	35	38	38	27	27	27	28	28	27	36	23	23	28	28	29	29	30	27	28	28	24	39	24	13	16	28	27	27	22	25	37	17
Caenorhabditis remanei	38	37	38	26	26	19	24	21	24	25	25	25	25	25	35	23	23	36	38	38	26	27	27	25	27	25	36	21	22	26	26	28	27	28	26	26	26	26	39	24	12	14	27	24	26	20	23	37	19
Callithrix jacchus	21	20	22	11	11	90	11	10	11	10	12	12	12	12	20	63	65	20	22	21	14	15	13	11	12	11	13	8	8	11	11	12	12	13	11	11	11	55	21	11	5	4	10	11	12	7	8	20	91
Camponotus floridanus	64	48	49	24	24	22	23	20	23	22	23	23	24	23	37	27	27	43	50	60	24	24	24	24	24	23	34	19	20	25	24	26	24	25	24	24	25	31	63	21	10	13	24	22	24	17	22	49	22
Candida albicans (strain SC5314 / ATCC MYA-2876)	21	22	21	31	30	9	30	28	29	30	30	31	31	27	24	11	11	22	22	21	26	25	32	30	30	29	22	33	35	31	30	31	30	31	31	32	32	12	22	25	16	22	30	30	30	26	31	20	9
Candida albicans (strain WO-1)	22	22	21	32	31	9	30	29	30	30	31	31	31	28	24	11	11	22	22	21	26	25	32	31	30	30	22	34	36	32	31	31	31	31	32	33	32	12	21	25	16	23	31	30	30	28	32	20	9
Candida dubliniensis (strain CD36 / ATCC MYA-646 / CBS 7987 / NCPF 3949 / NRRL Y-17841)	22	23	22	33	32	9	31	29	30	31	31	31	31	28	24	10	11	22	23	22	26	26	34	31	32	32	23	35	36	34	32	34	32	32	32	32	31	12	22	26	17	24	30	32	31	29	32	21	9
Candida glabrata (strain ATCC 2001 / CBS 138 / JCM 3761 / NBRC 0622 / NRRL Y-65)	21	22	21	33	32	8	32	29	30	32	31	31	30	28	24	10	10	21	22	21	25	25	30	31	31	31	23	39	37	32	31	31	31	31	31	31	31	12	21	26	17	24	32	29	30	27	33	21	8
Candida maltosa (strain Xu316)	21	21	21	30	29	9	29	27	28	29	28	28	29	28	23	11	11	22	21	20	25	25	29	30	30	30	22	33	35	31	30	29	29	30	31	31	30	12	21	25	17	22	28	29	29	28	32	20	9
Candida orthopsilosis (strain 90-125)	21	22	21	32	31	9	30	29	30	30	30	30	31	29	23	11	11	22	21	21	25	25	31	30	31	30	23	33	35	31	30	31	31	31	30	31	30	12	22	25	17	23	30	31	29	29	31	20	9
Candida parapsilosis (strain CDC 317 / ATCC MYA-4646)	22	21	22	32	30	9	30	28	29	29	30	30	30	28	23	11	11	23	21	21	26	26	30	30	30	30	21	32	33	32	30	31	31	31	31	31	30	13	22	25	16	23	30	29	31	27	30	20	9
Candida tenuis (strain ATCC 10573 / BCRC 21748 / CBS 615 / JCM 9827 / NBRC 10315 / NRRL Y-1498 / VKM Y-70)	19	20	19	29	28	7	28	27	27	28	28	28	28	25	21	9	9	20	19	19	22	23	27	29	29	28	23	32	35	30	30	29	27	28	29	31	28	10	19	23	17	24	30	27	28	28	30	19	7
Candida tropicalis (strain ATCC MYA-3404 / T1)	22	22	23	32	31	9	31	29	29	31	30	30	30	27	24	11	11	23	22	21	25	25	30	31	31	31	23	34	33	31	29	30	30	30	29	30	31	12	22	25	17	22	29	29	31	29	30	21	9
Canis familiaris	22	21	23	11	12	92	11	10	11	10	12	12	12	13	20	65	67	21	23	22	15	15	13	11	12	11	13	8	8	12	12	13	12	13	11	11	11	57	22	11	5	5	10	11	12	7	9	21	92
Capsaspora owczarzaki (strain ATCC 30864)	32	32	32	31	30	16	31	27	30	30	31	31	31	30	34	19	19	32	33	32	28	29	31	30	31	30	28	24	26	30	29	31	30	31	30	31	30	21	31	27	14	17	31	30	31	22	28	30	17
Cavia porcellus	22	21	23	11	12	87	11	10	11	10	12	12	12	13	20	66	68	21	23	23	15	15	13	11	12	11	14	8	8	12	12	12	12	13	11	11	12	58	22	11	5	5	10	11	12	7	9	21	88
Ceriporiopsis subvermispora (strain B)	24	23	23	35	33	12	30	27	30	29	31	31	30	28	27	14	14	24	24	23	27	26	32	30	31	30	22	27	27	31	31	32	31	31	31	31	29	16	24	27	16	18	30	29	31	24	28	23	12
Chaetomium globosum (strain ATCC 6205 / CBS 148.51 / DSM 1962 / NBRC 6347 / NRRL 1970)	24	24	23	33	32	12	33	29	32	32	33	33	33	27	27	13	13	24	24	23	26	26	34	33	34	33	23	28	27	35	33	34	34	35	32	32	33	15	25	27	17	18	29	33	35	24	31	23	12
Chaetomium thermophilum (strain DSM 1495 / CBS 144.50 / IMI 039719)	25	26	25	34	33	12	34	31	34	34	35	36	36	29	27	14	14	25	25	24	28	28	33	35	36	35	24	28	29	35	34	35	34	35	33	34	34	15	26	28	16	20	30	35	37	27	32	23	12
Chlamydomonas reinhardtii	22	23	22	29	28	11	28	25	28	28	30	29	30	30	25	12	13	23	24	21	28	28	30	31	30	30	22	26	25	29	29	29	29	30	28	29	28	15	23	31	17	20	27	28	30	26	27	22	12
Chlorella variabilis	21	21	20	27	27	11	27	23	26	27	26	27	27	28	23	12	12	21	23	21	28	27	28	28	29	27	21	25	25	27	27	26	27	28	27	28	28	14	22	31	15	21	28	27	28	25	25	20	11
Ciona intestinalis	43	42	43	22	22	21	22	19	22	21	21	21	21	21	34	26	27	38	43	44	21	22	23	21	21	22	33	18	19	22	22	23	22	23	22	22	22	31	42	20	8	13	23	21	22	16	21	43	21
Ciona savignyi	43	44	44	23	23	21	22	20	22	22	22	22	23	22	36	26	26	39	44	45	23	23	24	23	23	23	34	20	20	23	23	24	23	24	22	22	23	31	43	21	9	14	25	22	24	17	21	42	21
Claviceps purpurea (strain 20.1)	24	24	24	35	34	11	35	32	34	34	35	35	35	30	26	13	13	25	25	24	27	27	33	35	36	35	24	30	30	34	34	34	33	33	32	34	33	14	24	29	16	21	31	33	38	26	34	23	11
Clavispora lusitaniae (strain ATCC 42720)	21	21	20	30	29	9	29	27	28	30	29	29	29	26	23	11	11	21	21	21	25	26	29	29	30	31	22	31	34	31	31	29	28	29	31	31	29	12	21	24	16	23	28	29	30	29	31	19	9
Clonorchis sinensis	37	36	36	25	25	17	23	21	23	23	23	23	23	24	33	21	20	34	37	36	23	23	24	24	23	23	34	20	21	24	23	24	23	24	23	23	23	23	35	20	12	14	25	22	25	19	21	34	17
Coccidioides immitis (strain RS)	25	24	24	31	31	11	35	32	35	36	36	36	37	28	26	13	13	24	24	23	26	27	32	36	37	35	23	28	29	36	35	35	34	35	34	35	34	15	25	27	15	20	31	32	33	25	34	23	11
Coccidioides posadasii (strain C735)	24	24	23	32	32	11	36	32	35	36	38	38	38	28	25	12	13	23	24	23	26	27	32	37	37	35	23	29	29	36	35	35	34	35	35	35	34	14	24	26	15	20	30	32	33	26	34	24	11
Coccidioides posadasii (strain RMSCC 757 / Silveira)	24	24	23	31	31	11	35	31	34	35	37	37	37	28	25	13	13	23	24	23	26	26	32	35	36	35	24	28	29	36	34	34	33	34	34	35	34	14	24	26	15	20	30	32	33	25	34	23	11
Cochliobolus heterostrophus (strain C4 / ATCC 48331 / race T)	25	25	25	33	33	13	33	31	33	33	36	37	36	29	28	14	15	25	26	25	27	27	34	35	36	34	25	26	27	36	34	35	34	34	34	35	35	16	25	29	16	18	30	34	34	24	33	25	13
Cochliobolus heterostrophus (strain C5 / ATCC 48332 / race O)	25	25	25	33	33	13	33	31	33	33	36	36	36	29	28	14	15	25	26	25	27	27	34	35	36	34	24	27	27	36	34	35	34	34	34	35	34	16	24	29	16	18	30	34	33	25	33	24	13
Cochliobolus sativus (strain ND90Pr / ATCC 201652)	24	25	23	33	34	13	34	32	34	33	36	36	35	28	28	14	15	25	26	25	27	27	34	37	37	34	24	27	27	37	34	35	34	35	33	34	34	16	24	27	16	18	29	34	34	25	32	23	13
Colletotrichum gloeosporioides (strain Cg-14)	22	23	23	29	30	12	30	27	30	31	32	32	33	27	25	13	14	24	24	22	26	26	32	31	33	33	23	28	27	32	32	32	31	32	31	32	31	15	23	27	16	18	29	30	33	26	32	23	12
Colletotrichum gloeosporioides (strain Nara gc5)	23	23	23	29	30	12	31	27	30	30	33	32	33	26	25	13	14	23	24	22	26	25	31	31	34	31	23	28	27	33	32	33	31	32	31	32	30	15	23	27	16	17	29	31	34	25	31	22	12
Colletotrichum graminicola (strain M1.001 / M2 / FGSC 10212)	24	24	23	32	31	13	34	31	34	33	35	34	35	28	26	14	14	24	24	24	27	27	33	34	34	33	24	28	29	34	33	35	33	34	33	33	33	15	24	28	15	19	30	33	37	24	32	23	13
Colletotrichum higginsianum (strain IMI 349063)	25	25	25	31	31	13	33	30	32	33	33	33	34	27	26	14	14	24	25	23	27	27	32	34	34	33	23	28	28	34	32	33	33	35	32	32	33	16	24	28	16	18	29	32	35	25	33	23	13
Colletotrichum orbiculare (strain 104-T / ATCC 96160 / CBS 514.97 / LARS 414 / MAFF 240422)	24	25	24	31	31	12	31	29	32	32	33	33	33	28	25	13	14	24	24	23	27	27	33	33	34	33	23	28	28	34	33	34	32	33	32	32	32	15	24	28	16	18	30	32	35	26	32	24	12
Coniosporium apollinis (strain CBS 100218)	25	25	24	34	33	12	34	30	33	33	36	36	37	29	28	13	13	25	25	24	28	29	35	35	36	36	24	28	29	36	32	35	33	34	31	33	35	15	25	29	16	20	31	34	35	26	33	23	12
Coprinopsis cinerea (strain Okayama-7 / 130 / ATCC MYA-4618 / FGSC 9003)	25	25	24	35	34	14	31	28	30	30	33	33	33	28	29	15	16	25	26	25	28	28	32	31	32	31	23	27	27	32	31	31	31	32	32	32	30	18	25	27	17	17	29	31	32	24	28	24	14
Cordyceps militaris (strain CM01)	24	24	23	32	32	11	33	29	33	31	34	34	34	27	26	13	13	23	23	24	26	27	33	34	35	34	23	29	30	35	33	34	34	35	33	33	33	14	24	27	15	19	31	33	44	25	36	24	11
Crassostrea gigas	45	44	44	23	22	26	21	19	21	20	22	22	22	23	36	31	32	40	45	46	24	24	22	21	22	22	32	17	18	23	21	23	22	23	21	21	22	36	44	20	9	11	22	21	22	16	19	43	27
Cricetulus griseus	24	23	25	12	12	78	12	10	12	11	12	12	12	13	22	64	65	22	25	24	15	16	13	12	13	12	14	8	8	12	12	13	13	13	12	12	12	57	24	12	5	5	11	12	13	7	9	22	79
Cryptococcus gattii serotype B (strain WM276 / ATCC MYA-4071)	24	24	23	34	33	11	32	30	32	33	33	33	33	29	28	13	13	24	24	24	27	27	32	32	34	33	23	28	29	33	32	32	31	32	31	31	32	15	25	28	16	20	33	31	34	26	31	23	11
Cryptococcus neoformans var. grubii serotype A (strain H99 / ATCC 208821 / CBS 10515 / FGSC 9487)	25	25	24	36	33	11	33	31	33	32	33	34	33	29	28	13	14	25	25	25	27	27	32	34	33	34	24	30	30	32	33	33	32	34	33	33	32	15	26	27	15	20	32	31	32	25	31	24	11
Cryptococcus neoformans var. neoformans serotype D (strain B-3501A)	25	25	24	35	34	11	31	29	31	32	33	33	33	28	27	13	13	25	24	24	28	28	32	33	35	33	24	30	30	33	32	34	32	33	33	33	31	15	26	27	16	20	32	30	32	26	31	23	11
Cryptococcus neoformans var. neoformans serotype D (strain JEC21 / ATCC MYA-565)	25	25	23	35	34	11	32	30	32	32	33	33	33	29	27	13	13	25	24	25	28	28	32	34	35	33	24	30	30	33	32	34	32	33	33	33	31	15	26	28	17	20	32	31	33	26	32	24	11
Cryptosporidium hominis	17	17	16	27	25	6	23	23	23	24	24	24	24	24	18	7	7	17	16	16	21	21	22	23	25	25	17	27	28	25	23	23	22	23	23	23	23	8	16	23	16	31	24	23	24	29	24	16	6
Cryptosporidium muris (strain RN66)	14	14	13	22	21	5	22	21	21	22	20	21	20	21	15	6	6	14	14	14	18	18	18	20	21	21	16	24	25	20	20	19	18	18	20	20	20	7	14	21	13	29	22	19	20	25	24	14	5
Cryptosporidium parvum (strain Iowa II)	17	18	17	27	26	7	25	24	25	25	25	25	25	26	19	8	8	18	17	18	23	23	25	25	26	25	19	27	28	25	24	24	23	23	25	25	25	9	17	24	16	30	26	25	24	27	25	16	6
Culex quinquefasciatus	49	47	58	25	24	23	23	20	22	21	23	24	23	24	36	27	27	49	55	48	24	25	26	23	24	23	33	20	20	25	24	25	24	25	24	24	25	31	47	22	11	13	23	24	24	17	21	47	23
Dactylellina haptotyla (strain CBS 200.50)	25	25	25	33	31	13	32	28	31	32	33	33	33	27	27	14	15	25	25	24	27	27	40	33	35	34	24	28	28	34	33	32	32	33	33	33	33	16	25	27	15	19	30	34	33	26	32	23	13
Danaus plexippus	49	47	50	23	23	21	22	20	22	22	23	24	24	23	37	26	26	44	51	51	23	23	23	23	23	24	35	19	20	24	23	23	23	24	22	23	24	30	48	21	10	14	25	23	24	17	21	57	21
Danio rerio	30	29	31	15	15	58	14	13	14	13	15	15	15	16	26	65	68	28	31	31	17	18	16	14	15	14	19	11	11	15	15	15	15	16	15	15	15	77	30	14	6	7	13	14	16	9	12	28	59
Daphnia pulex	48	46	48	25	26	24	23	21	23	23	24	24	24	25	38	28	29	43	48	49	25	25	25	24	24	24	33	20	20	24	23	25	24	25	23	23	24	33	48	23	11	13	25	23	25	19	22	46	24
Debaryomyces hansenii (strain ATCC 36239 / CBS 767 / JCM 1990 / NBRC 0083 / IGC 2968)	22	22	21	32	32	9	32	31	31	32	31	31	31	28	24	11	11	22	22	21	25	26	31	31	32	32	23	34	36	31	31	32	29	30	31	32	31	12	22	26	18	24	31	31	31	28	33	21	9
Dictyostelium discoideum	27	25	25	30	30	13	28	26	29	27	30	30	30	30	28	15	15	27	26	25	30	29	31	29	29	29	23	27	26	28	28	29	29	29	28	28	29	17	26	26	14	19	29	28	29	26	27	24	13
Dictyostelium fasciculatum (strain SH3)	26	26	26	29	28	14	28	26	28	28	30	31	31	30	28	15	15	25	26	25	29	28	30	28	29	28	22	25	24	28	28	30	30	31	29	29	28	17	26	27	15	18	27	28	28	25	26	22	14
Dictyostelium purpureum	25	25	25	29	29	13	28	26	27	28	28	28	28	29	28	15	15	25	26	24	27	28	29	27	28	28	23	24	25	28	26	28	28	29	27	27	27	17	25	25	15	19	29	26	28	26	26	23	13
Drosophila ananassae	49	47	51	25	24	24	23	22	24	23	24	24	24	24	37	28	29	45	53	49	24	24	26	25	25	23	33	19	20	25	24	25	25	26	24	25	25	32	48	22	11	13	25	24	24	17	21	47	24
Drosophila erecta	49	48	51	25	25	23	23	22	24	22	24	24	24	25	37	27	28	45	53	51	25	25	26	24	25	23	34	19	20	25	23	25	24	25	23	24	24	31	48	22	11	13	25	24	25	16	22	47	23
Drosophila grimshawi	48	47	51	25	25	22	23	22	24	23	25	24	25	24	37	27	27	45	53	49	24	24	25	24	24	23	34	20	21	25	24	25	24	26	24	25	24	31	48	22	11	13	25	23	25	18	21	47	22
Drosophila melanogaster	49	47	52	25	25	23	24	22	24	23	24	24	24	24	37	28	28	45	53	51	25	25	25	24	25	23	33	19	21	25	23	25	24	26	23	24	25	32	48	21	11	13	25	24	25	17	22	47	23
Drosophila mojavensis	47	46	51	25	25	23	24	22	24	23	25	25	25	24	38	27	28	45	53	48	26	25	25	24	24	23	33	20	20	26	24	26	25	26	25	25	26	31	46	22	10	13	24	24	25	18	22	47	23
Drosophila persimilis	46	45	49	26	26	22	25	23	25	24	25	25	25	25	37	26	27	43	50	48	25	25	26	25	25	24	32	21	21	26	24	26	25	26	25	25	25	30	45	23	11	14	25	24	26	17	22	44	22
Drosophila pseudoobscura pseudoobscura	47	47	51	25	25	23	24	22	25	24	25	25	25	25	37	27	28	44	51	49	25	26	26	24	25	24	32	20	20	25	24	26	25	26	24	24	25	32	47	22	11	13	25	23	25	17	21	45	23
Drosophila sechellia	47	46	51	25	25	22	23	22	24	23	24	25	24	25	37	27	27	44	52	49	25	25	25	24	25	23	33	20	20	25	23	26	25	26	24	24	25	31	47	22	10	14	25	25	25	17	22	46	22
Drosophila simulans	44	44	47	26	26	20	25	22	25	24	25	24	25	25	35	24	25	42	47	45	25	25	26	25	25	24	33	21	22	26	24	25	25	27	24	24	25	28	45	22	11	14	27	25	26	18	23	42	20
Drosophila virilis	48	47	52	25	25	23	24	21	24	23	24	25	25	24	36	27	27	45	53	50	25	25	25	23	24	23	33	19	21	25	24	25	24	26	24	25	25	31	47	23	11	13	25	24	25	18	22	48	23
Drosophila willistoni	48	47	51	25	25	24	24	22	24	23	24	24	24	24	37	28	28	47	53	49	24	25	25	24	24	24	33	19	20	25	23	25	24	26	24	24	25	32	47	22	11	13	25	24	25	17	22	46	24
Drosophila yakuba	48	46	51	24	24	23	23	21	23	23	24	24	24	24	36	27	27	44	52	50	25	25	25	24	24	23	33	19	20	25	23	24	24	25	23	23	24	31	47	21	11	13	25	24	24	17	21	46	23
Echinococcus multilocularis	38	39	38	25	26	17	25	23	25	24	25	26	25	25	36	20	20	36	38	38	25	25	26	25	26	25	33	22	22	25	25	26	25	26	25	25	25	23	39	23	12	16	26	26	26	20	24	37	17
Ectocarpus siliculosus	23	24	24	29	29	15	28	26	28	27	29	29	30	29	26	16	16	25	25	23	29	29	30	29	28	28	21	23	23	29	27	29	27	29	27	28	28	18	24	29	15	17	25	27	29	24	25	23	15
Edhazardia aedis (strain USNM 41457)	8	9	8	15	15	3	14	14	14	15	14	14	14	13	9	4	4	9	8	8	11	11	13	14	15	15	11	19	19	13	14	14	14	13	14	15	14	4	8	13	13	20	15	14	13	18	17	9	3
Eimeria acervulina	18	18	17	25	24	10	24	23	23	23	26	25	25	24	20	11	11	19	19	17	24	24	25	26	25	24	17	22	21	24	22	25	25	25	23	23	23	13	18	24	15	20	21	24	25	22	22	16	10
Emericella nidulans (strain FGSC A4 / ATCC 38163 / CBS 112.46 / NRRL 194 / M139)	24	24	23	31	31	11	34	31	34	34	35	35	36	29	26	13	13	24	24	24	27	26	34	36	35	35	24	28	29	38	37	37	37	37	37	38	37	15	25	27	15	20	32	32	35	25	34	23	11
Encephalitozoon cuniculi (strain GB-M1)	8	8	7	13	12	2	11	11	11	12	11	11	11	10	8	3	3	8	7	7	9	9	10	12	12	13	10	16	16	12	12	12	12	12	12	12	12	4	7	11	8	19	13	12	11	15	14	8	2
Encephalitozoon hellem (strain ATCC 50504)	8	8	7	12	12	2	12	12	12	13	12	11	11	10	8	3	3	7	7	7	9	9	10	12	11	12	10	17	17	12	12	11	11	11	12	12	12	3	7	11	8	21	14	12	11	16	15	8	2
Encephalitozoon intestinalis (strain ATCC 50506)	8	8	8	12	12	2	12	12	12	13	12	12	12	11	8	3	3	8	7	8	9	9	11	12	12	13	10	17	18	12	13	12	12	12	13	13	12	4	8	11	8	21	14	12	12	17	15	8	2
Encephalitozoon romaleae (strain SJ-2008)	7	8	8	13	12	2	12	11	12	13	11	11	11	11	8	3	3	8	7	7	9	9	11	12	12	13	10	17	19	13	12	12	12	12	12	12	12	3	7	12	9	21	13	12	12	16	16	7	2
Endocarpon pusillum (strain Z07020 / HMAS-L-300199)	24	25	23	32	32	12	33	30	32	33	35	35	36	28	27	14	14	23	24	24	27	27	32	34	35	33	23	27	28	35	33	34	33	34	32	34	34	15	24	27	16	19	30	33	34	25	32	23	12
Entamoeba dispar (strain ATCC PRA-260 / SAW760)	15	16	15	21	20	6	21	21	22	22	20	20	20	19	16	7	7	15	15	15	18	18	19	21	20	20	18	22	24	21	21	21	18	20	22	22	20	8	15	20	15	21	22	20	19	26	21	14	6
Entamoeba histolytica	15	16	15	22	21	6	20	21	22	22	19	19	20	20	17	7	7	15	15	15	18	17	20	21	21	21	18	22	24	21	21	21	20	20	22	21	21	8	16	20	16	21	22	20	20	24	22	14	6
Entamoeba nuttalli (strain P19)	14	15	13	20	19	5	19	19	19	21	18	18	19	18	15	6	6	13	13	13	16	15	18	19	19	19	17	20	22	20	20	19	18	18	20	20	19	7	14	19	15	20	20	19	18	23	20	13	5
Enterocytozoon bieneusi (strain H348)	5	5	5	9	9	1	9	9	9	9	9	9	8	8	6	2	2	5	5	5	7	7	8	9	9	9	7	13	12	9	9	8	9	9	9	9	9	2	5	8	9	14	9	8	8	13	11	5	2
Equus caballus	22	21	23	11	12	89	11	10	11	10	12	12	12	13	20	65	67	21	23	22	14	15	13	11	12	11	13	8	8	11	11	12	12	13	11	11	11	57	22	11	5	5	10	11	12	7	9	21	89
Eremothecium cymbalariae (strain CBS 270.75 / DBVPG 7215 / KCTC 17166 / NRRL Y-17582)	19	21	19	31	31	7	30	28	29	29	28	28	28	26	21	9	9	20	20	20	23	24	28	29	30	30	22	41	43	30	28	29	27	28	28	29	28	10	20	25	17	24	30	29	29	29	32	20	7
Eutypa lata (strain UCR-EL1)	24	24	23	32	32	11	34	30	33	33	37	36	37	27	27	13	13	24	24	23	26	26	35	35	36	36	24	28	28	34	33	33	33	33	32	33	33	14	24	27	17	20	30	33	35	26	34	23	11
Exophiala dermatitidis (strain ATCC 34100 / CBS 525.76 / NIH/UT8656)	25	25	24	33	33	12	34	31	33	34	35	35	35	28	27	14	14	24	25	24	28	26	34	36	35	34	24	29	29	34	34	35	34	34	33	34	34	16	24	27	15	20	31	34	33	26	36	24	12
Felis catus	22	21	23	11	11	92	11	10	11	10	12	12	12	13	20	65	67	21	23	22	14	15	13	11	12	11	13	8	8	12	11	13	12	13	11	11	12	57	22	11	5	5	10	11	12	7	9	20	90
Fibroporia radiculosa (strain TFFH 294)	25	24	24	35	35	12	31	27	30	30	32	32	33	29	27	13	14	25	24	24	27	27	31	31	32	32	24	28	28	32	30	30	31	31	30	31	31	15	25	28	16	20	31	31	32	25	29	23	12
Ficedula albicollis	26	25	27	13	13	68	13	11	12	12	13	13	13	14	23	81	75	24	28	27	16	16	14	12	13	12	16	9	9	13	13	14	14	14	13	13	13	65	26	12	5	6	11	13	14	8	10	25	69
Fomitopsis pinicola (strain FP-58527)	24	24	23	35	35	13	31	29	31	30	33	34	34	28	27	14	14	25	24	24	28	29	33	32	33	31	23	27	28	32	32	33	32	34	32	33	32	16	26	28	15	18	30	31	32	24	31	22	13
Fusarium oxysporum f. sp. cubense (strain race 1)	24	24	23	30	30	13	32	29	32	32	33	33	33	28	27	14	15	24	25	25	27	26	33	33	33	33	23	28	29	34	32	32	32	34	32	33	32	17	25	28	16	19	30	32	35	24	31	24	13
Fusarium oxysporum f. sp. cubense (strain race 4)	23	23	23	31	30	12	31	28	31	32	31	31	31	27	25	13	14	22	24	23	25	24	32	32	32	32	23	26	27	33	31	31	31	32	31	31	31	16	23	27	16	20	29	31	34	24	30	23	12
Fusarium oxysporum f. sp. lycopersici (strain 4287 / CBS 123668 / FGSC 9935 / NRRL 34936)	24	24	23	31	31	12	31	29	31	32	33	33	33	28	26	14	14	24	24	24	28	27	33	33	33	34	23	27	29	33	33	33	32	33	33	33	33	16	24	28	16	19	29	31	36	24	32	24	12
Fusarium oxysporum (strain Fo5176)	25	25	24	30	30	14	31	28	31	31	32	33	33	27	26	15	16	24	25	24	28	26	33	33	33	33	23	27	28	34	32	33	32	33	32	32	32	17	25	27	16	18	29	32	35	23	30	24	14
Fusarium pseudograminearum (strain CS3096)	24	24	24	31	31	13	32	29	31	33	34	34	34	27	28	15	15	24	25	25	28	27	34	33	36	34	23	28	27	34	33	33	32	33	32	33	33	17	25	27	15	19	30	33	36	24	31	23	13
Gaeumannomyces graminis var. tritici (strain R3-111a-1)	26	25	25	32	31	13	32	29	31	32	33	33	33	27	28	15	15	24	25	25	27	27	33	35	36	34	24	28	28	36	33	35	34	35	33	33	34	16	26	29	16	18	29	33	36	24	33	24	13
Gallus gallus	26	25	27	13	13	67	13	11	13	12	13	13	13	14	23	84	75	24	27	27	15	16	14	13	13	12	17	9	9	13	13	14	14	14	13	13	13	64	26	12	5	5	12	12	14	8	10	25	68
Gasterosteus aculeatus	31	30	32	15	15	55	14	13	14	13	15	15	15	16	26	62	65	28	32	32	18	18	16	15	15	15	20	11	11	15	15	16	16	16	15	15	15	75	31	14	6	7	14	14	16	10	12	29	56
Giardia intestinalis	15	15	15	20	19	8	18	17	18	19	19	19	19	20	16	9	9	14	15	15	19	18	18	19	18	20	16	19	21	20	19	19	18	19	18	18	19	10	16	21	13	19	19	18	19	21	19	15	8
Giardia intestinalis (strain ATCC 50581 / GS clone H7)	13	14	13	20	20	6	17	17	18	19	18	18	18	19	14	7	7	13	13	14	18	17	17	18	18	19	15	20	21	18	18	18	18	18	18	18	18	8	13	20	14	23	20	18	18	23	18	13	6
Giardia intestinalis (strain ATCC 50803 / WB clone C6)	14	14	14	19	18	6	17	16	17	17	17	17	18	18	15	7	8	13	13	14	16	17	16	18	18	19	15	18	20	18	18	17	16	17	17	17	17	8	14	20	12	19	18	17	17	20	18	14	6
Giardia intestinalis (strain P15)	14	14	13	18	18	6	18	17	17	19	19	19	19	18	15	7	7	13	13	14	17	18	18	18	18	19	15	19	20	18	18	18	17	17	18	18	18	8	14	20	13	21	20	18	18	22	19	13	6
Gibberella fujikuroi (strain CBS 195.34 / IMI 58289 / NRRL A-6831)	25	26	24	32	32	13	33	30	32	32	34	34	35	29	28	15	15	25	25	25	28	27	34	33	34	34	24	27	28	35	34	33	33	35	33	34	33	17	25	28	16	19	30	33	37	24	32	25	13
Gibberella zeae	25	25	24	31	31	13	33	29	33	33	33	33	33	28	28	15	15	24	25	25	27	28	34	35	35	35	23	29	29	34	33	34	33	34	33	34	33	17	26	28	15	20	31	32	36	25	31	24	13
Gibberella zeae (strain PH-1 / ATCC MYA-4620 / FGSC 9075 / NRRL 31084)	24	24	24	30	31	12	32	29	32	32	33	33	33	27	28	14	14	23	24	24	26	27	33	34	35	35	23	28	29	34	33	33	32	33	32	33	32	16	25	28	15	20	31	32	35	25	32	23	12
Glarea lozoyensis (strain ATCC 20868 / MF5171)	24	25	24	30	30	12	32	28	31	32	33	33	33	28	27	14	14	25	25	24	28	28	32	34	35	34	24	28	28	33	33	34	33	34	32	34	33	15	25	27	15	20	30	33	34	25	34	23	12
Glarea lozoyensis (strain ATCC 74030 / MF5533)	20	20	20	29	28	8	30	27	29	30	30	30	30	25	22	10	10	21	20	20	24	24	28	32	32	33	22	29	30	32	31	32	31	32	30	32	30	11	21	25	17	23	29	30	31	27	34	20	8
Glycine max	25	25	25	27	27	17	28	24	27	27	28	28	28	33	27	18	18	25	25	24	33	33	28	27	28	27	21	22	22	27	26	27	26	27	27	26	27	20	25	25	12	16	24	25	28	21	24	23	17
Gorilla gorilla gorilla	21	20	22	11	11	89	11	10	11	10	12	12	12	12	20	63	64	20	22	21	15	15	13	11	12	11	13	8	8	11	11	12	12	13	11	11	11	55	21	11	5	4	10	11	12	7	9	20	89
Gregarina niphandrodes	15	16	15	22	22	7	22	21	23	23	24	23	23	21	17	8	8	16	16	16	20	21	22	24	24	23	16	24	26	22	22	23	22	22	21	22	22	10	15	23	16	23	22	22	22	24	22	15	7
Grosmannia clavigera (strain kw1407 / UAMH 11150)	24	24	25	33	33	12	33	29	32	33	35	34	34	28	27	13	14	24	25	24	26	26	33	34	34	34	23	29	27	36	34	34	34	35	33	33	32	16	24	27	16	19	30	34	35	24	33	23	12
Harpegnathos saltator	61	48	49	24	23	22	23	20	23	22	24	24	24	24	36	27	27	42	50	59	24	25	24	23	24	24	34	20	20	24	24	25	23	25	24	24	24	31	61	22	10	13	25	23	24	18	22	48	22
Helobdella robusta	45	44	46	25	25	23	23	21	23	22	24	24	24	25	39	27	28	41	45	47	25	26	25	23	24	23	33	20	20	24	23	25	24	25	23	24	24	32	45	21	10	13	25	24	24	18	21	42	23
Heterocephalus glaber	22	21	23	12	12	86	11	10	11	10	12	12	12	13	20	66	67	21	23	22	15	15	13	11	12	11	14	8	8	12	12	13	12	13	11	11	12	57	22	11	5	5	10	11	12	7	9	21	86
Homo sapiens	21	20	22	11	11	91	11	10	11	10	11	11	11	12	19	63	65	20	22	21	14	15	13	11	11	11	13	7	7	11	11	12	12	12	11	11	11	55	21	11	5	4	10	11	12	7	8	20	93
Hordeum vulgare var. distichum	23	23	23	27	27	13	28	25	27	27	28	28	28	32	26	14	14	23	23	21	31	31	29	29	29	27	21	23	23	27	28	28	27	28	28	28	26	16	24	29	14	18	25	26	28	23	25	22	13
Hyaloperonospora arabidopsidis (strain Emoy2)	21	22	21	28	27	10	26	25	26	26	27	27	27	27	23	11	12	21	21	22	25	25	26	26	27	27	22	24	25	27	26	27	25	26	27	27	27	13	21	27	14	21	28	25	27	27	26	20	10
Hymenolepis microstoma	37	38	38	27	26	17	25	23	25	24	25	25	25	25	35	20	20	35	37	37	24	25	26	24	25	24	34	21	22	27	26	26	25	26	26	26	26	22	37	22	12	15	27	25	26	20	24	36	17
Hypocrea atroviridis (strain ATCC 20476 / IMI 206040)	24	24	23	31	31	12	33	31	34	35	35	35	34	27	26	13	13	23	23	24	27	28	34	34	35	35	23	28	30	36	34	33	32	33	33	35	33	15	24	28	15	21	30	32	38	25	34	23	12
Hypocrea jecorina (strain QM6a)	24	25	23	34	32	12	34	31	33	34	36	35	35	29	27	14	14	25	24	24	29	29	35	36	35	36	25	28	28	36	34	34	34	34	34	35	34	15	25	28	17	20	31	34	39	26	34	23	12
Hypocrea virens (strain Gv29-8 / FGSC 10586)	23	24	23	32	31	12	32	29	33	33	34	34	35	28	25	13	13	23	24	24	27	27	32	34	34	34	24	29	30	34	34	34	32	33	34	35	33	15	23	29	16	20	30	32	37	25	33	23	11
Ichthyophthirius multifiliis (strain G5)	17	18	17	24	23	6	22	20	22	23	22	22	23	23	18	7	7	16	16	17	20	21	22	22	23	24	20	26	28	24	23	22	21	22	23	24	23	8	17	23	13	28	26	22	22	29	27	17	5
Ixodes scapularis	44	43	45	22	22	22	21	20	22	20	22	22	22	21	33	26	27	39	46	46	22	22	23	21	22	22	32	18	19	23	23	23	22	23	22	22	22	30	43	20	9	12	23	22	23	16	20	43	22
Kazachstania africana (strain ATCC 22294 / BCRC 22015 / CBS 2517 / CECT 1963 / NBRC 1671 / NRRL Y-8276)	21	21	20	30	29	8	29	26	28	30	29	29	30	26	22	10	10	20	21	20	25	24	28	29	29	29	23	36	37	31	28	30	28	29	28	29	29	11	21	24	14	23	29	29	28	28	32	20	8
Kazachstania naganishii (strain ATCC MYA-139 / BCRC 22969 / CBS 8797 / CCRC 22969 / KCTC 17520 / NBRC 10181 / NCYC 3082)	21	21	20	30	29	8	29	28	28	29	29	29	30	27	22	10	10	21	20	21	24	23	29	30	30	31	22	35	37	31	29	29	29	29	29	30	30	11	21	25	18	24	31	29	29	28	31	20	8
Kluyveromyces lactis (strain ATCC 8585 / CBS 2359 / DSM 70799 / NBRC 1267 / NRRL Y-1140 / WM37)	21	22	20	30	28	8	30	29	30	30	29	30	30	26	22	10	10	20	20	21	25	25	29	30	30	30	22	37	39	31	29	29	29	30	30	30	31	11	20	26	16	22	29	29	30	28	30	20	8
Komagataella pastoris (strain ATCC 76273 / CBS 7435 / CECT 11047 / NRRL Y-11430 / Wegner 21-1)	21	21	21	30	30	8	29	27	28	30	28	29	29	27	22	10	10	21	20	21	24	24	30	30	29	31	23	35	36	31	31	30	29	30	30	31	29	11	21	25	16	24	31	29	30	29	34	20	8
Komagataella pastoris (strain GS115 / ATCC 20864)	21	21	21	30	30	8	29	27	28	30	28	28	29	27	22	10	10	21	20	21	23	24	30	30	29	30	23	35	36	30	30	30	29	30	30	31	29	11	21	25	16	24	31	29	30	29	34	20	8
Laccaria bicolor (strain S238N-H82 / ATCC MYA-4686)	25	24	24	36	36	12	32	29	31	31	33	33	34	28	28	14	14	24	25	24	28	27	31	30	33	32	22	27	28	32	30	32	31	32	31	31	30	16	25	27	16	19	30	28	32	26	30	23	12
Lachancea thermotolerans (strain ATCC 56472 / CBS 6340 / NRRL Y-8284)	21	22	22	30	29	8	29	28	29	29	28	29	29	26	22	10	10	22	21	21	23	24	29	30	30	30	23	37	38	31	30	32	30	30	30	31	30	12	22	26	16	24	31	29	29	28	31	20	8
Latimeria chalumnae	28	27	29	14	14	62	13	12	13	12	14	14	14	15	24	69	72	26	29	29	16	17	15	13	14	13	18	10	10	14	14	14	14	15	14	14	14	70	28	13	5	6	13	13	15	8	11	26	63
Leishmania braziliensis	18	19	18	24	24	10	23	22	22	22	24	23	24	25	20	12	12	19	19	18	23	23	22	23	22	23	19	21	22	23	21	23	22	24	22	22	22	12	19	24	13	18	22	22	25	20	21	18	10
Leishmania donovani (strain BPK282A1)	17	18	16	23	23	10	23	23	24	23	23	23	24	24	19	11	11	17	18	17	22	22	22	25	24	23	17	21	21	23	21	22	22	23	21	21	22	12	18	24	14	17	22	21	23	21	21	17	10
Leishmania infantum	17	19	17	24	24	10	23	23	24	23	24	24	24	24	20	11	11	18	19	17	23	23	23	24	24	23	17	21	21	24	21	23	22	23	22	22	22	12	18	25	14	17	22	22	24	21	21	17	10
Leishmania major	17	18	17	24	24	10	23	21	22	23	24	24	24	24	20	11	11	18	18	17	23	23	23	23	22	24	18	20	22	24	23	23	22	24	23	23	22	12	18	24	13	16	21	22	26	21	20	17	10
Leishmania mexicana (strain MHOM/GT/2001/U1103)	18	19	19	25	25	10	24	23	24	24	24	24	24	24	21	11	11	19	19	17	23	23	24	25	24	24	18	21	21	24	22	23	22	23	22	22	23	13	18	24	14	19	22	22	26	22	21	18	10
Lepisosteus oculatus	29	27	30	14	15	61	14	12	14	13	14	14	14	15	25	68	70	26	29	29	16	17	16	14	14	14	18	10	10	14	14	15	15	15	14	14	14	73	29	13	6	6	13	13	15	9	11	27	62
Leptosphaeria maculans (strain JN3 / isolate v23.1.3 / race Av1-4-5-6-7-8)	24	25	24	32	32	12	32	29	31	32	36	35	35	29	27	14	14	24	24	23	28	27	34	34	35	34	23	28	27	36	34	34	34	35	34	35	34	16	24	28	17	18	30	33	33	25	32	24	12
Loa loa	41	40	40	26	25	16	24	22	24	24	25	25	24	25	35	20	20	37	40	41	23	24	26	25	25	26	42	23	24	26	25	26	25	26	26	26	26	22	40	22	12	16	27	25	25	21	25	40	16
Lodderomyces elongisporus (strain ATCC 11503 / CBS 2605 / JCM 1781 / NBRC 1676 / NRRL YB-4239)	22	22	22	33	31	9	31	30	31	31	31	31	31	28	24	11	11	23	22	21	26	27	31	33	32	31	22	33	34	32	32	33	30	31	33	32	32	12	22	25	18	22	30	32	31	30	32	21	9
Loxodonta africana	22	21	23	11	12	89	11	10	11	10	12	12	12	13	20	66	68	21	23	22	15	15	13	11	12	11	13	8	8	12	12	13	12	13	11	11	12	57	22	11	5	5	10	11	12	7	9	21	90
Macaca fascicularis	22	21	23	11	12	83	11	10	11	10	12	12	12	13	20	62	63	21	23	22	14	15	13	11	12	11	13	8	8	12	11	12	12	13	11	11	12	54	21	11	5	5	10	11	12	7	8	21	83
Macaca mulatta	21	20	22	11	11	89	11	10	11	10	11	11	11	12	20	62	65	20	22	21	14	15	13	11	12	11	13	8	8	12	11	12	12	13	11	11	11	55	21	11	5	4	10	11	12	7	8	20	89
Macrophomina phaseolina (strain MS6)	24	25	23	32	31	12	33	29	32	33	34	34	35	27	27	14	14	24	24	24	27	28	33	34	35	34	24	27	27	35	33	35	34	34	34	34	33	16	24	28	16	19	30	33	34	25	32	24	12
Magnaporthe oryzae (strain 70-15 / ATCC MYA-4617 / FGSC 8958)	24	25	24	32	32	12	32	29	31	32	34	34	34	27	27	14	14	24	25	24	26	27	35	34	34	34	24	28	28	34	32	33	33	34	33	33	35	15	25	28	15	19	30	34	36	25	33	24	12
Magnaporthe oryzae (strain P131)	24	25	25	33	33	12	32	29	32	32	34	34	34	28	27	14	14	25	25	24	26	28	35	34	34	33	24	28	27	35	33	34	33	35	33	33	35	16	25	28	16	19	30	34	36	25	33	23	12
Magnaporthe oryzae (strain Y34)	24	24	24	33	33	12	32	30	32	32	34	34	35	28	27	14	14	24	24	24	26	28	34	34	34	33	23	28	27	34	33	33	33	34	33	33	35	15	25	28	16	19	30	34	36	25	33	23	12
Magnaporthe poae (strain ATCC 64411 / 73-15)	23	24	23	31	30	12	31	29	30	31	34	33	33	27	26	14	14	24	24	23	28	27	32	33	32	33	22	27	28	34	32	34	33	34	32	33	32	15	24	28	16	19	28	32	34	24	32	22	12
Malassezia globosa (strain ATCC MYA-4612 / CBS 7966)	21	22	21	31	31	9	29	26	27	29	30	30	30	27	23	10	10	21	21	21	24	25	28	30	30	29	23	31	31	30	30	31	28	30	30	30	30	12	22	25	16	23	31	30	30	26	32	21	9
Malassezia sympodialis (strain ATCC 42132)	19	20	19	30	29	7	28	26	27	27	27	27	27	25	21	9	9	19	19	19	22	23	28	30	31	30	21	32	30	30	28	29	28	29	28	28	29	10	19	26	16	23	30	30	29	27	32	19	7
Marssonina brunnea f. sp. multigermtubi (strain MB_m1)	26	25	25	32	30	13	34	31	34	33	34	34	34	28	27	14	14	25	26	24	27	27	33	35	35	34	25	28	28	34	33	35	34	35	34	34	34	16	26	28	16	19	30	32	35	25	33	24	13
Megaselia scalaris	32	30	32	23	22	11	22	19	22	21	22	22	22	21	25	14	14	31	31	33	20	20	22	22	21	21	27	20	21	22	21	22	21	21	21	22	21	16	32	18	11	16	23	21	21	19	21	31	11
Melampsora larici-populina (strain 98AG31 / pathotype 3-4-7)	26	25	24	33	32	13	31	29	31	32	32	32	32	29	27	14	14	24	25	25	27	27	32	31	31	32	23	26	28	33	31	33	32	33	31	32	32	16	26	26	14	19	29	30	32	24	31	23	13
Meleagris gallopavo	27	25	28	13	13	65	12	11	13	12	13	13	13	14	23	82	74	24	27	27	15	16	14	13	13	12	17	9	9	13	13	14	13	14	13	13	13	63	26	12	5	6	12	13	14	8	10	25	65
Metarhizium acridum (strain CQMa 102)	24	24	23	32	32	11	32	29	32	33	33	33	33	27	26	13	13	24	23	23	26	25	32	33	35	34	23	29	30	34	32	34	31	32	31	32	33	14	24	28	16	20	30	31	37	26	32	23	11
Metarhizium anisopliae (strain ARSEF 23 / ATCC MYA-3075)	25	24	23	33	32	11	33	30	33	34	36	35	35	27	27	13	13	24	23	24	27	27	33	34	36	34	23	29	30	35	33	34	33	33	33	33	33	15	25	27	16	20	30	32	38	25	33	23	11
Meyerozyma guilliermondii (strain ATCC 6260 / CBS 566 / DSM 6381 / JCM 1539 / NBRC 10279 / NRRL Y-324)	21	21	21	31	31	8	31	29	29	30	30	30	30	26	24	10	10	22	20	20	24	24	30	30	31	31	23	35	35	31	32	29	29	30	31	32	31	11	21	26	18	23	31	29	30	28	32	21	8
Microbotryum violaceum (strain p1A1 Lamole)	25	26	25	35	34	13	33	30	32	32	34	34	33	31	28	14	15	27	26	24	30	30	34	32	34	33	24	28	29	33	33	34	32	35	34	34	32	16	26	28	14	19	33	32	33	26	31	24	13
Micromonas pusilla (strain CCMP1545)	23	23	22	30	30	12	28	27	28	29	31	30	31	30	26	13	13	24	24	23	28	29	31	30	31	29	22	26	26	29	28	29	29	30	29	29	29	15	23	30	17	20	29	29	29	26	28	22	12
Micromonas sp. (strain RCC299 / NOUM17)	23	22	22	29	28	11	29	26	28	28	30	29	29	31	25	12	13	23	24	22	30	29	30	30	31	30	23	25	26	30	30	30	30	30	30	30	28	15	24	30	16	19	28	28	30	26	27	22	11
Mixia osmundae (strain CBS 9802 / IAM 14324 / JCM 22182 / KY 12970)	24	24	24	34	33	11	31	29	32	32	32	32	32	28	27	12	13	24	25	24	26	26	32	33	34	31	24	28	29	33	31	33	32	33	32	33	32	14	24	28	15	20	31	32	32	25	32	24	11
Moniliophthora perniciosa (strain FA553 / isolate CP02)	15	16	15	26	25	7	22	20	21	23	23	23	23	20	17	8	8	16	16	15	19	18	22	24	23	23	18	22	24	23	23	22	23	24	23	23	22	9	15	21	17	17	23	22	25	23	22	15	7
Moniliophthora roreri (strain MCA 2997)	26	25	25	36	36	14	32	29	31	31	32	32	32	28	30	15	16	26	27	24	28	28	34	32	33	32	24	27	28	32	31	32	31	32	31	32	32	18	26	28	16	17	30	30	32	24	30	24	14
Monodelphis domestica	24	23	25	12	12	80	12	11	12	11	12	12	12	13	22	70	73	22	25	24	15	16	14	12	13	12	15	8	9	12	12	13	13	13	12	12	12	62	24	12	5	5	11	12	13	8	9	23	81
Monosiga brevicollis	29	29	29	29	29	13	28	25	27	28	28	28	29	26	32	15	16	28	29	28	26	26	29	29	29	29	28	26	26	30	28	29	27	28	28	29	28	18	29	28	15	18	30	28	28	24	28	28	13
Mucor circinelloides f. circinelloides (strain 1006PhL)	27	28	27	33	34	13	32	29	31	32	33	33	34	30	30	15	15	26	28	27	29	28	33	33	34	34	26	28	29	34	32	34	32	34	32	33	32	18	27	27	16	19	33	33	33	25	32	26	13
Mus musculus	22	21	23	11	12	90	11	10	11	10	12	12	12	13	20	66	69	21	23	22	15	15	13	11	12	11	13	8	8	11	12	13	12	13	11	11	12	59	22	11	5	4	10	11	12	7	9	21	91
Musa acuminata subsp. malaccensis	24	24	23	28	27	14	28	25	27	27	28	27	27	33	27	15	16	24	24	23	33	32	28	27	28	27	21	24	24	28	27	29	28	29	27	27	27	17	24	27	13	18	26	25	28	22	25	22	14
Mustela putorius furo	22	21	23	11	12	91	11	10	11	10	12	12	12	12	20	64	67	21	23	22	14	15	13	11	12	11	13	8	8	12	12	13	12	13	11	11	12	57	22	11	5	5	10	11	12	7	9	21	90
Mycosphaerella fijiensis (strain CIRAD86)	25	25	24	34	33	12	33	31	34	34	36	36	36	27	27	14	14	24	25	24	28	27	34	34	35	34	24	28	29	34	34	33	34	34	34	34	34	15	25	28	15	18	31	35	32	25	32	24	12
Mycosphaerella graminicola (strain CBS 115943 / IPO323)	24	24	23	32	31	11	35	30	33	34	35	35	35	27	26	12	13	23	24	24	27	26	32	33	34	35	23	28	30	34	32	34	32	33	32	33	33	14	24	27	15	20	31	36	33	26	31	23	11
Mycosphaerella pini (strain NZE10 / CBS 128990)	24	22	23	31	31	12	34	30	32	32	32	33	33	25	25	13	13	23	22	24	24	24	33	33	34	33	23	27	29	34	33	32	32	32	32	33	32	15	24	27	15	19	29	35	32	24	32	22	12
Myotis davidii	24	23	25	12	13	70	12	11	12	11	12	12	12	13	22	59	60	22	25	24	15	15	14	12	13	12	15	8	9	13	12	13	12	13	12	12	12	54	24	12	5	5	11	12	13	8	9	23	70
Myotis lucifugus	22	22	23	11	12	86	11	10	11	10	12	12	12	13	21	65	67	21	23	22	15	15	13	12	12	11	14	8	8	12	12	13	12	13	12	12	12	57	22	11	5	5	10	11	12	7	9	21	86
Naegleria gruberi	23	23	24	30	28	12	26	25	26	25	26	25	26	26	25	13	14	23	23	22	27	27	26	26	27	27	22	23	25	26	25	27	26	27	26	26	26	15	22	24	13	20	28	25	25	25	26	22	12
Nasonia vitripennis	52	46	49	24	24	22	24	21	24	23	24	24	24	24	37	27	27	43	49	54	24	24	25	24	24	24	33	19	20	25	24	25	24	25	24	24	24	31	51	22	10	13	24	24	25	18	21	46	22
Naumovozyma castellii (strain ATCC 76901 / CBS 4309 / NBRC 1992 / NRRL Y-12630)	21	21	21	31	30	9	29	27	29	29	30	30	30	25	24	10	11	22	21	20	25	24	29	30	30	30	22	36	36	30	29	30	30	30	29	30	29	12	22	25	17	24	30	30	29	27	31	20	9
Naumovozyma dairenensis (strain ATCC 10597 / BCRC 20456 / CBS 421 / NBRC 0211 / NRRL Y-12639)	21	22	21	33	31	8	31	29	30	31	30	31	31	28	24	10	10	22	21	20	24	25	32	31	31	31	22	36	37	31	29	31	30	30	30	30	29	12	21	25	17	23	29	29	31	28	31	20	8
Nectria haematococca (strain 77-13-4 / ATCC MYA-4622 / FGSC 9596 / MPVI)	24	25	24	34	33	12	33	30	33	32	34	34	34	29	26	14	15	24	25	25	27	26	34	34	35	35	23	28	29	34	34	35	34	36	35	36	34	16	24	28	16	19	31	33	37	25	32	24	12
Nematocida parisii (strain ERTm1 / ATCC PRA-289)	7	8	7	12	12	2	12	12	11	13	12	12	12	11	8	3	3	8	7	7	9	9	11	12	12	12	9	16	16	12	12	11	11	11	12	13	11	3	7	11	10	19	12	11	11	15	13	8	2
Nematocida parisii (strain ERTm3)	7	7	7	12	11	2	12	12	11	13	11	12	12	11	8	3	3	8	7	7	8	9	11	11	12	12	9	15	16	11	12	11	11	11	12	12	11	3	7	11	10	19	12	11	11	15	13	7	2
Nematocida sp. 1 (strain ERTm2 / ATCC PRA-371)	8	8	8	13	12	3	13	12	13	14	12	12	13	11	8	4	3	8	8	8	10	9	12	12	12	13	10	16	17	13	13	12	12	12	12	13	12	4	8	11	11	19	14	11	12	17	15	8	3
Nematostella vectensis	44	42	43	24	25	21	23	20	22	23	23	23	23	23	39	26	26	38	43	45	23	24	25	23	23	24	33	20	20	24	24	25	24	25	23	24	24	30	44	21	10	13	25	24	24	18	21	42	21
Neosartorya fischeri (strain ATCC 1020 / DSM 3700 / FGSC A1164 / NRRL 181)	25	25	24	34	33	12	36	32	35	35	36	37	37	28	27	13	13	25	25	25	26	27	34	34	35	35	25	29	30	44	39	40	37	38	39	40	38	15	26	27	15	19	31	34	34	26	33	24	11
Neosartorya fumigata (strain ATCC MYA-4609 / Af293 / CBS 101355 / FGSC A1100)	25	25	24	33	33	11	37	32	35	36	37	37	37	29	27	13	13	25	25	25	27	28	34	35	36	35	25	29	30	44	38	40	38	39	38	39	39	15	25	27	15	19	32	35	34	26	33	24	11
Neosartorya fumigata (strain CEA10 / CBS 144.89 / FGSC A1163)	25	25	25	32	32	11	36	32	35	36	36	37	36	28	28	13	13	25	25	25	27	28	34	36	36	35	25	29	30	44	38	40	38	39	38	39	39	15	25	27	15	19	32	34	34	26	33	24	11
Neospora caninum (strain Liverpool)	20	22	20	27	27	13	26	25	25	25	28	28	28	27	25	14	14	21	22	20	28	27	27	27	28	27	19	22	22	25	26	27	26	27	26	26	25	16	21	26	14	19	23	25	27	23	23	19	13
Neurospora crassa (strain ATCC 24698 / 74-OR23-1A / CBS 708.71 / DSM 1257 / FGSC 987)	25	25	24	34	33	13	35	31	34	34	36	36	36	30	28	15	15	25	25	25	28	29	35	36	37	35	24	28	28	36	35	37	35	36	36	35	35	16	25	27	16	18	29	34	36	26	33	23	13
Neurospora tetrasperma (strain FGSC 2508 / ATCC MYA-4615 / P0657)	24	25	24	33	32	13	35	30	33	34	35	35	35	29	27	14	14	24	24	24	27	27	35	34	37	35	24	27	27	35	34	36	33	34	34	34	35	16	25	27	16	19	29	35	37	25	34	23	12
Neurospora tetrasperma (strain FGSC 2509 / P0656)	24	24	24	33	32	12	34	30	33	34	34	34	35	29	26	14	14	24	24	24	27	27	36	35	37	35	23	28	27	35	34	36	34	35	34	34	35	16	25	27	16	19	30	35	36	25	34	23	12
Nomascus leucogenys	22	21	23	11	12	87	11	10	11	10	12	12	12	13	20	63	65	21	22	22	15	15	13	11	12	11	13	8	8	12	12	13	12	13	11	11	11	55	22	11	5	5	10	11	12	7	9	21	88
Nosema bombycis (strain CQ1 / CVCC 102059)	7	7	7	11	11	2	11	10	10	11	10	10	11	10	8	3	3	7	7	7	9	9	11	11	11	11	9	15	15	10	11	11	10	10	11	11	11	3	7	10	10	17	12	11	10	15	13	7	2
Nosema ceranae (strain BRL01)	7	7	6	11	11	2	11	10	10	12	11	10	11	10	7	2	2	7	6	6	8	8	10	10	10	11	9	15	16	11	11	10	10	10	11	11	11	3	6	10	9	20	12	10	10	14	14	7	2
Ogataea parapolymorpha (strain DL-1 / ATCC 26012 / NRRL Y-7560)	20	21	20	31	30	8	31	28	30	30	31	31	32	26	23	9	9	21	21	20	24	24	30	31	30	30	23	35	35	31	31	31	31	31	31	32	31	11	20	25	17	24	31	30	31	31	33	20	8
Oikopleura dioica	38	37	37	27	26	17	25	24	25	25	25	25	25	24	34	21	21	34	37	38	25	25	26	24	25	25	33	23	23	27	26	27	26	27	26	26	26	24	37	24	10	16	28	25	26	20	24	36	17
Ophiocordyceps sinensis (strain Co18 / CGMCC 3.14243)	20	20	21	29	28	9	30	28	30	31	31	31	31	25	22	10	11	21	21	20	23	23	29	30	30	31	23	27	28	29	30	30	31	31	30	30	30	12	20	25	16	20	29	30	32	26	33	20	9
Ophiophagus hannah	28	27	28	14	14	56	13	12	13	12	14	14	14	15	24	65	68	25	28	28	16	17	15	13	14	13	18	10	10	14	13	14	14	15	13	13	13	59	28	13	6	6	12	13	14	9	11	26	56
Ophiostoma piceae (strain UAMH 11346)	24	24	24	32	32	13	34	30	33	33	35	35	35	29	26	14	15	25	24	23	29	29	33	33	34	34	22	28	28	33	32	33	33	34	33	33	31	16	24	27	14	18	29	32	34	25	32	22	13
Oreochromis niloticus	31	29	31	15	15	58	14	13	14	13	15	15	15	16	26	64	67	28	31	31	17	18	16	14	15	15	19	10	11	15	15	16	15	16	15	15	15	75	30	13	6	7	13	14	16	9	12	29	58
Ornithorhynchus anatinus	26	25	28	13	13	65	12	11	13	12	13	13	13	14	23	68	67	24	27	27	16	17	14	12	13	13	17	9	9	13	13	14	14	14	13	13	13	59	26	12	5	6	12	13	14	9	10	24	65
Oryctolagus cuniculus	22	21	23	11	12	87	11	10	11	10	12	12	12	13	20	65	67	21	23	22	15	15	13	11	12	11	13	8	8	12	12	13	12	13	11	11	12	57	22	11	5	5	10	11	12	7	9	21	87
Oryza brachyantha	25	25	25	30	29	14	28	25	28	28	30	29	29	33	28	16	16	25	26	25	33	34	30	27	30	28	22	24	24	29	27	29	28	30	28	28	27	18	26	30	14	19	26	27	28	23	26	24	15
Oryza glaberrima	24	24	24	28	27	15	27	25	26	26	28	28	28	32	27	16	16	25	25	23	32	32	29	27	28	27	21	23	23	27	26	28	28	29	27	27	26	18	24	30	14	17	24	25	29	22	24	23	15
Oryza sativa subsp. japonica	24	25	24	26	26	18	25	23	25	24	27	27	27	31	26	18	19	25	25	23	31	32	29	26	27	25	20	21	21	26	25	27	26	28	25	26	25	20	24	28	13	16	23	25	27	20	23	23	18
Oryzias latipes	31	30	32	15	15	54	14	13	14	13	15	14	15	16	26	61	64	28	32	31	17	18	16	14	15	15	20	11	11	15	15	16	15	16	15	15	15	72	30	14	6	7	14	14	16	10	12	29	54
Ostreococcus lucimarinus (strain CCE9901)	19	19	18	26	26	7	26	24	26	27	27	26	27	26	21	9	9	19	19	19	25	24	27	28	29	28	20	26	27	28	26	27	26	26	26	27	26	10	20	28	16	24	29	27	27	28	29	19	8
Ostreococcus tauri	19	19	18	26	26	8	24	22	23	24	25	25	25	25	21	10	10	19	19	18	24	24	27	25	26	26	20	24	24	25	25	25	25	25	25	25	25	11	19	26	16	21	25	25	26	27	24	19	8
Otolemur garnettii	22	21	23	11	12	90	11	10	11	10	12	12	12	13	20	64	67	21	23	22	15	15	13	11	12	11	13	8	8	12	12	13	12	13	11	11	12	57	22	11	5	5	10	11	12	7	9	21	90
Ovis aries	22	21	23	11	12	89	11	10	11	10	12	12	12	13	20	65	67	21	23	22	15	15	13	11	12	11	13	8	8	12	12	12	12	13	11	11	12	57	22	11	5	5	10	11	12	7	9	21	92
Pan troglodytes	21	20	22	11	12	88	11	10	11	10	12	12	12	12	20	63	65	20	22	21	14	15	13	11	11	11	13	8	8	11	11	12	12	13	11	11	11	55	21	11	5	4	10	11	12	7	9	20	89
Paracoccidioides brasiliensis (strain Pb03)	24	23	22	31	31	11	38	34	37	38	39	39	39	29	26	12	13	23	23	23	26	26	33	36	35	36	23	28	28	35	34	35	34	35	34	34	33	14	24	25	15	19	30	32	33	26	32	22	11
Paracoccidioides brasiliensis (strain Pb18)	24	24	23	31	32	11	38	34	37	38	39	39	39	28	27	12	13	24	24	23	26	27	34	35	36	37	24	29	30	36	35	36	34	36	35	35	34	14	25	25	15	20	32	32	32	26	33	23	11
Paracoccidioides lutzii (strain ATCC MYA-826 / Pb01)	24	24	23	32	32	11	38	34	38	38	40	40	40	28	27	12	13	24	23	23	26	27	33	36	37	37	24	29	30	37	36	36	35	37	35	36	35	14	24	26	16	20	32	34	34	26	33	23	11
Paramecium tetraurelia	21	22	21	24	24	10	24	22	23	24	24	24	24	24	22	12	11	20	20	21	23	22	23	24	24	24	22	24	24	24	24	24	23	24	23	24	23	13	21	23	13	20	26	23	24	26	24	20	10
Pediculus humanus subsp. corporis	51	48	51	24	23	22	23	20	23	22	23	23	24	24	37	28	28	44	51	52	23	24	24	23	23	22	34	19	20	24	22	24	22	24	23	23	23	31	51	19	10	13	24	23	23	16	20	48	22
Penicillium chrysogenum (strain ATCC 28089 / DSM 1075 / Wisconsin 54-1255)	24	24	23	30	30	12	33	30	33	33	36	35	36	27	26	13	13	23	23	24	26	27	32	34	34	34	24	28	29	35	35	36	34	35	35	36	35	14	24	28	15	19	30	33	32	24	33	22	11
Penicillium digitatum (strain Pd1 / CECT 20795)	23	23	23	32	33	11	35	31	35	36	37	36	36	28	26	13	13	23	23	23	27	26	33	36	36	35	24	29	30	37	38	37	36	37	38	37	37	14	23	28	15	21	31	35	34	26	34	22	11
Penicillium digitatum (strain PHI26 / CECT 20796)	24	23	23	32	32	11	35	31	34	35	36	36	36	28	26	13	13	23	23	23	27	26	33	36	37	35	24	29	30	37	38	37	37	37	38	37	38	14	24	27	16	21	31	34	33	26	34	22	11
Penicillium marneffei (strain ATCC 18224 / CBS 334.59 / QM 7333)	25	25	25	33	32	12	35	32	35	35	36	37	37	28	27	13	14	24	24	24	27	27	34	38	38	37	24	30	30	39	36	36	34	37	35	36	36	15	25	27	15	20	32	35	35	27	35	24	12
Penicillium oxalicum (strain 114-2 / CGMCC 5302)	24	25	24	33	34	11	36	31	34	34	35	35	36	29	28	13	13	25	24	23	27	27	34	37	37	37	26	29	30	40	39	37	37	37	39	39	38	14	25	28	16	20	31	35	34	26	35	24	11
Perkinsus marinus (strain ATCC 50983 / TXsc)	19	20	19	26	25	10	27	24	25	25	27	26	27	26	21	11	12	20	19	18	24	25	26	26	27	26	21	24	24	26	26	25	25	26	26	26	24	12	19	25	15	22	26	24	26	25	25	19	10
Phaeodactylum tricornutum (strain CCAP 1055/1)	19	20	19	26	26	9	27	24	26	26	27	26	27	26	20	11	11	20	20	19	24	24	25	26	26	26	20	23	25	27	25	25	25	26	26	26	25	11	19	26	14	22	28	25	26	24	25	19	9
Phaeosphaeria nodorum (strain SN15 / ATCC MYA-4574 / FGSC 10173)	24	24	23	33	33	12	33	30	32	32	34	35	35	28	27	13	13	24	24	24	26	26	33	33	34	33	24	29	28	32	32	34	33	34	32	33	32	15	25	28	15	19	30	33	33	25	32	23	12
Phanerochaete carnosa (strain HHB-10118-sp)	24	25	24	36	36	12	32	28	31	32	32	32	32	29	28	13	14	25	25	23	27	27	31	31	31	32	23	28	28	31	32	32	32	33	32	32	32	15	25	28	17	19	32	32	32	25	30	23	12
Physcomitrella patens subsp. patens	23	24	22	29	28	13	27	25	27	26	28	28	28	31	25	14	14	23	24	23	30	29	28	27	27	26	22	25	24	28	27	28	27	28	26	27	27	16	24	26	13	19	28	26	26	24	26	24	13
Phytophthora infestans (strain T30-4)	25	25	24	28	27	12	29	28	30	29	29	29	29	30	27	14	14	25	25	24	28	27	29	29	31	29	24	25	25	29	29	29	27	28	29	29	29	16	25	29	13	20	29	28	28	26	27	24	13
Phytophthora ramorum	24	24	24	29	29	12	28	27	29	28	30	30	30	30	26	14	14	23	25	24	30	28	31	29	31	29	23	26	27	30	28	31	30	30	29	29	29	16	24	29	15	19	28	27	30	26	28	23	12
Phytophthora sojae (strain P6497)	25	24	25	28	28	14	27	26	28	28	28	29	29	30	27	16	16	25	26	25	29	29	28	28	29	27	23	24	23	28	28	31	28	30	29	29	28	17	25	29	13	18	28	26	28	23	26	23	14
Pichia sorbitophila (strain ATCC MYA-4447 / BCRC 22081 / CBS 7064 / NBRC 10061 / NRRL Y-12695)	22	21	21	31	30	9	31	29	30	30	29	30	29	27	23	11	12	22	22	22	24	24	30	31	31	30	23	33	33	31	30	32	29	30	30	31	30	12	22	25	16	22	30	29	29	28	31	21	10
Piriformospora indica (strain DSM 11827)	24	25	24	34	34	13	31	28	31	30	32	33	33	29	27	14	14	24	25	23	28	28	33	32	33	31	23	27	28	33	32	33	33	34	31	33	32	16	25	27	14	19	31	31	33	26	30	24	12
Plasmodium berghei (strain Anka)	14	14	13	20	19	5	20	20	20	21	18	18	19	20	14	6	6	14	13	13	18	18	19	19	19	21	17	23	25	19	19	20	19	19	19	20	19	7	14	20	13	32	23	20	19	25	21	13	5
Plasmodium chabaudi	14	13	13	20	20	5	19	18	18	20	18	18	19	20	14	6	6	14	13	14	18	18	18	20	20	21	15	23	25	19	19	19	18	19	19	20	19	7	13	20	14	29	21	20	19	24	21	14	5
Plasmodium falciparum (isolate 3D7)	16	17	16	24	22	6	23	23	23	24	23	23	23	24	17	7	7	16	16	16	22	21	23	23	23	25	19	25	27	23	23	23	22	22	23	23	23	8	17	24	15	32	25	22	22	28	24	16	6
Plasmodium knowlesi (strain H)	17	17	16	24	23	7	23	22	22	24	22	22	23	24	17	8	8	17	17	16	22	22	22	22	23	23	18	24	26	23	23	23	22	23	23	23	23	9	17	22	15	29	24	23	22	26	24	16	7
Plasmodium vivax (strain Salvador I)	17	18	17	24	24	7	23	22	22	23	24	23	24	24	18	9	9	17	17	17	23	22	24	23	25	24	17	22	24	23	23	23	22	23	24	24	23	10	17	23	14	27	23	23	23	24	23	17	8
Plasmodium yoelii yoelii	16	15	15	22	21	5	21	20	20	22	21	21	21	22	16	7	7	16	15	15	20	20	21	21	21	23	17	25	26	22	22	21	20	21	22	23	21	8	15	21	14	31	24	22	21	26	23	15	5
Pneumocystis jiroveci (strain SE8)	19	19	18	28	28	6	29	26	28	29	27	28	28	23	20	8	7	18	18	19	20	20	26	28	27	28	21	29	31	29	28	27	25	26	28	29	28	8	19	21	14	24	31	28	27	25	32	18	6
Pneumocystis murina (strain B123)	20	21	20	32	31	6	30	28	30	32	30	30	30	26	22	8	8	20	19	20	23	22	29	31	30	32	23	34	35	31	30	30	28	29	31	32	30	10	20	25	16	28	35	31	29	28	37	20	6
Podospora anserina (strain S / ATCC MYA-4624 / DSM 980 / FGSC 10383)	24	24	24	33	33	13	34	31	33	32	34	35	35	28	27	15	15	24	24	24	28	27	33	34	36	34	23	27	28	34	33	34	33	35	32	32	34	16	25	27	16	18	29	33	35	24	32	22	13
Polysphondylium pallidum	24	24	24	30	29	12	27	26	28	28	27	28	27	28	26	14	14	25	25	24	27	27	28	29	30	28	23	25	26	29	27	29	28	29	28	28	28	16	25	26	15	20	28	28	28	25	26	23	12
Pongo abelii	22	20	22	11	12	88	11	10	11	10	11	12	11	13	20	63	65	20	22	21	14	15	13	11	12	11	13	8	8	12	11	12	12	13	11	11	11	55	21	11	5	4	10	11	12	7	9	20	89
Populus trichocarpa	25	24	24	27	26	14	25	23	26	26	27	27	27	34	26	16	16	25	24	24	33	34	27	26	27	26	23	22	23	27	26	28	27	27	26	26	25	17	25	24	12	17	25	24	27	24	24	23	14
Postia placenta (strain ATCC 44394 / Madison 698-R)	17	16	16	24	24	8	23	22	22	22	24	24	23	21	19	9	9	18	17	16	20	19	23	25	23	23	16	22	20	22	22	22	22	22	23	23	22	10	16	21	16	14	22	22	23	18	22	16	8
Pristionchus pacificus	36	35	35	26	26	18	25	25	26	26	27	27	27	26	35	20	21	34	37	35	25	26	28	27	28	26	35	23	24	27	27	27	27	28	27	27	27	24	36	24	13	15	25	26	28	20	24	35	18
Pseudogymnoascus destructans (strain ATCC MYA-4855 / 20631-21)	23	24	23	31	31	11	33	30	33	34	34	35	35	27	25	13	13	23	23	24	26	27	34	34	36	35	23	28	29	34	33	33	32	34	34	35	34	14	23	27	15	20	31	33	35	25	35	22	11
Pseudozyma antarctica (strain T-34)	24	24	25	33	33	12	31	29	31	32	34	34	34	29	27	13	14	25	25	24	28	28	33	34	33	33	24	29	28	33	32	34	32	34	31	32	32	15	24	29	17	19	32	32	34	25	31	22	12
Pseudozyma brasiliensis (strain GHG001)	23	23	24	35	33	11	33	30	32	33	34	35	34	30	26	12	12	25	24	24	27	28	33	33	33	33	25	30	31	33	32	34	31	34	33	33	34	14	24	29	16	22	33	32	34	28	33	24	11
Pseudozyma hubeiensis (strain SY62)	24	25	24	34	33	12	32	29	31	32	32	33	33	29	27	14	14	25	25	24	28	28	33	33	33	33	24	28	29	32	32	32	32	34	32	32	31	16	25	28	16	19	31	31	34	25	30	23	12
Pteropus alecto	22	21	23	11	12	87	11	10	11	10	12	12	12	13	21	64	66	21	23	22	15	15	13	11	12	11	14	8	8	12	12	13	12	13	12	11	12	57	22	11	5	5	10	11	12	7	9	21	88
Puccinia graminis f. sp. tritici (strain CRL 75-36-700-3 / race SCCL)	25	24	23	33	32	13	30	27	30	29	32	32	32	29	27	15	15	24	24	23	28	28	31	32	32	30	24	28	26	31	31	31	31	31	31	32	31	16	25	27	15	18	29	30	32	24	29	23	13
Puccinia triticina (isolate 1-1 / race 1 (BBBD))	22	23	22	31	30	11	30	27	29	30	31	31	31	27	25	13	13	22	23	21	26	26	30	31	31	30	22	26	27	30	29	28	30	30	30	30	29	14	22	26	15	19	28	30	31	24	29	21	11
Pyrenophora teres f. teres (strain 0-1)	24	25	25	33	33	13	32	30	32	33	35	36	35	29	28	15	15	25	26	25	28	28	33	35	35	34	24	27	27	34	32	34	33	34	32	33	33	17	25	28	16	18	30	33	33	24	33	24	13
Pyrenophora tritici-repentis (strain Pt-1C-BFP)	25	24	24	33	31	12	33	30	32	33	35	35	35	27	27	14	14	23	25	24	27	27	33	36	36	35	24	28	28	34	32	34	33	33	32	32	33	16	24	28	15	19	31	34	32	25	33	23	12
Pyronema omphalodes (strain CBS 100304)	26	25	25	34	33	12	33	30	33	34	35	36	35	29	28	14	15	26	26	25	27	27	34	35	34	34	25	28	29	34	33	35	32	34	32	33	34	16	26	29	15	19	31	33	35	26	33	24	12
Pythium ultimum DAOM BR144	23	23	22	29	28	12	27	25	26	25	27	27	26	29	25	13	13	23	23	22	27	26	29	28	29	28	23	25	25	28	26	29	28	29	26	27	27	15	24	27	14	19	27	26	27	26	26	21	12
Rattus norvegicus	22	21	23	11	12	89	11	10	11	10	12	12	12	13	20	67	69	21	23	22	15	15	13	11	12	11	13	8	8	12	12	12	12	13	11	11	12	58	22	11	5	5	10	11	12	7	9	21	90
Reticulomyxa filosa	22	22	22	26	25	12	25	24	24	25	26	26	26	25	24	13	13	22	22	21	25	24	26	27	27	26	20	23	23	25	25	26	26	27	25	25	24	15	22	24	15	18	25	26	26	24	24	20	12
Rhizophagus irregularis (strain DAOM 181602 / DAOM 197198 / MUCL 43194)	26	26	27	33	33	12	31	28	30	30	31	32	31	30	29	14	14	27	26	25	29	29	31	32	32	33	27	28	29	32	31	32	30	32	31	31	30	16	27	26	15	20	33	30	32	25	30	24	12
Rhizopus delemar (strain RA 99-880 / ATCC MYA-4621 / FGSC 9543 / NRRL 43880)	26	27	25	34	33	12	32	30	33	32	32	32	32	29	29	14	14	27	27	26	28	27	32	32	33	33	26	29	31	32	31	32	32	33	32	32	31	16	27	26	14	21	33	32	31	26	33	25	12
Rhodnius prolixus	48	48	49	24	24	20	23	20	22	22	23	23	23	25	36	25	26	42	48	51	24	25	24	23	24	23	34	20	20	24	24	24	24	25	24	24	23	29	47	20	10	14	25	23	23	17	22	47	20
Rhodosporidium toruloides (strain NP11)	25	26	24	33	33	14	33	30	33	32	34	34	34	28	29	16	16	25	26	25	29	28	34	34	33	33	25	27	27	32	32	33	32	34	32	32	31	18	27	28	17	17	31	32	33	25	31	23	14
Rhodotorula glutinis (strain ATCC 204091 / IIP 30 / MTCC 1151)	15	15	14	21	22	7	21	20	20	21	22	22	22	19	16	8	8	15	15	14	18	18	20	22	21	21	15	20	19	21	20	21	21	22	20	20	20	9	16	20	17	12	21	20	21	19	19	14	7
Ricinus communis	24	24	23	27	27	14	28	26	28	27	28	29	28	33	26	15	15	24	24	24	33	34	27	27	28	27	21	23	23	27	26	28	27	28	27	27	26	16	24	26	13	19	27	25	28	23	25	23	14
Saccharomyces arboricola (strain H-6 / AS 2.3317 / CBS 10644)	19	19	18	29	28	7	27	27	27	28	26	26	27	24	20	9	9	19	18	18	21	21	27	27	27	28	20	35	34	28	27	27	28	27	27	27	27	10	19	24	18	21	28	25	27	24	28	18	7
Saccharomyces cerevisiae (strain ATCC 204508 / S288c)	21	22	21	32	32	9	30	28	29	31	28	29	29	27	24	10	10	23	21	21	26	25	31	31	32	32	22	36	37	32	30	30	30	30	31	32	29	12	22	24	17	23	32	29	30	27	32	20	9
Saccharomyces cerevisiae (strain AWRI1631)	19	20	19	30	29	8	27	25	27	28	26	27	26	25	21	9	9	20	19	19	23	22	28	28	29	30	22	34	36	29	27	27	27	28	28	28	27	11	20	23	16	23	29	27	27	26	30	19	8
Saccharomyces cerevisiae (strain AWRI796)	18	18	17	27	26	6	26	24	25	26	26	26	26	23	19	8	8	18	17	17	20	20	27	27	28	27	19	36	36	27	26	26	25	26	26	28	27	9	18	22	16	24	28	26	27	28	31	17	6
Saccharomyces cerevisiae (strain CEN.PK113-7D)	22	22	21	33	32	8	30	28	29	30	28	30	29	28	24	10	10	23	21	21	26	25	31	31	33	32	22	36	37	32	30	30	30	31	31	32	30	12	22	24	17	24	33	29	31	27	32	20	9
Saccharomyces cerevisiae (strain FostersB)	18	18	17	27	27	6	25	24	24	27	25	25	25	23	20	8	7	18	17	17	21	20	26	27	28	27	20	34	33	27	25	26	25	26	25	26	26	9	18	22	17	24	29	25	26	28	29	17	6
Saccharomyces cerevisiae (strain FostersO)	17	18	17	27	26	6	25	24	24	26	25	25	25	22	18	7	7	18	16	17	20	20	25	25	27	28	20	35	34	27	25	25	24	25	25	26	26	8	17	22	16	25	27	26	26	29	29	17	6
Saccharomyces cerevisiae (strain JAY291)	21	21	21	30	30	8	29	27	28	29	28	29	28	26	23	10	10	22	20	20	24	24	30	29	31	31	22	35	36	31	29	29	30	30	29	31	29	11	21	24	17	23	31	29	30	26	31	19	8
Saccharomyces cerevisiae (strain Kyokai no. 7 / NBRC 101557)	21	22	22	33	32	9	31	29	30	31	29	30	30	28	24	10	11	23	21	22	25	25	31	31	32	33	23	37	38	32	30	30	30	31	30	32	30	12	22	25	18	23	33	30	31	28	32	20	9
Saccharomyces cerevisiae (strain Lalvin EC1118 / Prise de mousse)	22	22	21	32	31	9	30	28	30	30	29	30	29	28	24	10	10	22	21	21	26	25	30	31	32	32	22	36	38	32	30	30	30	31	30	31	30	12	22	24	16	23	33	29	30	27	32	20	9
Saccharomyces cerevisiae (strain Lalvin QA23)	19	19	18	28	27	7	26	25	26	27	26	26	26	24	20	8	8	19	18	18	22	20	27	27	28	28	21	34	35	28	26	28	27	27	27	28	27	9	19	22	17	26	30	26	27	28	29	17	6
Saccharomyces cerevisiae (strain RM11-1a)	21	22	21	32	31	8	29	27	29	30	28	29	28	27	23	10	10	22	20	21	25	24	31	30	32	31	22	36	38	32	30	30	30	30	30	31	30	12	22	24	17	23	32	29	30	27	32	20	8
Saccharomyces cerevisiae (strain VIN 13)	18	18	17	27	27	6	26	25	25	27	24	25	24	23	19	8	8	18	17	17	21	20	26	26	27	27	20	35	34	27	26	26	25	25	26	27	26	9	18	22	16	24	28	25	26	28	28	17	6
Saccharomyces cerevisiae (strain YJM789)	21	22	22	33	32	9	30	28	29	31	28	29	29	27	24	11	11	23	21	21	25	25	31	31	32	32	23	36	38	32	30	31	31	31	31	32	30	12	22	24	18	23	33	29	31	28	32	20	9
Saccharomyces cerevisiae (strain Zymaflore VL3)	19	20	18	29	28	7	27	25	26	28	26	26	26	25	20	8	8	19	18	18	22	21	28	27	28	28	21	35	36	29	27	28	27	28	27	28	27	10	19	22	16	25	30	27	28	28	30	18	7
Saccharomyces cerevisiae x Saccharomyces kudriavzevii (strain VIN7)	22	22	22	31	31	9	30	28	29	30	29	29	30	27	24	11	11	22	21	21	25	24	30	30	31	32	22	36	36	31	30	31	29	29	30	31	29	12	22	24	16	22	31	28	30	28	32	21	9
Saccharomyces kudriavzevii (strain ATCC MYA-4449 / AS 2.2408 / CBS 8840 / NBRC 1802 / NCYC 2889)	18	18	17	27	26	6	26	26	26	26	25	26	26	24	19	8	8	18	18	17	22	20	26	27	26	26	19	33	35	28	25	26	26	26	26	26	26	9	18	21	16	22	27	26	26	26	28	17	6
Salpingoeca rosetta (strain ATCC 50818 / BSB-021)	31	31	31	30	30	17	28	25	27	27	30	30	30	28	33	18	19	31	31	30	28	28	31	29	31	28	27	24	25	30	29	31	29	31	29	29	30	21	31	28	14	17	28	28	30	22	26	28	17
Sarcophilus harrisii	24	23	25	12	13	78	12	11	12	11	12	12	12	13	22	69	71	23	25	24	15	16	14	12	13	12	15	8	9	12	13	13	13	14	12	12	12	60	24	11	5	5	11	12	13	8	9	23	79
Scheffersomyces stipitis (strain ATCC 58785 / CBS 6054 / NBRC 10063 / NRRL Y-11545)	19	20	19	30	29	7	27	25	26	27	26	26	27	25	20	9	9	19	18	19	22	22	27	28	27	28	22	33	35	27	27	28	27	27	28	28	28	10	19	23	16	23	27	28	27	27	30	19	7
Schistosoma mansoni	38	40	39	26	26	16	24	21	24	24	24	24	24	26	34	19	20	36	39	40	24	24	24	25	25	24	36	22	24	26	24	25	24	26	24	25	25	22	39	22	11	16	27	24	25	21	24	37	16
Schizophyllum commune (strain H4-8 / FGSC 9210)	24	24	25	36	35	14	31	29	30	31	34	34	35	29	27	15	15	25	25	24	27	28	33	32	33	31	22	27	28	32	31	33	32	33	31	32	32	17	25	30	16	17	29	30	33	24	29	23	14
Schizosaccharomyces cryophilus (strain OY26 / ATCC MYA-4695 / CBS 11777 / NBRC 106824 / NRRL Y48691)	21	22	21	32	31	8	32	29	31	31	30	31	31	28	24	10	10	21	21	21	23	23	30	31	31	32	25	31	34	32	30	31	29	30	31	32	31	11	21	26	15	23	32	30	30	29	34	21	8
Schizosaccharomyces japonicus (strain yFS275 / FY16936)	22	22	21	32	30	8	32	30	31	32	30	31	31	28	25	10	10	21	22	22	26	26	31	31	31	31	23	32	33	32	31	32	30	30	30	32	30	12	23	26	16	23	32	31	31	30	34	21	8
Schizosaccharomyces octosporus (strain yFS286)	21	22	21	32	31	8	30	27	29	31	30	31	31	26	24	10	9	21	21	21	24	25	29	29	31	31	24	32	33	31	30	30	28	29	31	31	30	11	21	25	14	23	32	30	30	28	33	20	8
Schizosaccharomyces pombe (strain 972 / ATCC 24843)	22	23	22	33	32	8	31	28	30	31	30	30	31	28	25	10	10	21	22	21	24	24	30	31	31	33	25	32	34	32	31	31	30	31	31	32	30	12	22	27	15	24	32	31	30	29	33	21	8
Sclerotinia sclerotiorum (strain ATCC 18683 / 1980 / Ss-1)	24	25	25	33	33	12	33	31	33	34	35	35	36	29	29	14	14	25	25	24	27	27	33	33	34	34	23	27	29	33	33	35	34	34	33	33	34	15	25	27	16	19	30	33	33	25	35	24	12
Selaginella moellendorffii	24	25	24	29	28	13	30	27	29	28	30	30	30	34	27	14	14	25	25	24	33	33	30	30	31	30	23	26	25	29	27	29	29	30	28	27	28	16	25	29	14	20	28	27	30	25	27	23	13
Serpula lacrymans var. lacrymans (strain S7.3)	24	24	23	37	36	11	30	28	30	30	32	33	32	29	26	13	13	24	24	23	28	27	32	33	33	31	23	28	28	32	32	30	32	32	32	33	32	15	24	27	16	20	32	29	32	25	30	23	11
Serpula lacrymans var. lacrymans (strain S7.9)	23	23	22	36	36	11	30	27	30	30	31	31	31	28	26	12	13	23	23	23	27	26	32	31	32	31	23	28	29	31	31	30	31	31	31	32	31	14	24	26	16	20	32	29	30	25	31	22	11
Setaria italica	26	25	25	28	28	16	27	25	27	26	29	28	28	33	28	16	17	25	26	24	32	34	29	28	29	26	21	23	22	27	26	28	28	29	27	27	26	19	26	27	14	17	26	25	28	22	23	23	16
Setosphaeria turcica (strain 28A)	24	24	23	32	32	12	34	31	33	34	34	34	34	28	27	14	14	24	24	24	26	27	35	35	35	34	24	28	29	35	33	34	34	35	33	34	34	15	24	29	16	18	30	33	34	25	33	23	12
Solanum lycopersicum	24	25	24	27	27	14	27	25	28	28	29	28	29	35	27	15	15	24	25	24	35	35	28	28	28	27	22	23	25	27	27	28	27	28	27	28	27	17	25	27	13	19	28	26	28	24	26	24	14
Solanum tuberosum	24	24	24	27	27	13	26	24	26	26	28	27	28	34	26	14	15	24	23	22	32	32	27	27	28	27	21	23	24	27	26	26	27	27	26	26	26	16	24	26	14	18	26	25	27	23	24	23	13
Solenopsis invicta	54	42	43	25	24	19	24	21	23	23	24	24	24	24	33	23	23	41	43	50	23	24	25	24	25	24	31	20	21	25	24	25	24	25	23	24	25	26	55	21	11	15	24	24	25	19	23	42	18
Sordaria macrospora (strain ATCC MYA-333 / DSM 997 / K(L3346) / K-hell)	25	25	25	33	33	13	34	30	34	34	34	35	35	29	28	14	15	25	26	25	28	27	34	36	35	33	24	28	28	34	34	35	34	35	34	34	34	17	26	27	16	18	29	33	35	25	33	24	13
Sorghum bicolor	24	25	25	28	27	16	25	23	25	25	28	29	28	32	28	17	17	25	26	23	33	33	29	27	29	27	22	23	22	27	26	28	28	29	26	26	26	19	26	29	13	17	24	26	28	21	24	23	16
Spathaspora passalidarum (strain NRRL Y-27907 / 11-Y1)	22	22	21	32	31	8	30	29	30	31	31	31	31	28	23	10	10	22	21	22	25	25	31	32	32	31	23	35	37	32	30	32	30	31	32	32	31	12	22	26	17	24	31	31	31	28	33	21	8
Spermophilus tridecemlineatus	22	21	23	12	12	87	11	10	11	10	12	12	12	13	21	64	66	21	24	22	15	15	13	11	12	11	13	8	8	12	12	13	12	13	11	11	12	56	22	11	5	5	10	11	12	7	9	21	87
Sphaerulina musiva (strain SO2202)	24	25	23	33	33	12	34	30	33	33	35	35	35	28	27	13	13	25	24	23	28	27	35	34	34	34	23	27	28	35	33	35	34	35	33	34	35	15	24	27	15	20	31	37	34	26	32	23	12
Sporisorium reilianum (strain SRZ2)	25	26	25	34	33	13	32	30	31	31	33	33	33	29	28	14	15	26	25	24	29	29	33	33	33	32	24	28	29	33	33	34	33	34	32	33	33	16	26	28	16	20	31	31	34	26	30	24	13
Sporothrix schenckii (strain ATCC 58251 / de Perez 2211183)	24	25	25	34	34	13	34	31	34	34	36	36	36	28	28	15	15	26	27	25	28	29	36	36	36	35	24	30	29	35	34	36	34	36	34	35	35	16	25	28	16	19	30	35	37	26	33	24	13
Spraguea lophii (strain 42_110)	7	8	7	11	11	2	11	11	11	11	10	10	11	10	7	3	3	7	7	7	9	9	10	11	11	11	9	15	15	11	11	11	10	10	11	11	11	3	7	10	9	18	12	11	10	13	13	7	2
Strigamia maritima	47	45	46	22	22	24	21	19	21	21	22	23	23	22	35	29	30	40	47	48	22	23	22	22	22	21	31	17	18	22	22	23	22	23	21	22	22	34	47	20	10	12	23	22	22	16	20	45	24
Strongylocentrotus purpuratus	42	41	44	23	23	27	22	20	22	21	23	23	23	23	36	32	33	39	44	43	23	24	24	22	22	22	30	18	18	23	23	23	23	24	22	23	22	37	43	21	10	11	22	23	24	16	19	40	27
Sus scrofa	23	22	23	11	12	84	11	10	11	10	12	12	12	13	21	62	65	21	24	23	15	15	13	11	12	12	14	8	8	12	12	13	12	13	12	12	12	56	23	11	5	5	10	11	13	7	9	22	86
Taeniopygia guttata	27	26	28	13	14	65	13	11	13	12	13	13	13	15	23	81	74	25	28	27	16	16	14	13	13	13	17	9	9	13	13	14	14	14	13	13	13	64	26	12	5	6	12	13	14	8	10	25	66
Takifugu rubripes	31	29	32	15	16	56	14	13	14	13	15	15	15	16	26	62	65	28	32	31	18	18	16	14	15	14	19	11	11	15	15	16	15	16	15	15	15	74	31	14	6	6	14	14	16	10	12	29	57
Talaromyces stipitatus (strain ATCC 10500 / CBS 375.48 / QM 6759 / NRRL 1006)	25	26	24	32	32	12	35	32	35	35	36	37	36	29	28	13	13	24	25	24	27	28	34	35	37	36	24	28	29	38	35	37	35	37	36	36	36	15	25	27	15	20	31	33	34	26	34	24	12
Taphrina deformans (strain PYCC 5710 / ATCC 11124 / CBS 356.35 / IMI 108563 / JCM 9778 / NBRC 8474)	19	19	18	29	29	7	28	26	27	28	28	28	29	25	21	9	9	18	19	19	22	21	28	29	28	29	21	29	29	29	27	28	28	28	28	28	28	10	19	24	16	22	28	28	27	28	30	19	7
Tetrahymena thermophila (strain SB210)	21	22	21	24	23	11	22	21	23	23	24	24	24	26	22	12	12	21	20	20	24	24	23	23	23	23	20	23	23	24	23	23	22	23	23	23	23	14	21	23	13	20	25	23	23	25	24	19	11
Tetranychus urticae	46	46	45	26	26	21	23	22	23	22	24	24	24	26	36	26	26	41	47	48	25	25	25	24	25	25	34	20	21	25	24	25	24	25	25	25	24	30	46	22	11	14	26	24	25	19	22	44	21
Tetraodon nigroviridis	31	30	32	15	16	54	14	13	14	13	15	15	15	16	26	61	64	28	32	32	17	18	16	14	15	14	20	11	11	15	15	16	15	16	14	14	15	72	30	14	6	7	14	14	16	9	12	29	54
Tetrapisispora blattae (strain ATCC 34711 / CBS 6284 / DSM 70876 / NBRC 10599 / NRRL Y-10934 / UCD 77-7)	21	22	21	32	31	9	30	28	29	31	29	30	29	28	24	10	10	22	21	21	24	25	30	31	30	32	23	35	37	32	31	31	30	30	31	32	30	12	22	24	17	23	31	30	30	28	32	21	9
Tetrapisispora phaffii (strain ATCC 24235 / CBS 4417 / NBRC 1672 / NRRL Y-8282 / UCD 70-5)	20	20	20	31	30	7	30	28	29	30	29	30	30	25	22	9	9	20	20	20	23	22	28	29	30	29	23	36	39	31	29	30	28	29	29	31	30	10	20	24	16	25	30	29	29	28	33	20	7
Thalassiosira oceanica	21	20	21	24	25	14	24	22	24	23	25	26	26	24	22	15	15	21	21	20	24	24	25	25	26	25	17	21	21	25	24	25	25	25	24	24	25	16	21	26	14	16	22	23	26	20	21	19	14
Thalassiosira pseudonana	21	21	20	27	26	11	26	24	25	25	28	27	28	26	22	13	13	20	21	20	26	25	27	28	28	27	20	22	23	28	26	27	27	28	26	27	27	14	21	26	14	19	26	25	26	24	25	19	12
Thanatephorus cucumeris (strain AG1-IA)	23	22	22	31	30	11	30	27	29	30	31	32	32	27	25	12	12	22	23	22	26	26	31	31	31	30	21	28	29	29	30	31	30	32	30	31	29	14	23	26	15	19	29	28	30	25	29	21	11
Thanatephorus cucumeris (strain AG1-IB / isolate 7/3/14)	21	21	21	32	32	10	30	28	29	29	32	32	32	26	24	11	12	21	22	21	24	24	30	32	30	31	21	29	28	30	31	29	29	29	30	31	29	13	22	27	17	20	30	29	30	25	29	20	10
Theileria annulata	14	14	13	20	20	5	20	19	19	21	21	21	21	21	14	6	6	14	14	13	19	18	19	19	20	20	16	21	23	20	19	20	19	19	20	20	20	7	14	20	13	36	22	19	19	26	22	13	5
Theileria parva	14	14	14	21	20	5	21	20	21	22	22	22	22	22	15	7	6	14	14	14	19	18	20	20	20	22	16	22	24	21	20	20	19	20	21	21	21	7	14	21	12	33	22	21	19	26	23	13	5
Thielavia heterothallica (strain ATCC 42464 / BCRC 31852 / DSM 1799)	25	26	24	32	32	12	32	30	32	32	35	35	34	30	27	14	14	25	26	24	27	27	35	36	36	35	25	28	29	36	34	35	35	37	33	33	35	16	25	29	17	19	30	34	37	26	34	24	13
Thielavia terrestris (strain ATCC 38088 / NRRL 8126)	25	25	24	34	33	12	33	29	33	34	35	35	35	28	28	14	14	25	25	24	28	27	34	36	35	35	24	28	29	34	34	35	34	35	33	33	34	16	26	29	17	19	31	34	38	26	34	24	12
Togninia minima (strain UCR-PA7)	23	23	22	31	31	10	32	30	32	33	33	33	34	27	26	12	12	23	24	23	25	25	34	34	34	34	24	30	30	33	34	33	33	35	33	34	34	13	23	26	16	21	32	35	34	29	37	22	10
Torulaspora delbrueckii (strain ATCC 10662 / CBS 1146 / NBRC 0425 / NCYC 2629 / NRRL Y-866)	20	20	20	32	31	8	29	27	28	30	29	29	29	24	23	9	10	20	20	20	23	23	28	30	29	30	23	36	39	30	29	28	28	29	29	31	28	11	20	25	16	25	31	29	29	27	31	20	8
Toxoplasma gondii	20	21	20	26	26	14	26	23	24	25	27	27	27	27	24	14	15	21	22	20	27	27	26	26	28	27	19	22	21	26	25	26	25	26	25	26	25	16	20	26	13	19	23	24	26	21	23	19	14
Trachipleistophora hominis	8	8	8	13	12	3	12	13	12	14	13	13	13	11	8	3	3	8	8	8	10	10	12	13	12	14	11	17	18	12	13	12	12	12	13	13	13	4	8	12	10	21	13	13	13	15	16	8	3
Tribolium castaneum	53	49	51	24	23	23	22	20	22	21	23	22	23	23	37	27	28	44	51	54	23	24	25	23	23	23	34	19	19	23	22	23	23	24	22	23	23	32	52	20	10	13	24	23	23	17	21	49	23
Trichinella spiralis	40	39	40	25	24	15	24	22	24	24	25	25	25	23	35	19	20	36	39	40	22	22	25	25	24	25	36	22	23	26	25	25	25	26	25	25	25	22	39	22	10	16	27	24	25	19	25	38	15
Trichomonas vaginalis	19	20	19	22	22	11	22	20	21	22	21	21	21	22	21	12	12	20	20	19	21	21	22	22	22	22	19	21	21	22	22	23	21	23	22	22	22	13	19	23	13	16	22	20	22	22	22	18	11
Trichophyton equinum (strain ATCC MYA-4606 / CBS 127.97)	24	25	25	33	32	12	36	32	34	35	36	36	36	29	26	13	13	24	24	24	27	28	35	57	49	44	24	29	29	36	36	35	35	36	36	37	35	15	25	29	17	20	30	33	35	27	34	23	12
Trichophyton rubrum (strain ATCC MYA-4607 / CBS 118892)	24	24	24	33	33	11	36	33	36	37	38	37	38	30	27	13	14	24	24	24	27	28	36	61	52	45	24	29	29	38	36	37	36	37	35	36	36	15	25	29	17	20	32	34	36	27	34	24	11
Trichophyton tonsurans (strain CBS 112818)	24	25	24	32	32	11	36	31	35	36	37	38	37	28	26	13	13	24	24	24	27	28	35	58	50	45	24	30	30	36	37	35	35	36	36	37	36	15	24	28	17	20	30	33	35	27	35	24	11
Trichophyton verrucosum (strain HKI 0517)	24	24	24	33	32	11	37	33	37	37	37	37	37	28	27	12	13	25	24	24	27	28	35	74	51	45	24	30	30	36	35	36	35	36	36	35	36	14	24	28	17	20	31	33	35	26	34	23	11
Trichoplax adhaerens	40	39	38	27	27	16	25	22	24	25	24	24	24	25	37	20	21	35	37	39	24	23	25	25	25	26	34	23	24	26	25	26	25	27	25	26	26	24	41	23	10	16	29	26	26	22	25	37	16
Trichosporon asahii var. asahii (strain ATCC 90039 / CBS 2479 / JCM 2466 / KCTC 7840 / NCYC 2677 / UAMH 7654)	25	24	24	34	32	12	32	29	31	31	33	34	34	29	28	14	14	25	25	24	27	27	31	33	32	32	23	28	29	33	31	33	30	33	31	31	32	15	25	29	17	18	30	31	32	26	30	23	12
Trichosporon asahii var. asahii (strain CBS 8904)	25	24	24	35	33	12	32	29	31	31	34	34	34	28	27	14	14	25	25	24	27	26	31	33	31	32	24	27	28	34	31	33	30	33	31	31	32	15	25	29	16	18	30	30	32	25	30	23	12
Triticum aestivum	25	25	24	26	26	17	26	23	25	25	27	27	26	32	27	18	18	24	25	23	31	31	28	27	27	26	21	21	22	27	26	27	27	28	25	26	25	19	26	27	12	15	24	24	27	21	23	24	17
Triticum urartu	23	23	22	26	27	14	27	24	27	27	27	27	27	33	26	15	15	23	24	22	30	30	28	27	27	27	21	24	24	28	28	28	27	28	27	27	26	16	23	27	13	17	26	25	28	24	24	23	14
Trypanosoma brucei brucei (strain 927/4 GUTat10.1)	17	17	17	23	23	7	23	22	23	23	24	24	24	23	19	9	9	16	17	16	22	21	23	22	23	23	18	23	24	24	22	23	23	23	22	23	23	9	17	24	14	21	24	23	23	24	24	17	7
Trypanosoma brucei gambiense (strain MHOM/CI/86/DAL972)	17	17	17	23	23	7	23	22	23	23	23	23	23	22	19	9	9	17	17	16	22	21	24	23	23	23	19	22	23	24	22	22	23	23	22	23	22	10	16	24	14	21	23	23	23	25	23	18	7
Trypanosoma congolense (strain IL3000)	10	9	10	15	15	4	15	15	15	15	14	14	14	14	11	5	5	10	10	9	12	13	14	15	14	15	12	16	16	14	14	14	14	14	15	15	15	5	10	15	13	18	15	15	14	18	15	9	4
Trypanosoma cruzi	17	18	18	25	24	8	22	21	22	23	24	24	24	24	20	10	10	18	18	17	22	22	22	24	24	23	19	22	23	23	22	24	23	23	22	22	22	11	18	24	13	19	24	23	24	23	22	16	9
Trypanosoma cruzi (strain CL Brener)	20	20	20	26	26	10	24	23	24	25	25	25	25	26	22	11	12	20	20	19	25	25	24	26	27	25	20	23	26	25	23	25	25	26	24	24	24	13	20	26	15	19	25	25	26	24	24	18	10
Trypanosoma vivax (strain Y486)	5	5	5	9	9	2	8	8	8	8	9	9	9	7	6	3	3	5	5	5	7	7	8	8	8	9	6	8	8	8	8	8	8	8	8	8	8	3	5	8	8	10	9	8	8	9	9	5	2
Tuber melanosporum (strain Mel28)	24	24	22	35	35	10	34	31	34	34	35	35	35	29	26	12	12	24	24	24	28	28	35	35	35	35	26	30	30	36	34	34	35	35	34	34	35	14	25	28	16	20	34	33	34	27	35	23	10
Tupaia chinensis	23	22	24	12	12	81	11	10	11	10	12	12	12	13	21	61	64	22	24	23	15	15	13	12	12	12	14	8	8	12	12	13	12	13	12	12	12	56	23	12	5	5	10	11	13	7	9	22	81
Uncinocarpus reesii (strain UAMH 1704)	23	24	22	32	31	11	35	31	34	35	38	38	37	28	26	12	12	22	24	23	26	27	32	36	35	34	23	30	30	36	33	36	35	35	34	33	35	14	24	25	15	20	29	32	34	25	33	23	11
Ustilago hordei (strain Uh4875-4)	25	26	25	35	33	13	33	31	32	32	34	35	34	29	27	14	15	25	25	25	27	28	33	33	34	32	24	28	28	34	32	33	32	33	33	33	32	16	25	30	16	19	31	32	35	24	31	24	13
Ustilago maydis (strain 521 / FGSC 9021)	24	24	24	33	32	12	30	28	30	30	31	30	30	27	25	13	13	24	24	23	26	26	30	31	31	30	24	27	28	30	30	31	28	30	30	31	30	15	23	27	15	19	30	31	31	26	29	23	12
Vanderwaltozyma polyspora (strain ATCC 22028 / DSM 70294)	20	20	20	31	30	8	30	27	28	30	28	29	29	26	22	9	9	21	19	20	24	23	29	31	31	30	20	37	39	29	28	29	28	29	29	30	28	11	19	24	16	25	30	28	30	27	31	20	8
Vavraia culicis (isolate floridensis)	8	8	8	13	12	2	13	13	12	13	13	13	13	11	8	3	3	8	7	8	9	9	12	13	12	13	10	17	18	12	12	12	12	12	12	13	13	4	8	11	9	19	13	13	12	15	16	8	2
Verticillium alfalfae (strain VaMs.102 / ATCC MYA-4576 / FGSC 10136)	22	23	21	31	30	11	32	29	31	32	33	33	33	27	24	12	12	22	22	22	25	25	33	32	33	32	23	28	28	33	32	33	32	32	32	32	31	14	23	28	17	19	28	31	36	26	33	22	11
Verticillium dahliae (strain VdLs.17 / ATCC MYA-4575 / FGSC 10137)	24	24	23	31	31	12	32	29	32	32	36	35	35	28	26	13	14	24	23	24	26	26	33	33	34	34	23	28	28	35	33	33	32	33	33	33	33	15	24	28	17	20	30	33	35	25	34	22	12
Vitis vinifera	25	26	24	29	28	14	30	27	30	30	31	31	31	37	27	16	16	26	26	24	35	35	29	29	30	28	23	24	25	29	29	29	28	29	28	28	27	17	25	28	14	19	27	26	29	24	24	24	14
Vittaforma corneae (strain ATCC 50505)	6	6	5	9	9	2	9	9	9	9	8	8	8	8	6	2	2	6	5	6	7	7	8	9	9	10	8	12	13	9	9	9	9	9	9	9	9	3	6	8	7	15	10	8	9	12	11	5	2
Volvox carteri	23	23	23	28	28	14	28	25	27	27	29	29	29	29	25	15	15	23	23	21	29	29	29	28	29	27	20	24	23	26	26	28	28	29	26	26	27	16	23	30	15	18	25	26	27	23	24	21	14
Wallemia ichthyophaga (strain EXF-994 / CBS 113033)	23	23	22	32	31	9	30	28	30	31	32	32	32	28	24	11	11	22	22	22	25	24	30	31	32	31	24	31	31	32	31	33	30	31	31	32	31	12	23	27	16	23	33	30	31	28	32	22	9
Wallemia sebi (strain ATCC MYA-4683 / CBS 633.66)	22	23	22	36	34	8	31	28	30	31	30	31	30	27	24	10	10	21	21	22	25	25	31	31	32	31	24	31	33	33	32	32	31	32	33	34	31	12	22	27	15	25	34	30	31	28	34	21	8
Wickerhamomyces ciferrii (strain F-60-10 / ATCC 14091 / CBS 111 / JCM 3599 / NBRC 0793 / NRRL Y-1031)	22	22	21	30	30	9	30	28	30	30	30	30	31	27	23	11	11	22	22	21	25	26	30	30	31	31	22	32	34	30	29	30	30	29	30	30	30	13	22	24	17	22	30	29	29	28	31	20	9
Wuchereria bancrofti	39	39	40	26	25	15	24	22	24	24	24	24	24	25	35	19	19	37	39	39	23	24	25	26	25	25	43	23	23	25	25	26	24	26	25	25	26	22	39	22	11	17	27	26	26	21	25	39	15
Xenopus tropicalis	28	27	29	14	14	64	13	11	13	12	14	13	13	15	24	70	74	26	29	29	16	16	15	13	14	13	18	10	10	13	14	15	14	15	14	14	14	69	28	12	5	6	13	12	14	9	11	26	65
Xiphophorus maculatus	31	30	32	15	15	56	14	13	14	13	15	15	15	16	26	62	65	29	32	32	17	18	16	14	15	15	19	11	11	15	15	16	15	16	15	15	15	74	31	14	6	7	14	14	16	9	12	29	56
Yarrowia lipolytica (strain CLIB 122 / E 150)	23	22	22	32	32	10	31	30	32	32	32	32	32	27	25	12	11	24	23	23	25	26	31	33	34	32	23	31	32	33	31	33	31	31	31	32	31	13	23	27	17	21	30	31	32	27	33	22	10
Zea mays	23	22	21	27	27	12	28	25	26	27	28	28	28	31	25	13	13	22	23	22	32	31	28	28	28	27	21	24	23	28	27	27	27	27	26	27	26	14	23	29	14	18	27	25	27	24	26	22	12
Zygosaccharomyces bailii (strain CLIB 213 / ATCC 58445 / CBS 680 / CCRC 21525 / NBRC 1098 / NCYC 1416 / NRRL Y-2227)	19	20	19	29	29	8	27	26	27	28	26	26	27	25	21	9	9	20	20	19	23	21	27	28	29	29	21	35	37	30	28	29	28	28	28	29	28	10	19	25	18	24	30	28	28	26	31	19	7
Zygosaccharomyces rouxii (strain ATCC 2623 / CBS 732 / NBRC 1130 / NCYC 568 / NRRL Y-229)	21	22	21	32	31	8	30	27	28	31	29	29	29	27	23	10	10	21	21	21	24	23	29	31	30	30	23	36	38	30	30	30	29	29	30	31	29	12	21	25	17	24	30	28	30	27	30	20	8
[truncated: 383 more columns]
