# Supplementary material for: Computational Analysis of the Predicted Evolutionary Conservation of Human Phosphorylation Sites
Source: PLoS One. 2016 Apr 5;11(4):e0152809. doi: 10.1371/journal.pone.0152809 (PMC4821552; doi:10.1371/journal.pone.0152809)
Supplement: S7 Table — (XLSX) [file pone.0152809.s007.xlsx]

## Sheet: tax_list_complete_non_conservat
	Acromyrmex echinatior	Acyrthosiphon pisum	Aedes aegypti	Agaricus bisporus var. bisporus (strain H97 / ATCC MYA-4626 / FGSC 10389)	Agaricus bisporus var. burnettii (strain JB137-S8 / ATCC MYA-4627 / FGSC 10392)	Ailuropoda melanoleuca	Ajellomyces capsulatus (strain G186AR / H82 / ATCC MYA-2454 / RMSCC 2432)	Ajellomyces capsulatus (strain H143)	Ajellomyces capsulatus (strain H88)	Ajellomyces capsulatus (strain NAm1 / WU24)	Ajellomyces dermatitidis (strain ATCC 18188 / CBS 674.68)	Ajellomyces dermatitidis (strain ER-3 / ATCC MYA-2586)	Ajellomyces dermatitidis (strain SLH14081)	Amborella trichopoda	Amphimedon queenslandica	Anas platyrhynchos	Anolis carolinensis	Anopheles darlingi	Anopheles gambiae	Apis mellifera	Arabidopsis lyrata subsp. lyrata	Arabidopsis thaliana	Arthrobotrys oligospora (strain ATCC 24927 / CBS 115.81 / DSM 1491)	Arthroderma benhamiae (strain ATCC MYA-4681 / CBS 112371)	Arthroderma gypseum (strain ATCC MYA-4604 / CBS 118893)	Arthroderma otae (strain ATCC MYA-4605 / CBS 113480)	Ascaris suum	Ashbya aceri	Ashbya gossypii (strain ATCC 10895 / CBS 109.51 / FGSC 9923 / NRRL Y-1056)	Aspergillus clavatus (strain ATCC 1007 / CBS 513.65 / DSM 816 / NCTC 3887 / NRRL 1)	Aspergillus flavus (strain ATCC 200026 / FGSC A1120 / NRRL 3357 / JCM 12722 / SRRC 167)	Aspergillus kawachii (strain NBRC 4308)	Aspergillus niger (strain ATCC 1015 / CBS 113.46 / FGSC A1144 / LSHB Ac4 / NCTC 3858a / NRRL 328 / USDA 3528.7)	Aspergillus niger (strain CBS 513.88 / FGSC A1513)	Aspergillus oryzae (strain 3.042)	Aspergillus oryzae (strain ATCC 42149 / RIB 40)	Aspergillus terreus (strain NIH 2624 / FGSC A1156)	Astyanax mexicanus	Atta cephalotes	Aureococcus anophagefferens	Auricularia delicata (strain TFB10046)	Babesia bovis	Batrachochytrium dendrobatidis (strain JAM81 / FGSC 10211)	Baudoinia compniacensis (strain UAMH 10762)	Beauveria bassiana (strain ARSEF 2860)	Blastocystis hominis	Blumeria graminis f. sp. hordei (strain DH14)	Bombyx mori	Bos taurus
Acromyrmex echinatior	100	41	43	27	27	29	27	26	27	26	27	27	27	27	36	33	33	40	43	51	28	28	28	27	28	27	32	24	24	28	27	27	27	27	27	27	27	35	66	22	15	16	28	26	27	23	26	41	30
Acyrthosiphon pisum	41	100	41	27	27	29	27	26	26	26	27	27	27	27	35	32	32	38	41	42	28	28	28	26	27	27	32	24	24	27	27	27	27	27	27	27	27	34	41	22	15	16	28	26	27	23	25	39	29
Aedes aegypti	43	41	100	27	27	30	27	26	27	26	27	27	27	27	36	33	34	45	50	44	28	28	28	27	28	27	33	23	24	28	28	28	27	28	27	27	27	36	43	22	15	16	28	26	28	23	25	42	30
Agaricus bisporus var. bisporus (strain H97 / ATCC MYA-4626 / FGSC 10389)	27	27	27	100	71	19	30	29	30	29	30	30	29	26	28	20	21	27	27	27	27	26	30	29	30	30	26	27	27	30	29	29	29	29	29	29	29	22	27	22	18	17	29	29	29	26	28	27	19
Agaricus bisporus var. burnettii (strain JB137-S8 / ATCC MYA-4627 / FGSC 10392)	27	27	27	71	100	19	30	29	30	29	30	30	30	26	28	20	21	27	27	27	26	26	30	29	30	30	26	27	27	30	29	30	29	30	29	29	30	22	27	23	18	17	29	29	29	26	28	27	19
Ailuropoda melanoleuca	29	29	30	19	19	100	19	18	19	18	19	19	19	22	29	68	68	28	30	29	24	25	21	19	19	19	21	14	14	20	20	20	20	21	20	20	20	60	29	17	10	10	18	18	20	13	16	28	90
Ajellomyces capsulatus (strain G186AR / H82 / ATCC MYA-2454 / RMSCC 2432)	27	27	27	30	30	19	100	66	72	59	42	42	42	26	27	20	21	27	27	27	26	26	31	33	34	34	26	28	29	34	33	33	33	33	33	33	33	22	27	23	18	17	29	31	32	26	31	27	19
Ajellomyces capsulatus (strain H143)	26	26	26	29	29	18	66	100	78	55	40	40	40	25	26	19	20	26	26	26	25	25	30	32	33	32	25	27	28	32	32	32	32	32	32	32	32	21	26	22	18	17	28	30	30	26	30	26	18
Ajellomyces capsulatus (strain H88)	27	26	27	30	30	19	72	78	100	59	42	42	42	26	27	20	21	27	27	27	26	26	31	33	34	34	26	27	28	34	33	33	33	33	33	33	33	22	27	23	18	17	29	31	31	26	31	27	19
Ajellomyces capsulatus (strain NAm1 / WU24)	26	26	26	29	29	18	59	55	59	100	40	40	40	25	27	19	20	26	27	26	25	25	31	32	33	33	25	27	28	33	32	32	32	32	32	32	32	21	26	22	18	17	28	30	31	26	30	26	18
Ajellomyces dermatitidis (strain ATCC 18188 / CBS 674.68)	27	27	27	30	30	19	42	40	42	40	100	85	82	26	28	21	21	28	28	27	26	26	32	33	35	34	26	27	28	34	33	33	33	33	33	33	34	22	27	23	18	18	29	31	32	26	31	27	20
Ajellomyces dermatitidis (strain ER-3 / ATCC MYA-2586)	27	27	27	30	30	19	42	40	42	40	85	100	84	26	28	21	21	28	28	27	26	26	32	33	35	34	26	28	28	34	33	33	33	33	33	33	34	22	27	23	18	18	29	31	32	26	31	27	19
Ajellomyces dermatitidis (strain SLH14081)	27	27	27	29	30	19	42	40	42	40	82	84	100	26	28	20	21	27	28	27	26	26	31	34	34	34	26	27	28	34	33	33	33	33	33	33	33	22	27	23	18	18	29	31	32	26	31	27	19
Amborella trichopoda	27	27	27	26	26	22	26	25	26	25	26	26	26	100	28	22	23	27	27	27	32	32	27	26	26	26	25	23	24	26	26	26	26	26	26	26	26	24	27	23	16	18	26	25	26	24	25	27	22
Amphimedon queenslandica	36	35	36	28	28	29	27	26	27	27	28	28	28	28	100	31	31	35	36	36	29	29	29	27	28	28	30	24	24	28	28	28	28	28	28	28	28	33	36	22	15	16	28	26	28	24	26	35	29
Anas platyrhynchos	33	32	33	20	20	68	20	19	20	19	21	21	20	22	31	100	72	30	33	33	25	25	22	20	21	20	23	16	16	21	21	21	21	22	21	21	21	63	33	17	10	11	20	19	21	15	18	31	68
Anolis carolinensis	33	32	34	21	21	68	21	20	21	20	21	21	21	23	31	72	100	31	33	33	25	26	23	20	21	21	24	16	16	21	22	22	21	22	21	21	21	65	33	17	10	11	20	20	21	15	18	32	69
Anopheles darlingi	40	38	45	27	27	28	27	26	27	26	28	28	27	27	35	30	31	100	49	40	28	28	28	27	28	28	32	24	25	28	28	28	28	28	27	27	28	33	40	22	16	16	27	26	28	24	25	39	28
Anopheles gambiae	43	41	50	27	27	30	27	26	27	27	28	28	28	27	36	33	33	49	100	44	28	28	29	27	28	27	33	24	24	28	28	28	28	28	27	27	28	35	43	22	15	15	27	26	27	23	25	42	30
Apis mellifera	51	42	44	27	27	29	27	26	27	26	27	27	27	27	36	33	33	40	44	100	28	28	28	26	27	27	33	23	24	27	27	27	27	27	27	27	27	36	52	22	15	15	28	26	27	23	25	42	30
Arabidopsis lyrata subsp. lyrata	28	28	28	27	26	24	26	25	26	25	26	26	26	32	29	25	25	28	28	28	100	52	28	26	27	27	25	23	24	27	27	27	26	27	26	26	26	26	28	23	16	17	26	25	27	24	24	27	24
Arabidopsis thaliana	28	28	28	26	26	25	26	25	26	25	26	26	26	32	29	25	26	28	28	28	52	100	28	26	27	27	25	23	23	26	27	26	26	27	26	26	26	27	28	23	16	17	26	25	27	23	24	27	25
Arthrobotrys oligospora (strain ATCC 24927 / CBS 115.81 / DSM 1491)	28	28	28	30	30	21	31	30	31	31	32	32	31	27	29	22	23	28	29	28	28	28	100	31	32	31	26	27	28	32	31	32	31	31	31	31	31	24	28	23	18	17	29	30	31	26	30	28	22
Arthroderma benhamiae (strain ATCC MYA-4681 / CBS 112371)	27	26	27	29	29	19	33	32	33	32	33	33	34	26	27	20	20	27	27	26	26	26	31	100	48	43	26	27	28	33	32	32	32	32	32	32	33	22	26	23	18	17	28	30	31	26	30	26	19
Arthroderma gypseum (strain ATCC MYA-4604 / CBS 118893)	28	27	28	30	30	19	34	33	34	33	35	35	34	26	28	21	21	28	28	27	27	27	32	48	100	44	26	27	28	34	33	33	33	33	33	33	33	22	27	23	18	17	29	31	32	27	31	27	19
Arthroderma otae (strain ATCC MYA-4605 / CBS 113480)	27	27	27	30	30	19	34	32	34	33	34	34	34	26	28	20	21	28	27	27	27	27	31	43	44	100	26	28	28	34	33	33	33	33	33	33	33	22	27	23	18	18	29	31	32	27	31	27	19
Ascaris suum	32	32	33	26	26	21	26	25	26	25	26	26	26	25	30	23	24	32	33	33	25	25	26	26	26	26	100	24	24	26	26	26	26	26	26	26	26	25	33	20	16	16	27	25	26	25	25	32	21
Ashbya aceri	24	24	23	27	27	14	28	27	27	27	27	28	27	23	24	16	16	24	24	23	23	23	27	27	27	28	24	100	54	28	27	27	27	27	27	27	27	17	24	20	18	18	27	27	27	26	28	24	14
Ashbya gossypii (strain ATCC 10895 / CBS 109.51 / FGSC 9923 / NRRL Y-1056)	24	24	24	27	27	14	29	28	28	28	28	28	28	24	24	16	16	25	24	24	24	23	28	28	28	28	24	54	100	28	28	28	28	28	28	28	28	18	24	21	18	19	28	28	28	27	28	24	15
Aspergillus clavatus (strain ATCC 1007 / CBS 513.65 / DSM 816 / NCTC 3887 / NRRL 1)	28	27	28	30	30	20	34	32	34	33	34	34	34	26	28	21	21	28	28	27	27	26	32	33	34	34	26	28	28	100	37	37	37	37	37	37	37	22	27	23	18	17	29	31	32	27	31	27	20
Aspergillus flavus (strain ATCC 200026 / FGSC A1120 / NRRL 3357 / JCM 12722 / SRRC 167)	27	27	28	29	29	20	33	32	33	32	33	33	33	26	28	21	22	28	28	27	27	27	31	32	33	33	26	27	28	37	100	37	37	37	75	74	37	23	27	22	18	17	29	30	31	26	30	27	20
Aspergillus kawachii (strain NBRC 4308)	27	27	28	29	30	20	33	32	33	32	33	33	33	26	28	21	22	28	28	27	27	26	32	32	33	33	26	27	28	37	37	100	56	55	37	37	37	23	27	23	18	17	28	31	32	26	30	27	20
Aspergillus niger (strain ATCC 1015 / CBS 113.46 / FGSC A1144 / LSHB Ac4 / NCTC 3858a / NRRL 328 / USDA 3528.7)	27	27	27	29	29	20	33	32	33	32	33	33	33	26	28	21	21	28	28	27	26	26	31	32	33	33	26	27	28	37	37	56	100	73	37	37	37	22	27	23	18	17	28	31	31	26	30	27	20
Aspergillus niger (strain CBS 513.88 / FGSC A1513)	27	27	28	29	30	21	33	32	33	32	33	33	33	26	28	22	22	28	28	27	27	27	31	32	33	33	26	27	28	37	37	55	73	100	37	36	37	23	27	23	18	17	29	31	32	26	30	27	21
Aspergillus oryzae (strain 3.042)	27	27	27	29	29	20	33	32	33	32	33	33	33	26	28	21	21	27	27	27	26	26	31	32	33	33	26	27	28	37	75	37	37	37	100	84	37	22	27	22	18	17	29	30	31	26	30	27	20
Aspergillus oryzae (strain ATCC 42149 / RIB 40)	27	27	27	29	29	20	33	32	33	32	33	33	33	26	28	21	21	27	27	27	26	26	31	32	33	33	26	27	28	37	74	37	37	36	84	100	37	22	27	22	18	17	29	30	31	26	30	27	20
Aspergillus terreus (strain NIH 2624 / FGSC A1156)	27	27	27	29	30	20	33	32	33	32	34	34	33	26	28	21	21	28	28	27	26	26	31	33	33	33	26	27	28	37	37	37	37	37	37	37	100	22	27	23	18	17	28	31	31	26	30	27	20
Astyanax mexicanus	35	34	36	22	22	60	22	21	22	21	22	22	22	24	33	63	65	33	35	36	26	27	24	22	22	22	25	17	18	22	23	23	22	23	22	22	22	100	35	18	11	11	21	21	22	17	19	34	61
Atta cephalotes	66	41	43	27	27	29	27	26	27	26	27	27	27	27	36	33	33	40	43	52	28	28	28	26	27	27	33	24	24	27	27	27	27	27	27	27	27	35	100	22	15	16	28	26	27	23	25	42	30
Aureococcus anophagefferens	22	22	22	22	23	17	23	22	23	22	23	23	23	23	22	17	17	22	22	22	23	23	23	23	23	23	20	20	21	23	22	23	23	23	22	22	23	18	22	100	15	19	22	22	23	21	21	22	17
Auricularia delicata (strain TFB10046)	15	15	15	18	18	10	18	18	18	18	18	18	18	16	15	10	10	16	15	15	16	16	18	18	18	18	16	18	18	18	18	18	18	18	18	18	18	11	15	15	100	13	17	18	18	19	17	15	10
Babesia bovis	16	16	16	17	17	10	17	17	17	17	18	18	18	18	16	11	11	16	15	15	17	17	17	17	17	18	16	18	19	17	17	17	17	17	17	17	17	11	16	19	13	100	18	17	17	19	18	16	10
Batrachochytrium dendrobatidis (strain JAM81 / FGSC 10211)	28	28	28	29	29	18	29	28	29	28	29	29	29	26	28	20	20	27	27	28	26	26	29	28	29	29	27	27	28	29	29	28	28	29	29	29	28	21	28	22	17	18	100	28	28	27	28	27	18
Baudoinia compniacensis (strain UAMH 10762)	26	26	26	29	29	18	31	30	31	30	31	31	31	25	26	19	20	26	26	26	25	25	30	30	31	31	25	27	28	31	30	31	31	31	30	30	31	21	26	22	18	17	28	100	31	26	30	26	18
Beauveria bassiana (strain ARSEF 2860)	27	27	28	29	29	20	32	30	31	31	32	32	32	26	28	21	21	28	27	27	27	27	31	31	32	32	26	27	28	32	31	32	31	32	31	31	31	22	27	23	18	17	28	31	100	26	30	27	20
Blastocystis hominis	23	23	23	26	26	13	26	26	26	26	26	26	26	24	24	15	15	24	23	23	24	23	26	26	27	27	25	26	27	27	26	26	26	26	26	26	26	17	23	21	19	19	27	26	26	100	26	23	13
Blumeria graminis f. sp. hordei (strain DH14)	26	25	25	28	28	16	31	30	31	30	31	31	31	25	26	18	18	25	25	25	24	24	30	30	31	31	25	28	28	31	30	30	30	30	30	30	30	19	25	21	17	18	28	30	30	26	100	25	16
Bombyx mori	41	39	42	27	27	28	27	26	27	26	27	27	27	27	35	31	32	39	42	42	27	27	28	26	27	27	32	24	24	27	27	27	27	27	27	27	27	34	42	22	15	16	27	26	27	23	25	100	28
Bos taurus	30	29	30	19	19	90	19	18	19	18	20	19	19	22	29	68	69	28	30	30	24	25	22	19	19	19	21	14	15	20	20	20	20	21	20	20	20	61	30	17	10	10	18	18	20	13	16	28	100
Botryosphaeria parva (strain UCR-NP2)	27	27	27	29	30	19	32	31	32	31	32	32	32	26	27	20	20	27	27	27	26	26	31	31	32	32	26	28	28	33	32	32	32	32	32	32	32	21	27	23	18	18	29	32	32	27	31	27	19
Botryotinia fuckeliana (strain BcDW1)	28	27	28	29	30	21	32	30	31	31	32	32	32	27	28	22	22	28	28	27	27	27	32	31	32	32	26	27	28	32	31	32	32	32	31	31	32	23	28	23	18	17	29	31	32	26	31	27	21
Botryotinia fuckeliana (strain T4)	28	27	28	29	30	21	31	30	31	30	32	32	32	27	28	22	22	28	28	27	27	27	31	31	32	31	26	27	28	32	31	31	31	32	31	31	32	23	28	22	18	17	29	30	32	26	31	27	21
Brachypodium distachyon	28	28	28	27	27	25	27	26	27	26	27	27	27	31	29	25	25	29	29	28	32	33	28	27	27	27	25	23	24	27	27	27	27	28	27	27	27	26	28	24	17	17	26	26	27	24	25	28	25
Branchiostoma floridae	39	38	40	25	25	37	25	24	25	24	25	25	25	26	36	40	41	37	39	40	27	28	27	25	26	25	30	21	21	26	26	26	26	26	25	25	26	43	40	21	14	14	26	24	25	21	23	38	37
Brassica rapa subsp. pekinensis	28	29	29	26	26	27	26	25	26	25	27	27	27	32	29	27	27	28	29	28	40	40	28	26	27	26	25	22	23	27	26	27	26	27	26	26	26	28	28	23	16	17	26	25	27	23	24	28	27
Brugia malayi	35	35	36	27	27	22	27	26	27	26	27	27	27	26	33	25	25	34	36	36	27	26	27	26	27	27	37	25	26	27	27	28	27	27	27	27	27	27	36	21	16	17	28	27	27	26	27	35	22
Byssochlamys spectabilis (strain No. 5 / NBRC 109023)	27	27	28	30	30	20	34	32	33	33	34	34	34	26	28	21	21	28	28	27	27	27	32	33	34	33	26	27	28	36	34	35	35	35	34	34	35	23	27	23	18	18	29	31	32	26	31	27	20
Caenorhabditis brenneri	36	35	36	27	27	28	28	27	28	27	28	28	28	27	34	30	30	35	37	36	28	29	29	27	28	28	34	24	25	28	28	28	28	28	28	28	28	32	36	22	16	16	28	27	28	24	26	35	28
Caenorhabditis briggsae	36	35	36	27	28	27	27	26	27	27	28	28	28	27	33	29	29	35	36	36	28	28	29	27	28	28	34	24	25	28	28	28	28	28	28	28	28	31	36	22	16	16	28	27	28	24	26	35	27
Caenorhabditis elegans	36	36	37	27	28	27	28	27	28	27	28	28	28	27	34	29	29	35	37	37	28	28	29	27	28	28	34	24	25	28	28	28	28	28	28	28	28	31	36	22	16	16	28	27	28	25	26	35	27
Caenorhabditis japonica	36	35	36	28	28	26	28	27	28	27	28	28	28	27	34	28	28	35	36	36	28	28	29	27	28	28	34	25	26	29	28	28	28	28	28	28	28	30	36	23	16	16	28	27	28	25	26	35	26
Caenorhabditis remanei	36	35	36	27	27	29	28	27	27	26	28	28	28	27	34	30	31	35	36	36	28	29	29	27	28	28	33	24	25	28	28	28	28	28	28	28	28	32	36	22	16	16	28	26	28	24	26	35	29
Callithrix jacchus	29	29	30	19	19	89	19	18	19	18	19	19	19	21	29	66	66	27	29	29	24	25	21	19	19	19	20	14	14	19	20	20	20	21	19	19	20	59	29	16	10	9	18	18	19	13	16	27	89
Camponotus floridanus	55	41	44	27	27	30	27	26	27	26	27	27	27	27	36	33	34	40	44	52	28	28	28	27	27	27	33	23	24	27	27	27	27	28	27	27	27	36	55	22	15	16	27	26	27	23	25	42	30
Candida albicans (strain SC5314 / ATCC MYA-2876)	26	26	26	28	28	17	29	28	29	29	29	29	29	25	26	19	19	26	26	26	25	25	29	29	29	29	25	30	30	29	29	29	29	29	29	29	29	20	26	21	18	18	29	28	29	27	29	25	17
Candida albicans (strain WO-1)	26	26	26	29	29	16	29	28	29	29	29	30	29	25	26	18	18	26	25	26	25	25	29	29	29	29	25	30	31	29	29	29	29	29	29	29	29	19	25	21	18	18	29	28	29	27	29	25	16
Candida dubliniensis (strain CD36 / ATCC MYA-646 / CBS 7987 / NCPF 3949 / NRRL Y-17841)	26	26	26	29	29	16	30	29	30	29	30	30	30	25	26	18	18	26	26	26	26	25	30	29	30	30	26	30	31	30	29	29	29	29	29	29	29	20	26	21	18	19	29	29	30	28	29	26	17
Candida glabrata (strain ATCC 2001 / CBS 138 / JCM 3761 / NBRC 0622 / NRRL Y-65)	25	25	25	28	28	15	29	28	29	29	29	29	29	25	25	17	18	25	25	25	25	24	28	28	29	29	25	32	33	29	28	29	28	29	28	28	28	19	25	21	18	19	29	28	29	28	29	25	16
Candida maltosa (strain Xu316)	25	26	25	28	28	16	29	29	29	29	29	29	29	25	26	18	18	26	25	25	25	25	29	29	29	29	26	30	31	29	28	29	29	29	29	29	29	19	25	21	18	18	28	28	29	27	29	25	16
Candida orthopsilosis (strain 90-125)	26	25	25	28	28	16	29	28	29	29	29	29	29	25	26	18	18	26	25	25	25	25	29	29	29	29	25	30	31	29	29	29	29	29	29	29	29	19	26	21	18	19	28	28	29	27	29	25	16
Candida parapsilosis (strain CDC 317 / ATCC MYA-4646)	26	26	26	29	29	16	29	29	29	29	29	29	29	25	26	18	18	26	26	26	26	25	29	29	30	29	25	30	31	30	29	29	29	29	29	29	29	19	26	21	18	19	29	28	29	27	29	25	16
Candida tenuis (strain ATCC 10573 / BCRC 21748 / CBS 615 / JCM 9827 / NBRC 10315 / NRRL Y-1498 / VKM Y-70)	24	24	24	26	27	15	28	27	27	27	27	27	27	23	24	16	17	23	24	24	23	23	27	27	27	27	25	29	30	27	27	27	27	27	27	27	27	17	23	19	18	18	27	27	27	27	28	24	15
Candida tropicalis (strain ATCC MYA-3404 / T1)	25	26	26	28	28	17	29	28	29	29	29	29	29	25	26	18	18	26	26	26	25	25	29	29	29	29	25	30	30	29	29	29	29	29	29	29	29	20	26	21	18	18	29	28	29	28	29	26	17
Canis familiaris	29	29	30	19	19	92	19	18	19	18	19	19	19	22	29	68	68	28	30	29	24	25	21	19	19	19	21	14	14	20	20	20	20	21	20	20	20	60	29	17	10	9	18	18	20	13	16	28	90
Capsaspora owczarzaki (strain ATCC 30864)	32	32	32	30	29	24	29	28	29	29	30	30	30	28	33	25	26	32	33	32	29	29	31	29	30	29	29	26	27	30	29	30	30	30	29	29	30	27	32	24	17	17	30	29	30	26	27	32	24
Cavia porcellus	30	30	31	19	19	86	19	18	19	18	20	20	19	22	29	68	68	28	30	30	24	25	22	19	20	19	21	14	15	20	20	21	20	21	20	20	20	61	30	17	10	10	18	18	20	14	17	29	86
Ceriporiopsis subvermispora (strain B)	27	27	27	32	32	20	30	28	29	29	30	30	30	26	28	21	21	28	27	27	27	27	30	29	30	30	26	26	27	30	29	29	29	29	29	29	30	23	27	24	18	17	28	29	30	26	28	27	20
Chaetomium globosum (strain ATCC 6205 / CBS 148.51 / DSM 1962 / NBRC 6347 / NRRL 1970)	27	26	27	29	29	20	31	30	31	30	31	32	31	26	27	21	21	27	27	26	26	26	31	31	31	31	25	27	27	31	31	31	31	31	31	31	31	22	27	23	18	17	28	30	32	26	30	26	20
Chaetomium thermophilum (strain DSM 1495 / CBS 144.50 / IMI 039719)	28	27	28	30	30	20	32	31	32	31	32	32	32	27	28	21	21	28	28	27	27	27	32	32	33	32	26	28	28	33	32	32	32	32	32	32	32	22	27	24	18	18	29	31	33	26	31	28	20
Chlamydomonas reinhardtii	23	23	24	24	24	18	24	23	23	23	24	24	24	25	24	19	19	24	24	23	25	25	25	23	23	23	21	21	21	24	23	24	23	24	23	23	24	20	23	26	16	18	23	23	24	21	21	23	19
Chlorella variabilis	22	22	22	23	23	16	23	22	23	23	23	24	23	25	23	17	17	23	23	22	25	25	24	23	23	23	21	21	21	24	23	23	23	23	23	23	23	18	22	26	16	19	23	23	24	21	21	22	16
Ciona intestinalis	39	38	39	26	26	29	26	25	26	25	26	26	26	26	36	32	33	36	39	40	27	27	27	25	26	26	32	23	23	26	26	26	26	27	26	26	26	35	39	21	14	15	27	25	26	23	25	38	29
Ciona savignyi	38	37	38	26	26	27	26	25	26	25	26	26	26	26	35	31	32	36	38	39	26	26	27	25	26	26	32	23	24	26	26	26	26	26	26	26	26	34	39	21	14	15	27	25	26	23	25	38	28
Claviceps purpurea (strain 20.1)	27	26	27	29	30	19	32	31	32	31	32	32	32	26	27	20	20	27	27	27	26	26	31	31	32	32	26	28	28	32	31	31	31	31	31	31	31	21	27	23	18	18	29	31	34	26	31	27	19
Clavispora lusitaniae (strain ATCC 42720)	25	25	25	28	28	16	28	28	28	28	28	29	28	24	25	18	18	25	25	24	25	25	28	28	29	29	25	30	30	29	28	28	28	28	28	28	28	19	25	21	18	18	28	28	28	27	28	25	16
Clonorchis sinensis	34	34	35	26	26	25	26	25	26	26	27	27	26	26	33	27	28	33	35	34	26	26	27	26	27	27	31	23	24	27	27	27	27	27	26	26	27	29	35	21	15	16	27	26	27	24	25	34	25
Coccidioides immitis (strain RS)	27	27	27	29	29	19	35	33	35	34	35	35	35	26	28	20	21	27	28	27	27	26	31	34	35	35	26	28	28	34	33	33	33	33	33	33	33	22	27	23	18	18	29	31	32	27	31	27	19
Coccidioides posadasii (strain C735)	27	27	27	29	30	19	35	34	35	34	36	36	35	26	28	20	20	27	27	27	27	26	32	34	36	35	26	28	29	34	34	34	33	33	33	33	34	22	27	23	18	18	29	31	32	27	31	27	19
Coccidioides posadasii (strain RMSCC 757 / Silveira)	27	27	27	29	30	19	35	33	34	34	35	35	35	26	28	20	21	27	27	27	27	26	31	34	35	35	26	28	29	34	33	33	33	33	33	33	33	22	27	23	18	18	29	31	32	27	31	27	19
Cochliobolus heterostrophus (strain C4 / ATCC 48331 / race T)	27	27	28	30	30	20	32	30	32	31	32	32	32	27	28	22	22	28	28	27	27	27	31	31	32	32	26	27	28	32	31	31	31	32	31	31	32	23	27	23	18	17	28	31	32	26	30	27	20
Cochliobolus heterostrophus (strain C5 / ATCC 48332 / race O)	27	27	28	29	30	20	31	30	31	31	32	32	32	26	28	21	22	28	28	27	27	27	31	31	32	32	26	27	28	32	31	31	31	32	31	31	32	23	27	23	18	17	28	31	31	26	30	27	20
Cochliobolus sativus (strain ND90Pr / ATCC 201652)	27	27	27	30	29	20	32	31	32	31	32	32	32	26	28	21	22	27	28	27	26	26	31	31	32	32	26	27	28	32	31	32	32	32	31	31	32	23	27	23	18	17	28	32	32	26	30	27	20
Colletotrichum gloeosporioides (strain Cg-14)	27	27	27	28	29	21	31	29	30	30	31	31	31	26	28	22	22	28	28	27	26	26	31	30	31	31	26	26	27	31	31	31	31	31	31	31	31	23	27	22	18	17	27	30	32	25	29	27	21
Colletotrichum gloeosporioides (strain Nara gc5)	27	27	27	28	28	21	31	29	31	30	31	31	31	26	28	22	23	28	28	27	26	26	31	30	31	31	26	26	26	31	30	31	31	31	30	30	31	23	27	22	17	16	28	30	32	25	29	27	22
Colletotrichum graminicola (strain M1.001 / M2 / FGSC 10212)	28	27	28	30	30	21	32	31	32	31	32	32	32	26	28	22	22	28	28	27	27	27	32	31	32	32	26	27	28	32	32	32	31	31	31	31	32	23	27	23	18	17	29	31	34	26	30	27	21
Colletotrichum higginsianum (strain IMI 349063)	27	27	27	29	29	20	31	30	31	31	32	32	31	26	28	21	22	28	28	27	27	27	31	31	32	31	26	27	28	32	31	32	31	32	31	31	32	23	27	23	18	17	28	30	33	26	30	27	20
Colletotrichum orbiculare (strain 104-T / ATCC 96160 / CBS 514.97 / LARS 414 / MAFF 240422)	28	28	28	29	30	21	32	30	32	31	32	32	32	27	28	22	22	28	28	27	27	27	32	31	32	31	26	27	28	32	32	32	32	32	31	31	32	23	28	24	18	17	28	31	33	26	30	28	21
Coniosporium apollinis (strain CBS 100218)	27	27	27	30	30	19	32	31	32	32	33	33	33	26	28	21	21	28	28	27	27	27	32	32	33	32	26	27	28	33	32	32	32	32	32	32	32	22	27	23	18	17	29	32	32	26	31	27	20
Coprinopsis cinerea (strain Okayama-7 / 130 / ATCC MYA-4618 / FGSC 9003)	28	28	28	33	33	22	30	29	30	29	30	30	30	27	29	23	24	29	29	28	28	28	31	30	30	30	26	26	27	30	30	30	30	30	30	30	30	25	28	23	18	17	29	29	30	25	28	28	22
Cordyceps militaris (strain CM01)	27	27	27	29	29	19	32	30	31	31	32	32	32	26	27	20	21	27	27	27	26	26	31	31	32	31	26	27	28	32	31	31	31	32	31	31	31	22	27	23	18	17	28	31	42	26	30	27	19
Crassostrea gigas	40	39	40	26	26	35	25	24	25	25	26	26	26	26	37	37	38	37	40	41	28	28	27	25	26	26	31	22	22	26	26	26	26	27	26	26	26	40	40	21	14	14	26	25	26	22	24	38	35
Cricetulus griseus	31	30	31	20	20	77	20	19	20	19	20	20	20	22	30	65	65	29	31	31	25	25	22	20	20	20	22	15	15	20	21	21	21	21	20	20	21	58	31	17	10	10	19	19	20	14	17	29	77
Cryptococcus gattii serotype B (strain WM276 / ATCC MYA-4071)	27	27	27	31	31	18	30	29	30	29	30	30	30	26	28	20	20	27	27	26	27	27	30	30	30	30	26	27	28	30	29	30	30	30	29	29	30	21	27	23	18	18	29	30	30	27	29	26	19
Cryptococcus neoformans var. grubii serotype A (strain H99 / ATCC 208821 / CBS 10515 / FGSC 9487)	27	26	27	30	31	19	30	29	29	29	30	30	30	26	27	20	20	27	27	27	27	27	30	30	30	30	25	27	28	30	29	30	29	30	29	29	30	21	27	23	18	18	29	29	30	26	28	26	19
Cryptococcus neoformans var. neoformans serotype D (strain B-3501A)	27	26	27	31	31	19	30	29	30	29	30	30	30	26	28	20	20	27	27	26	27	27	30	30	30	30	26	27	28	30	30	30	30	30	29	30	30	21	27	23	18	18	29	29	30	26	29	26	19
Cryptococcus neoformans var. neoformans serotype D (strain JEC21 / ATCC MYA-565)	26	26	27	31	31	18	30	29	30	29	30	30	30	26	27	20	20	27	27	26	27	27	30	30	30	30	26	27	28	30	29	30	29	30	29	30	30	21	27	23	19	18	29	29	30	26	29	26	18
Cryptosporidium hominis	18	17	17	20	19	11	20	19	19	19	20	20	20	19	18	12	12	18	17	17	19	19	20	19	20	20	17	20	21	19	19	19	19	19	19	19	19	13	18	20	15	21	20	19	19	21	19	17	11
Cryptosporidium muris (strain RN66)	17	17	17	19	19	11	18	18	18	18	18	18	18	19	17	12	12	17	17	17	18	18	18	18	18	18	17	19	20	19	18	18	18	18	18	18	18	13	17	19	13	21	20	18	18	20	19	17	11
Cryptosporidium parvum (strain Iowa II)	19	19	18	20	20	12	20	20	20	20	20	20	20	20	19	13	13	19	18	19	21	20	20	20	20	20	18	20	21	20	20	20	20	20	20	20	20	14	19	20	15	21	21	19	20	21	20	19	12
Culex quinquefasciatus	42	40	52	27	27	31	27	26	27	26	28	28	27	27	36	33	34	45	49	43	28	28	29	27	28	28	32	24	24	28	28	28	28	28	28	28	28	36	42	22	15	15	27	26	28	23	25	41	31
Dactylellina haptotyla (strain CBS 200.50)	28	28	28	30	30	21	31	30	31	30	31	31	31	27	29	22	23	28	28	28	27	27	38	30	31	31	26	27	27	31	31	32	31	31	31	31	31	24	28	23	18	17	29	30	31	26	29	28	21
Danaus plexippus	42	40	42	27	27	29	26	25	26	26	27	27	27	26	35	32	32	40	43	43	28	28	28	26	27	27	32	23	24	27	27	27	27	27	27	27	27	34	42	22	15	15	27	26	27	23	25	48	29
Danio rerio	35	34	36	22	22	61	22	21	22	21	22	22	22	24	33	64	65	33	35	36	26	27	24	21	22	22	25	17	17	22	23	23	22	23	22	22	22	72	35	18	11	11	21	21	22	16	19	34	62
Daphnia pulex	42	40	42	27	27	32	27	26	27	26	27	27	27	27	36	34	35	39	42	43	28	28	28	26	27	27	32	23	24	27	27	28	27	28	27	27	27	37	42	22	15	15	27	26	27	23	25	40	32
Debaryomyces hansenii (strain ATCC 36239 / CBS 767 / JCM 1990 / NBRC 0083 / IGC 2968)	26	25	26	28	28	16	29	28	29	28	29	29	29	25	26	18	18	26	26	25	25	25	29	29	29	29	26	30	31	29	29	29	28	28	29	29	29	19	26	21	18	19	29	28	29	28	29	25	16
Dictyostelium discoideum	29	29	30	29	29	22	29	28	28	28	29	29	29	28	31	23	24	29	29	29	29	29	30	28	29	29	27	26	26	29	28	29	28	29	28	28	28	25	29	23	17	18	29	27	28	26	27	28	22
Dictyostelium fasciculatum (strain SH3)	29	29	29	28	28	22	28	27	28	27	28	28	28	28	30	23	24	29	29	28	29	29	29	28	28	28	26	25	26	28	28	28	28	28	28	28	28	25	29	23	17	17	28	27	28	26	26	28	22
Dictyostelium purpureum	28	28	29	28	28	21	28	27	28	27	28	28	28	28	29	22	23	28	29	28	29	28	29	28	28	28	26	26	26	28	28	28	28	28	28	28	28	24	29	22	17	18	28	27	28	26	27	28	21
Drosophila ananassae	42	40	45	28	28	31	27	26	27	26	28	28	28	27	36	33	34	42	45	43	29	29	29	27	28	27	32	23	24	28	28	28	28	28	28	28	28	36	43	23	15	16	27	26	28	23	25	41	31
Drosophila erecta	42	41	45	28	28	31	27	26	27	27	28	28	27	27	36	33	34	42	45	43	29	29	29	27	28	27	32	24	24	28	28	28	28	28	27	27	28	36	43	23	15	16	27	26	28	23	25	42	31
Drosophila grimshawi	43	41	45	27	28	30	27	26	27	26	28	28	28	27	36	33	33	42	46	44	28	28	29	27	28	27	33	24	24	28	28	28	28	28	27	27	28	35	43	22	15	16	27	26	28	23	25	42	30
Drosophila melanogaster	43	41	45	27	28	31	27	26	27	27	28	28	27	27	36	33	34	42	46	43	29	29	29	27	28	27	32	23	24	28	28	28	28	28	28	28	28	36	43	22	15	16	28	26	28	23	25	42	31
Drosophila mojavensis	42	41	45	27	28	30	28	26	27	27	28	28	28	27	36	33	33	42	45	43	28	29	29	27	28	27	33	24	24	28	28	28	28	28	28	28	28	35	43	23	15	16	28	26	28	23	26	42	30
Drosophila persimilis	41	40	44	27	27	30	28	26	28	27	28	28	28	27	35	32	33	41	44	42	28	29	29	27	28	28	32	24	24	28	28	28	28	28	28	28	28	35	42	22	15	16	27	27	28	23	25	40	30
Drosophila pseudoobscura pseudoobscura	42	40	45	27	28	31	27	26	27	26	28	28	28	27	36	33	34	41	45	43	29	29	29	27	28	28	32	24	24	28	28	28	28	28	28	28	28	36	43	23	15	16	27	26	28	23	25	41	31
Drosophila sechellia	42	40	44	28	28	30	27	26	27	27	28	28	28	27	36	32	33	41	45	43	28	28	29	27	28	27	32	24	24	28	28	28	28	28	28	28	28	35	42	22	15	16	28	26	28	24	25	41	30
Drosophila simulans	40	39	43	28	28	28	27	26	27	27	28	28	28	27	35	31	31	40	43	41	28	28	29	27	28	27	32	24	24	28	28	28	28	28	28	28	28	33	41	22	15	16	28	26	28	24	26	39	28
Drosophila virilis	43	40	45	27	28	30	27	26	27	27	28	28	28	27	36	33	33	42	46	44	28	28	29	27	28	27	33	24	24	28	28	28	28	28	28	28	28	35	43	22	15	16	27	27	28	23	26	42	30
Drosophila willistoni	43	41	45	28	28	31	27	26	27	27	28	28	27	27	36	33	34	42	46	43	29	29	29	27	28	27	32	24	24	28	28	28	28	28	28	28	28	36	43	23	15	16	28	27	28	23	26	42	31
Drosophila yakuba	42	40	45	27	28	30	27	26	27	27	28	28	27	27	36	33	33	41	45	43	28	29	29	27	28	27	32	24	24	28	28	28	28	28	28	28	28	35	43	22	15	16	28	26	28	23	25	41	30
Echinococcus multilocularis	35	34	35	27	27	24	27	26	27	27	28	28	27	27	33	26	27	34	35	35	27	27	28	27	28	28	31	25	25	28	28	28	28	28	27	27	28	28	35	22	16	16	28	26	27	25	26	34	24
Ectocarpus siliculosus	26	26	26	25	25	23	26	25	25	25	26	26	26	26	27	22	23	27	27	26	27	27	27	25	25	25	23	22	22	26	26	26	25	26	25	25	26	24	26	27	16	17	24	25	26	22	23	26	23
Edhazardia aedis (strain USNM 41457)	15	15	15	18	18	8	19	19	18	19	18	18	18	16	16	10	10	16	15	16	16	16	18	18	18	18	17	21	21	18	18	18	18	18	18	18	18	10	15	13	16	16	19	18	18	22	20	16	8
Eimeria acervulina	20	20	20	21	22	16	22	21	21	21	22	22	22	22	21	17	17	22	21	20	23	23	22	22	22	22	19	19	20	22	22	22	22	22	21	21	22	18	20	23	15	19	20	21	22	20	19	20	16
Emericella nidulans (strain FGSC A4 / ATCC 38163 / CBS 112.46 / NRRL 194 / M139)	27	27	28	30	30	20	33	32	33	32	33	33	33	26	28	21	21	28	28	27	27	26	32	32	33	33	26	27	28	36	35	36	36	36	35	35	36	23	27	22	18	17	29	31	31	26	30	27	20
Encephalitozoon cuniculi (strain GB-M1)	12	12	12	15	15	6	15	15	15	15	15	15	15	13	12	7	7	13	12	12	13	12	14	15	15	15	14	17	18	15	15	15	15	15	15	15	15	8	12	11	12	14	16	15	15	18	17	12	6
Encephalitozoon hellem (strain ATCC 50504)	12	12	12	15	14	6	15	15	15	15	15	15	15	13	12	7	7	12	12	12	12	12	14	15	15	15	14	17	17	15	14	14	14	14	14	14	14	8	12	11	12	13	16	15	14	17	16	12	6
Encephalitozoon intestinalis (strain ATCC 50506)	13	13	12	16	15	6	16	16	16	16	16	16	16	14	13	7	7	13	12	13	13	13	15	15	16	16	15	18	19	16	15	15	15	15	15	16	15	8	13	12	13	15	17	16	15	19	17	13	6
Encephalitozoon romaleae (strain SJ-2008)	12	12	12	15	15	6	15	15	15	15	15	15	15	13	12	7	7	12	12	12	13	12	14	15	15	15	14	17	18	15	14	14	14	14	14	15	14	8	12	11	12	14	16	15	15	18	16	12	6
Endocarpon pusillum (strain Z07020 / HMAS-L-300199)	26	26	27	28	29	20	31	30	31	30	32	32	31	26	27	21	21	27	27	26	26	26	30	31	32	31	25	27	27	32	31	31	31	31	31	31	31	22	26	22	18	17	28	30	30	25	30	26	20
Entamoeba dispar (strain ATCC PRA-260 / SAW760)	21	21	21	23	23	13	23	23	23	23	23	23	23	21	22	15	15	21	21	21	21	21	23	23	23	23	22	24	24	23	23	23	23	23	23	23	23	15	21	17	17	17	24	22	23	26	24	21	13
Entamoeba histolytica	21	21	21	23	23	13	23	23	23	23	23	23	23	21	22	15	15	21	21	21	21	21	23	23	23	23	22	24	24	23	23	23	23	23	23	23	23	16	21	17	16	17	24	22	23	26	24	21	13
Entamoeba nuttalli (strain P19)	16	16	16	17	17	11	17	17	17	17	17	17	17	17	16	12	12	16	16	16	17	17	17	17	17	17	16	17	17	17	17	17	16	17	17	17	17	12	16	17	12	18	17	16	17	19	17	16	11
Enterocytozoon bieneusi (strain H348)	12	12	11	14	14	5	15	15	15	15	15	15	14	12	11	6	6	12	11	12	12	11	14	14	14	15	14	17	17	15	14	14	14	14	15	15	14	7	12	10	14	13	16	15	14	19	16	12	5
Equus caballus	30	29	30	19	19	89	19	18	19	18	19	19	19	22	29	68	68	28	30	30	24	25	22	19	19	19	21	14	15	20	20	20	20	21	20	20	20	60	30	16	10	9	18	18	20	13	16	28	88
Eremothecium cymbalariae (strain CBS 270.75 / DBVPG 7215 / KCTC 17166 / NRRL Y-17582)	24	24	24	27	27	14	28	28	28	28	28	28	28	24	24	16	16	24	24	24	24	24	27	27	28	28	24	35	36	28	28	28	27	27	28	28	28	17	24	20	18	19	28	27	28	27	28	24	14
Eutypa lata (strain UCR-EL1)	26	27	27	29	29	19	31	30	31	30	31	31	31	26	27	20	20	27	27	26	26	26	31	30	31	31	26	27	28	32	31	31	31	31	30	31	31	21	27	23	18	18	28	30	32	26	30	26	19
Exophiala dermatitidis (strain ATCC 34100 / CBS 525.76 / NIH/UT8656)	27	27	28	30	30	20	32	31	32	31	33	33	32	26	28	21	22	28	28	27	27	27	32	32	32	32	26	27	28	33	32	33	32	32	32	32	33	22	27	23	18	17	29	31	32	26	30	27	20
Felis catus	30	29	30	19	19	91	19	18	19	18	20	19	19	22	29	68	68	28	30	30	24	25	22	19	19	19	21	14	15	20	20	20	20	21	20	20	20	60	30	17	10	10	18	18	20	13	16	28	89
Fibroporia radiculosa (strain TFFH 294)	27	27	27	32	32	20	29	29	29	28	29	30	29	26	28	21	21	27	27	27	27	27	30	29	30	30	26	26	27	29	29	29	29	29	29	29	29	22	27	23	18	18	29	29	29	26	28	27	20
Ficedula albicollis	33	32	33	20	20	69	20	19	21	19	21	21	21	23	31	81	73	30	33	33	25	26	23	20	21	20	24	16	16	21	22	22	21	22	21	21	21	65	33	17	11	10	20	19	21	15	18	31	70
Fomitopsis pinicola (strain FP-58527)	27	27	28	32	32	21	30	29	30	29	30	30	30	27	28	22	22	28	28	27	27	27	31	30	30	30	26	26	27	30	30	30	30	30	30	30	30	23	27	24	18	17	29	29	30	26	28	27	21
Fusarium oxysporum f. sp. cubense (strain race 1)	28	27	28	29	29	21	31	30	31	30	31	31	31	26	28	22	22	27	28	27	27	27	31	30	31	31	26	26	27	32	31	31	31	31	31	31	31	23	27	23	17	17	28	30	33	26	29	27	21
Fusarium oxysporum f. sp. cubense (strain race 4)	26	26	26	28	28	20	30	29	30	29	30	30	30	25	27	21	21	27	27	26	26	26	30	30	30	30	26	26	27	31	30	30	30	30	30	30	30	22	26	22	18	17	28	29	32	26	29	26	20
Fusarium oxysporum f. sp. lycopersici (strain 4287 / CBS 123668 / FGSC 9935 / NRRL 34936)	27	27	27	29	29	21	30	30	30	30	31	31	31	26	28	22	22	27	28	27	27	27	31	30	31	31	26	27	27	32	31	31	31	31	31	31	31	23	27	22	18	17	28	30	33	26	30	27	21
Fusarium oxysporum (strain Fo5176)	28	28	28	29	29	22	31	30	31	30	31	31	31	26	28	23	23	28	28	28	27	27	31	30	31	31	26	26	27	31	31	31	31	32	31	31	31	24	28	23	17	17	28	30	33	25	29	28	22
Fusarium pseudograminearum (strain CS3096)	28	27	28	29	29	21	31	30	31	30	32	31	31	26	28	22	22	28	28	27	27	27	31	30	32	31	26	27	28	32	31	32	31	32	31	31	31	23	28	23	18	17	28	30	33	26	30	27	21
Gaeumannomyces graminis var. tritici (strain R3-111a-1)	28	27	28	29	30	21	32	31	32	31	32	32	32	26	28	22	22	28	28	27	27	27	32	31	32	32	26	27	28	32	31	32	31	32	31	31	32	23	28	24	18	17	29	31	33	26	30	28	21
Gallus gallus	33	32	33	20	21	69	20	19	20	19	21	21	21	23	31	82	73	30	33	33	25	26	23	20	21	20	24	16	16	21	22	22	21	22	21	21	21	64	33	17	10	10	20	19	21	15	18	31	69
Gasterosteus aculeatus	36	35	36	22	22	58	22	21	22	21	22	22	22	24	33	62	63	33	36	36	26	26	24	22	22	22	26	17	18	22	23	23	23	24	23	23	23	69	36	19	11	11	22	21	23	17	19	34	59
Giardia intestinalis	17	17	17	17	17	14	17	17	17	17	17	17	17	18	18	15	15	17	17	17	18	18	18	18	17	18	16	16	16	18	17	17	17	17	17	17	17	15	17	18	13	16	17	17	17	17	16	17	15
Giardia intestinalis (strain ATCC 50581 / GS clone H7)	14	15	15	16	16	11	16	16	16	16	16	16	16	16	15	12	12	15	15	14	16	16	16	16	16	16	14	16	16	16	16	16	16	16	16	16	16	12	15	17	12	16	16	16	16	17	15	15	11
Giardia intestinalis (strain ATCC 50803 / WB clone C6)	15	15	15	16	16	11	16	16	16	16	16	16	16	16	16	12	12	15	15	15	16	16	16	16	16	16	15	16	16	16	16	16	16	16	16	16	16	13	15	17	12	16	16	16	16	17	16	15	11
Giardia intestinalis (strain P15)	15	15	15	16	16	11	16	15	15	15	16	16	16	16	15	12	12	15	15	15	16	16	16	16	16	16	15	16	16	16	16	16	16	16	16	16	16	12	15	17	12	16	16	16	16	17	15	15	11
Gibberella fujikuroi (strain CBS 195.34 / IMI 58289 / NRRL A-6831)	28	28	28	29	29	22	31	30	31	30	31	31	31	26	29	23	23	28	28	28	27	27	31	31	31	31	26	27	27	32	31	32	31	32	31	31	32	24	28	23	17	17	28	30	34	26	30	28	22
Gibberella zeae	28	28	28	29	29	21	31	30	31	30	31	31	31	26	28	22	22	28	28	27	27	27	31	31	32	31	26	27	27	32	31	32	31	32	31	31	31	23	28	23	18	17	28	30	33	26	30	27	21
Gibberella zeae (strain PH-1 / ATCC MYA-4620 / FGSC 9075 / NRRL 31084)	27	27	27	29	29	20	31	30	31	30	31	31	31	26	28	21	22	27	27	27	26	26	31	30	31	31	26	27	27	31	31	31	31	31	30	30	31	23	27	22	18	17	28	30	33	26	30	27	20
Glarea lozoyensis (strain ATCC 20868 / MF5171)	28	27	28	29	29	21	31	30	31	30	32	32	31	26	28	22	22	28	28	27	27	27	31	31	31	31	26	26	27	32	31	32	31	31	31	31	32	23	28	23	18	17	28	30	32	26	31	27	21
Glarea lozoyensis (strain ATCC 74030 / MF5533)	24	24	24	27	27	15	30	28	29	29	29	30	29	24	24	17	17	24	24	24	24	24	29	29	30	29	24	27	28	30	29	29	29	29	29	29	30	18	24	21	18	18	27	29	30	26	30	24	15
Glycine max	29	29	30	27	27	27	27	26	27	26	28	27	27	32	30	27	28	29	30	29	33	33	28	27	27	27	26	23	24	27	27	27	27	28	27	27	27	29	29	23	16	16	26	26	27	24	25	29	28
Gorilla gorilla gorilla	29	29	30	19	19	88	19	18	19	18	19	19	19	21	29	65	65	27	29	29	24	25	21	19	19	19	20	14	14	19	20	20	20	21	19	19	20	58	29	16	10	9	17	18	19	13	16	27	87
Gregarina niphandrodes	17	17	17	19	19	12	19	19	19	19	19	19	19	19	18	13	13	18	18	17	19	19	20	19	19	19	17	19	19	19	19	19	19	19	19	19	19	14	17	21	14	19	19	19	19	19	18	17	12
Grosmannia clavigera (strain kw1407 / UAMH 11150)	27	27	28	30	30	20	32	31	32	31	32	33	32	26	28	21	21	28	28	27	27	27	32	31	32	32	26	28	28	32	32	32	32	32	32	32	32	22	27	23	18	18	28	31	33	27	31	27	20
Harpegnathos saltator	53	40	43	26	27	29	26	25	26	26	27	27	27	27	36	32	33	40	43	51	28	28	28	26	27	27	32	23	24	27	27	27	27	27	26	26	27	35	53	22	15	16	27	26	27	23	25	41	29
Helobdella robusta	40	39	40	27	27	30	27	26	27	26	27	27	27	27	37	33	34	38	40	41	28	28	28	26	27	27	33	23	24	27	27	28	27	27	27	27	27	36	41	22	15	15	28	26	27	23	25	39	30
Heterocephalus glaber	30	30	31	19	19	85	19	18	19	18	20	20	19	22	30	68	68	28	30	30	24	25	22	19	20	19	21	15	15	20	21	21	20	21	20	20	20	60	30	17	10	10	18	18	20	14	17	29	85
Homo sapiens	28	28	29	19	19	90	18	18	19	17	19	19	19	21	28	65	66	27	29	28	24	25	21	18	19	19	20	14	14	19	20	20	19	20	19	19	19	59	28	16	9	9	17	18	19	13	16	27	90
Hordeum vulgare var. distichum	27	27	27	26	27	22	26	25	26	26	27	27	26	30	28	23	23	27	27	27	30	31	27	26	27	26	25	23	24	27	27	27	26	27	26	26	27	24	27	24	16	17	26	25	26	24	24	27	23
Hyaloperonospora arabidopsidis (strain Emoy2)	26	26	26	27	27	18	27	27	27	27	28	28	28	26	27	19	20	26	26	26	26	26	28	27	28	28	26	26	26	28	27	27	27	27	27	27	27	21	26	23	18	18	28	27	28	27	27	26	18
Hymenolepis microstoma	34	34	34	27	27	24	27	26	27	26	27	27	27	26	33	26	26	33	34	34	27	27	28	27	27	27	31	24	25	28	28	27	27	27	27	27	27	28	34	22	16	16	28	26	27	25	26	34	24
Hypocrea atroviridis (strain ATCC 20476 / IMI 206040)	27	27	28	30	30	20	31	30	31	31	32	32	32	26	28	21	22	28	28	27	27	27	31	31	32	32	26	27	28	32	32	32	31	32	31	31	32	23	27	23	18	17	28	31	34	26	30	27	20
Hypocrea jecorina (strain QM6a)	27	27	27	30	30	19	32	31	32	31	32	32	32	26	28	20	21	28	28	27	27	27	32	31	32	32	26	28	28	33	32	32	32	32	32	32	32	22	27	23	19	18	29	31	35	26	31	27	19
Hypocrea virens (strain Gv29-8 / FGSC 10586)	27	27	27	29	29	20	31	30	31	30	32	32	32	26	28	21	22	27	28	27	26	27	31	31	31	31	26	27	28	32	31	31	31	31	31	31	32	23	27	23	18	17	29	31	34	26	30	27	20
Ichthyophthirius multifiliis (strain G5)	18	18	18	18	18	11	18	18	18	18	18	18	18	19	18	13	13	17	18	18	19	18	18	18	18	19	18	19	20	18	18	18	18	18	18	18	18	13	18	20	12	20	20	18	18	21	19	18	11
Ixodes scapularis	40	38	40	26	26	28	26	25	26	26	27	27	26	26	34	31	32	37	40	41	27	27	27	26	26	26	32	23	24	27	27	27	26	27	27	26	26	34	40	22	15	15	27	25	26	23	25	39	28
Kazachstania africana (strain ATCC 22294 / BCRC 22015 / CBS 2517 / CECT 1963 / NBRC 1671 / NRRL Y-8276)	25	25	25	28	28	15	29	28	28	28	28	28	28	24	25	17	17	25	25	25	25	24	28	28	28	29	25	32	33	29	28	28	28	28	28	28	28	18	25	20	18	19	28	28	28	27	29	25	15
Kazachstania naganishii (strain ATCC MYA-139 / BCRC 22969 / CBS 8797 / CCRC 22969 / KCTC 17520 / NBRC 10181 / NCYC 3082)	25	25	25	28	28	15	29	28	29	29	29	29	28	24	25	17	17	25	25	25	24	24	28	28	29	29	25	32	33	29	28	28	28	28	28	28	28	18	25	21	18	19	28	28	28	27	28	25	15
Kluyveromyces lactis (strain ATCC 8585 / CBS 2359 / DSM 70799 / NBRC 1267 / NRRL Y-1140 / WM37)	25	25	25	28	28	15	29	28	29	29	29	29	29	24	25	17	17	25	25	25	25	24	28	28	29	29	25	32	33	29	28	28	28	28	28	28	28	18	25	20	18	19	29	28	28	28	29	25	15
Komagataella pastoris (strain ATCC 76273 / CBS 7435 / CECT 11047 / NRRL Y-11430 / Wegner 21-1)	25	25	25	28	28	15	29	28	29	28	29	29	29	25	26	17	17	25	25	25	24	24	29	28	29	29	25	30	31	29	28	29	28	28	28	28	29	18	25	21	18	19	29	28	28	28	29	25	15
Komagataella pastoris (strain GS115 / ATCC 20864)	25	25	25	28	28	15	29	28	29	28	28	29	29	24	26	17	17	25	25	25	24	24	28	28	29	29	25	30	31	29	28	28	28	28	28	28	28	18	25	20	18	19	29	28	28	28	29	25	15
Laccaria bicolor (strain S238N-H82 / ATCC MYA-4686)	27	27	27	32	32	21	29	28	29	28	29	29	29	26	28	22	22	27	27	27	27	27	30	28	29	29	25	25	26	29	29	29	29	29	29	29	29	23	27	22	18	17	28	28	29	25	27	27	21
Lachancea thermotolerans (strain ATCC 56472 / CBS 6340 / NRRL Y-8284)	24	25	25	28	28	15	28	27	28	28	28	28	28	24	25	17	17	25	25	24	24	24	28	28	28	28	25	32	33	29	28	28	28	28	28	28	28	18	25	21	18	18	28	28	28	27	28	25	15
Latimeria chalumnae	34	33	34	21	21	65	21	20	21	20	21	21	21	23	32	69	69	31	34	34	25	26	23	21	21	21	24	16	17	21	22	22	22	23	22	22	22	67	34	18	11	11	21	20	22	16	19	32	65
Leishmania braziliensis	20	20	20	21	21	16	21	21	21	21	22	22	21	21	21	17	17	21	21	20	22	22	22	21	21	21	19	19	20	21	21	21	21	22	21	21	21	18	20	22	15	17	21	21	22	20	20	20	16
Leishmania donovani (strain BPK282A1)	19	19	20	21	21	16	21	20	21	20	21	21	21	21	20	16	17	20	20	19	21	22	21	21	21	21	18	19	19	21	21	21	21	21	21	21	21	17	19	23	15	17	20	20	21	19	19	20	16
Leishmania infantum	20	20	20	21	21	16	21	21	21	21	21	21	21	21	21	17	17	21	20	19	22	22	22	21	21	21	19	19	19	21	21	21	21	21	21	21	21	18	19	23	15	17	20	21	21	19	19	20	16
Leishmania major	20	20	20	21	21	16	22	21	21	21	22	22	21	21	21	17	17	21	20	20	22	22	22	21	21	21	19	19	20	21	21	21	21	21	21	21	21	18	20	23	15	17	20	21	22	19	19	20	16
Leishmania mexicana (strain MHOM/GT/2001/U1103)	20	20	20	21	21	16	21	21	21	20	21	21	21	21	21	17	17	21	20	19	22	22	22	21	21	21	19	19	19	21	21	21	21	21	21	21	21	18	20	23	15	17	20	21	21	19	19	20	16
Lepisosteus oculatus	34	33	35	21	21	64	21	20	21	20	22	21	21	23	32	68	68	32	35	35	26	26	23	21	22	21	25	17	17	22	22	22	22	23	22	22	22	70	34	18	11	11	21	20	22	16	19	33	64
Leptosphaeria maculans (strain JN3 / isolate v23.1.3 / race Av1-4-5-6-7-8)	27	27	27	29	29	20	32	30	31	31	32	32	32	26	28	21	21	27	27	27	27	27	31	31	32	31	26	27	28	32	31	31	31	31	31	31	32	22	27	23	18	17	28	31	31	26	30	27	20
Loa loa	36	36	37	27	27	23	27	26	27	27	27	27	27	27	34	26	27	35	37	37	27	27	28	27	28	28	37	25	25	28	27	28	27	28	27	27	27	29	37	21	15	17	29	27	27	25	27	36	23
Lodderomyces elongisporus (strain ATCC 11503 / CBS 2605 / JCM 1781 / NBRC 1676 / NRRL YB-4239)	26	26	26	29	29	17	29	29	29	29	29	30	29	25	26	18	18	26	26	26	26	26	30	29	30	30	26	30	31	30	29	30	29	30	29	29	30	20	26	22	19	18	29	29	30	28	29	26	17
Loxodonta africana	30	30	31	19	19	88	19	18	19	18	20	19	19	22	29	68	69	28	30	30	24	25	22	19	20	19	21	14	15	20	20	20	20	21	20	20	20	61	30	17	10	10	18	18	20	14	17	28	88
Macaca fascicularis	29	29	30	19	19	83	19	18	19	18	20	19	19	22	29	64	64	28	30	29	24	25	21	19	19	19	21	14	15	20	20	20	20	21	20	20	20	57	29	16	10	10	18	18	20	14	16	28	82
Macaca mulatta	29	29	30	19	19	88	19	18	19	18	19	19	19	21	29	65	66	27	29	29	24	25	21	19	19	19	20	14	14	19	20	20	20	21	20	19	20	59	29	16	10	9	17	18	19	13	16	27	88
Macrophomina phaseolina (strain MS6)	27	27	27	29	29	21	32	31	32	31	32	32	32	26	28	21	22	28	28	27	26	27	31	31	32	32	26	27	27	32	31	32	32	32	31	31	32	23	27	23	18	17	28	31	31	26	30	27	21
Magnaporthe oryzae (strain 70-15 / ATCC MYA-4617 / FGSC 8958)	27	27	27	29	29	21	31	30	31	30	32	32	31	26	28	22	22	28	28	27	27	27	32	31	31	31	26	27	28	32	31	32	31	32	31	31	31	23	27	23	18	17	28	31	33	26	30	27	21
Magnaporthe oryzae (strain P131)	27	27	27	29	29	21	31	30	31	30	31	32	31	26	28	22	22	28	28	27	26	27	31	31	31	31	26	27	27	32	31	31	31	31	31	31	31	23	27	23	18	17	28	30	32	26	30	27	21
Magnaporthe oryzae (strain Y34)	27	27	27	29	29	21	31	30	31	30	31	32	31	26	28	22	22	28	28	27	27	27	31	31	31	31	26	27	27	32	31	31	31	31	31	31	31	23	27	23	18	17	28	30	32	26	30	27	21
Magnaporthe poae (strain ATCC 64411 / 73-15)	27	26	27	29	29	19	31	30	31	30	31	31	31	25	27	20	21	27	27	26	26	26	31	30	31	31	26	27	28	31	31	31	31	31	30	30	31	22	27	23	18	17	28	30	32	26	30	27	19
Malassezia globosa (strain ATCC MYA-4612 / CBS 7966)	24	24	24	29	29	15	29	28	29	28	29	29	29	24	25	16	16	25	25	24	24	24	28	28	29	29	25	28	29	29	28	28	28	28	28	28	29	18	24	22	19	19	28	29	29	27	29	24	15
Malassezia sympodialis (strain ATCC 42132)	22	22	22	27	27	13	27	26	27	27	27	27	27	23	22	14	15	23	22	22	22	22	26	26	27	27	23	27	28	27	26	27	26	26	26	26	26	16	22	21	18	18	27	27	27	26	28	23	13
Marssonina brunnea f. sp. multigermtubi (strain MB_m1)	27	27	28	30	30	20	32	31	32	31	32	32	32	26	28	21	22	28	28	27	27	27	32	31	32	32	26	27	28	32	31	32	31	32	31	31	32	23	27	23	18	17	29	31	32	26	32	27	20
Megaselia scalaris	32	31	33	25	25	18	25	25	25	25	25	25	25	23	28	21	21	32	33	32	23	23	25	25	25	25	29	24	24	25	25	25	25	25	25	25	25	23	32	19	16	16	26	24	25	25	25	32	18
Melampsora larici-populina (strain 98AG31 / pathotype 3-4-7)	28	28	28	30	30	21	30	29	30	29	30	30	30	27	28	22	22	28	28	27	27	27	30	29	30	29	26	26	27	30	29	30	30	30	29	29	30	23	28	22	18	17	29	29	30	26	28	27	21
Meleagris gallopavo	33	32	33	20	20	67	20	19	20	19	21	21	21	23	31	81	72	30	33	33	25	26	22	20	21	20	24	16	16	21	22	22	21	22	21	21	21	63	33	17	11	11	20	19	21	16	18	31	67
Metarhizium acridum (strain CQMa 102)	27	26	27	29	30	19	31	30	31	31	32	32	32	26	27	20	21	27	27	27	26	26	31	31	31	31	26	27	28	32	31	31	31	32	31	31	32	22	27	23	18	17	28	31	34	26	31	27	19
Metarhizium anisopliae (strain ARSEF 23 / ATCC MYA-3075)	27	27	27	29	29	20	31	30	31	30	32	32	31	26	27	21	21	27	27	27	26	26	31	31	32	31	26	27	28	32	31	31	31	31	31	31	31	22	27	23	18	17	28	30	34	26	30	27	20
Meyerozyma guilliermondii (strain ATCC 6260 / CBS 566 / DSM 6381 / JCM 1539 / NBRC 10279 / NRRL Y-324)	25	25	25	28	28	16	29	28	29	28	28	29	29	24	25	17	18	25	25	25	24	24	28	28	28	29	25	30	30	29	28	28	28	28	28	28	28	19	25	21	18	18	28	28	29	27	28	25	16
Microbotryum violaceum (strain p1A1 Lamole)	28	27	28	31	31	20	31	29	30	30	31	31	31	27	28	21	22	28	28	27	28	28	31	30	31	31	26	27	28	31	30	30	30	30	30	30	31	23	28	24	19	18	29	30	31	26	29	27	20
Micromonas pusilla (strain CCMP1545)	27	27	27	28	28	19	29	28	29	28	29	29	29	28	28	20	20	28	28	27	28	28	29	28	29	29	26	26	27	29	28	29	28	29	28	28	29	22	27	26	19	18	28	28	29	27	26	27	19
Micromonas sp. (strain RCC299 / NOUM17)	26	26	26	27	27	19	28	27	27	27	28	28	28	27	27	20	20	27	27	26	27	27	28	27	28	28	25	25	26	28	28	28	28	28	28	28	28	21	26	26	18	18	27	27	28	26	26	26	19
Mixia osmundae (strain CBS 9802 / IAM 14324 / JCM 22182 / KY 12970)	26	26	26	30	30	18	30	29	29	29	29	30	29	26	27	19	20	27	27	26	26	26	29	29	29	30	26	27	28	30	29	29	29	29	29	29	29	21	26	23	18	18	29	29	29	26	28	26	18
Moniliophthora perniciosa (strain FA553 / isolate CP02)	19	19	19	24	24	12	23	22	23	23	23	23	23	20	20	14	14	20	20	19	20	20	22	22	23	23	20	22	22	23	22	22	22	22	22	22	23	15	19	19	17	16	22	23	23	22	22	19	13
Moniliophthora roreri (strain MCA 2997)	28	28	28	32	33	22	30	29	30	29	30	30	30	27	29	23	24	28	29	28	28	28	30	29	30	30	26	26	27	30	29	30	29	30	29	29	30	25	28	23	18	17	28	29	29	25	28	28	23
Monodelphis domestica	31	31	32	20	20	80	20	19	20	19	20	20	20	22	30	72	72	29	32	32	25	26	22	20	20	20	22	15	15	20	21	21	21	22	20	20	21	63	31	17	10	10	19	19	20	14	17	30	80
Monosiga brevicollis	30	30	30	28	28	22	28	27	28	28	28	29	28	27	31	23	24	30	30	30	27	27	29	28	28	28	28	26	26	29	28	29	28	28	28	28	28	25	30	24	17	17	29	28	29	26	27	30	22
Mucor circinelloides f. circinelloides (strain 1006PhL)	30	30	31	31	31	22	31	30	31	30	31	31	31	28	31	23	24	30	31	30	28	29	31	30	31	31	28	27	28	31	31	31	31	31	30	31	31	25	30	23	17	18	31	30	31	27	29	30	22
Mus musculus	30	30	31	19	19	89	19	18	19	18	20	19	19	22	29	69	70	28	30	30	24	25	22	19	20	19	21	14	15	20	20	20	20	21	20	20	20	62	30	17	10	10	18	18	20	13	16	28	89
Musa acuminata subsp. malaccensis	28	28	28	27	27	25	27	26	26	26	27	27	27	32	29	25	25	28	28	28	32	32	28	26	27	27	25	23	24	27	27	27	27	27	27	27	27	26	28	24	16	17	26	26	27	24	25	27	25
Mustela putorius furo	30	29	30	19	19	91	19	18	19	18	20	19	19	22	29	68	68	28	30	30	24	25	22	19	19	19	21	14	15	20	20	20	20	21	20	20	20	60	30	17	10	10	18	18	20	13	16	28	89
Mycosphaerella fijiensis (strain CIRAD86)	26	26	27	29	29	20	31	30	31	30	31	31	31	26	27	21	21	27	27	26	26	26	31	30	31	31	26	26	27	31	31	31	30	31	30	31	31	22	26	23	18	17	28	33	31	25	30	26	20
Mycosphaerella graminicola (strain CBS 115943 / IPO323)	27	27	27	29	29	19	31	30	31	30	31	32	31	26	27	20	21	27	27	27	26	26	31	30	31	31	26	27	28	32	31	31	31	31	31	31	31	22	27	23	18	17	28	33	31	26	30	27	19
Mycosphaerella pini (strain NZE10 / CBS 128990)	27	26	27	29	29	19	31	30	31	30	31	31	31	26	27	20	21	27	27	26	26	26	31	30	31	31	25	26	27	31	31	30	31	30	30	31	31	22	26	23	18	17	28	32	31	25	30	26	19
Myotis davidii	31	30	32	20	20	72	20	19	20	19	20	20	20	22	30	61	61	29	31	31	25	25	22	20	20	20	22	15	16	20	21	21	21	22	20	20	21	56	31	17	10	10	19	19	21	15	17	29	72
Myotis lucifugus	30	30	31	19	19	86	19	18	19	18	20	20	19	22	30	68	68	28	30	30	25	25	22	19	20	19	21	14	15	20	21	21	20	21	20	20	20	60	30	17	10	10	18	18	20	14	17	29	86
Naegleria gruberi	26	27	27	26	26	21	26	25	26	25	26	26	26	26	27	22	22	26	26	26	27	26	26	26	26	26	24	24	24	26	26	26	26	26	26	26	26	23	26	21	15	17	26	25	26	24	25	26	21
Nasonia vitripennis	45	40	42	27	27	30	26	25	26	26	27	27	27	27	35	33	34	39	42	47	28	28	28	26	27	27	32	23	24	27	27	27	27	27	27	27	27	35	45	22	15	15	27	26	27	23	25	41	30
Naumovozyma castellii (strain ATCC 76901 / CBS 4309 / NBRC 1992 / NRRL Y-12630)	25	25	25	28	28	16	29	28	29	28	29	29	29	25	26	18	18	25	25	25	25	24	28	29	29	29	25	32	33	29	28	29	28	28	28	28	29	19	25	20	18	18	29	28	28	28	29	25	16
Naumovozyma dairenensis (strain ATCC 10597 / BCRC 20456 / CBS 421 / NBRC 0211 / NRRL Y-12639)	25	25	25	28	28	16	29	28	29	28	29	29	29	25	26	18	18	26	25	25	25	25	29	28	29	29	25	32	33	29	29	29	28	28	29	28	29	19	25	21	18	19	29	28	28	27	29	25	16
Nectria haematococca (strain 77-13-4 / ATCC MYA-4622 / FGSC 9596 / MPVI)	28	27	28	29	29	22	31	30	31	30	31	31	31	26	28	22	23	28	28	27	27	27	31	30	31	31	26	26	27	31	31	31	31	31	31	31	31	24	28	23	17	17	28	30	33	25	29	27	22
Nematocida parisii (strain ERTm1 / ATCC PRA-289)	15	15	15	18	18	8	18	19	18	19	18	18	18	16	15	9	9	15	15	15	15	15	17	18	18	18	17	20	21	18	18	18	18	17	18	18	18	10	15	12	16	15	19	18	18	22	20	15	8
Nematocida parisii (strain ERTm3)	15	15	15	18	18	8	18	19	18	19	18	18	18	15	15	9	9	15	15	15	15	15	17	18	18	18	17	20	21	18	18	18	18	17	18	18	18	10	15	12	16	15	19	18	18	22	20	15	8
Nematocida sp. 1 (strain ERTm2 / ATCC PRA-371)	15	15	15	18	18	8	19	19	18	19	18	18	18	16	15	9	9	15	15	15	15	15	18	18	18	19	17	21	21	18	18	18	18	18	18	18	18	10	15	13	16	15	19	18	18	23	20	15	8
Nematostella vectensis	39	37	38	26	26	29	26	25	26	25	26	26	26	27	36	33	33	36	38	39	28	27	27	26	26	27	32	23	24	27	26	27	27	27	26	26	26	35	39	21	14	15	27	25	26	23	25	37	30
Neosartorya fischeri (strain ATCC 1020 / DSM 3700 / FGSC A1164 / NRRL 181)	27	27	28	29	30	20	33	32	33	33	34	34	34	26	28	21	21	28	28	27	27	26	31	32	33	33	26	27	28	42	37	37	37	37	37	37	37	22	27	23	18	17	29	31	32	26	31	27	20
Neosartorya fumigata (strain ATCC MYA-4609 / Af293 / CBS 101355 / FGSC A1100)	27	27	27	30	30	20	33	32	33	33	34	34	34	26	28	21	21	28	28	27	27	27	31	32	33	33	26	27	28	42	37	37	37	37	37	37	37	22	27	23	18	17	29	31	32	26	31	27	20
Neosartorya fumigata (strain CEA10 / CBS 144.89 / FGSC A1163)	27	27	28	30	30	20	33	32	33	33	34	34	34	26	28	21	21	28	28	27	27	26	31	32	33	33	26	27	28	41	37	37	37	37	37	37	37	22	27	23	18	17	29	31	32	26	30	27	20
Neospora caninum (strain Liverpool)	23	23	23	24	24	20	24	23	24	23	24	24	24	25	24	20	20	24	24	22	25	25	25	24	24	24	21	20	21	24	24	24	24	24	23	23	24	21	23	24	16	18	22	23	24	21	21	23	20
Neurospora crassa (strain ATCC 24698 / 74-OR23-1A / CBS 708.71 / DSM 1257 / FGSC 987)	28	28	28	30	30	21	32	31	32	31	33	33	32	27	29	22	22	28	28	28	27	27	32	32	33	32	27	28	28	33	32	32	32	32	32	32	32	23	28	24	18	17	29	31	33	26	31	28	21
Neurospora tetrasperma (strain FGSC 2508 / ATCC MYA-4615 / P0657)	28	28	28	30	30	21	32	31	32	31	32	32	32	27	28	22	22	28	28	28	27	27	32	31	32	32	26	27	28	32	32	32	32	32	32	32	32	23	28	23	18	17	29	31	33	26	31	28	21
Neurospora tetrasperma (strain FGSC 2509 / P0656)	28	28	28	30	30	21	32	31	32	31	32	32	32	27	28	22	22	28	28	28	27	27	32	31	32	32	26	27	28	32	32	32	32	32	31	32	32	23	28	23	18	17	29	31	33	26	31	28	21
Nomascus leucogenys	29	29	30	19	19	88	19	18	19	18	19	19	19	21	29	65	65	27	29	29	24	25	21	19	19	19	20	14	14	19	20	20	20	21	20	19	20	58	29	16	10	9	18	18	20	13	16	28	87
Nosema bombycis (strain CQ1 / CVCC 102059)	12	12	12	14	14	6	15	15	15	15	14	14	14	13	12	7	7	12	12	12	13	13	14	14	14	15	13	16	16	14	14	14	14	14	14	14	14	8	12	12	13	15	15	14	14	18	15	12	6
Nosema ceranae (strain BRL01)	11	11	10	13	13	5	13	13	13	13	13	13	13	12	11	6	6	11	10	11	11	11	12	13	13	13	12	15	15	13	13	13	13	13	13	13	13	7	11	11	11	15	14	13	13	16	15	11	5
Ogataea parapolymorpha (strain DL-1 / ATCC 26012 / NRRL Y-7560)	24	24	25	27	28	15	29	28	29	28	29	29	28	24	25	16	17	25	25	24	24	24	28	28	29	29	25	30	31	29	28	28	28	28	28	28	28	18	24	21	18	19	28	28	28	28	29	25	15
Oikopleura dioica	35	34	35	27	27	26	27	26	27	26	27	27	27	27	33	28	29	34	35	35	27	27	28	26	27	27	31	24	24	27	27	28	27	28	27	27	27	30	35	22	15	16	28	26	27	24	26	35	26
Ophiocordyceps sinensis (strain Co18 / CGMCC 3.14243)	25	25	25	28	28	16	30	29	30	30	30	30	30	24	25	17	18	25	25	24	25	24	29	29	30	30	25	27	28	30	29	30	29	30	29	29	30	19	25	22	18	17	28	29	32	26	30	25	16
Ophiophagus hannah	33	32	33	21	21	58	21	20	21	20	21	21	21	23	31	64	66	31	33	33	25	26	23	21	21	21	24	16	17	21	22	22	22	22	22	22	22	58	33	17	11	11	20	20	22	16	19	31	58
Ophiostoma piceae (strain UAMH 11346)	27	27	27	30	30	21	32	30	32	31	32	32	31	26	28	21	22	28	28	27	27	27	32	31	32	31	26	27	28	32	31	32	32	32	31	31	31	23	27	23	18	17	28	30	33	26	30	27	21
Oreochromis niloticus	35	35	36	22	22	61	22	21	22	21	22	22	22	24	33	64	65	33	36	36	26	27	24	22	22	22	25	17	18	22	23	23	22	23	22	22	22	71	36	18	11	11	21	21	22	17	19	34	61
Ornithorhynchus anatinus	32	32	33	20	20	68	20	19	20	19	21	21	21	22	31	69	67	30	33	33	25	25	23	20	21	20	23	16	16	21	22	22	21	22	21	21	21	60	32	17	11	10	20	19	21	15	18	31	68
Oryctolagus cuniculus	30	30	30	19	19	86	19	18	19	18	20	19	19	22	30	68	68	28	30	30	24	25	22	19	20	19	21	14	15	20	20	20	20	21	20	20	20	60	30	17	10	10	18	18	20	14	17	28	86
Oryza brachyantha	28	28	28	27	27	24	27	26	27	26	27	27	27	31	29	24	25	28	29	28	32	32	28	26	27	27	25	23	24	27	27	27	27	27	26	27	27	26	28	24	16	17	26	26	27	24	25	28	24
Oryza glaberrima	28	28	28	27	27	24	27	26	27	26	28	27	27	31	29	25	25	28	29	28	32	32	28	26	27	27	25	23	24	27	27	27	27	27	27	27	27	26	28	24	17	16	26	26	27	24	24	28	25
Oryza sativa subsp. japonica	28	28	28	26	26	27	26	25	26	25	27	27	27	30	29	26	27	28	29	27	32	32	28	26	27	26	24	22	23	26	26	27	26	27	26	26	26	28	28	24	16	16	25	25	27	22	23	27	27
Oryzias latipes	36	35	36	22	22	57	22	21	22	21	22	22	22	24	33	61	62	33	36	36	26	26	24	22	22	22	26	17	18	23	23	23	23	23	22	22	23	67	36	18	11	11	22	21	23	17	20	34	57
Ostreococcus lucimarinus (strain CCE9901)	21	20	21	22	22	13	22	21	21	21	22	22	22	23	21	15	15	21	21	20	23	22	22	22	22	22	20	21	22	22	21	22	22	22	21	22	22	16	20	25	15	21	22	22	22	22	21	20	13
Ostreococcus tauri	20	20	20	22	22	14	21	21	21	21	21	22	21	23	20	15	15	20	20	20	22	22	22	21	22	21	19	20	21	21	21	21	21	21	21	21	21	16	20	24	15	19	21	21	22	21	20	20	14
Otolemur garnettii	29	29	30	19	19	89	19	18	19	18	19	19	19	22	29	67	68	28	30	29	24	25	21	19	19	19	21	14	15	20	20	20	20	21	20	20	20	60	29	17	10	9	18	18	20	13	16	28	89
Ovis aries	30	30	30	19	19	89	19	18	19	18	20	19	19	22	29	68	68	28	30	30	24	25	22	19	20	19	21	14	15	20	20	20	20	21	20	20	20	60	30	17	10	10	18	18	20	14	17	28	92
Pan troglodytes	29	29	30	19	19	88	19	18	19	18	19	19	19	21	29	65	65	27	29	29	24	25	21	19	19	19	20	14	14	19	20	20	20	20	19	19	20	58	29	16	10	9	17	18	19	13	16	27	87
Paracoccidioides brasiliensis (strain Pb03)	26	26	27	29	30	18	38	36	38	37	38	38	38	26	27	20	20	27	27	26	26	26	31	33	34	34	26	27	28	33	33	33	32	33	33	33	33	21	26	23	18	18	28	30	31	27	30	27	19
Paracoccidioides brasiliensis (strain Pb18)	27	27	27	29	30	19	38	36	38	37	38	38	38	26	27	20	20	27	27	26	26	26	31	33	34	34	26	28	28	33	33	33	32	33	33	33	33	21	27	23	18	18	29	31	31	27	31	27	19
Paracoccidioides lutzii (strain ATCC MYA-826 / Pb01)	27	26	27	29	30	19	38	36	38	37	38	38	38	26	27	20	20	27	27	26	26	26	31	33	34	34	26	27	28	34	33	33	33	33	33	33	33	21	27	22	18	18	29	31	32	27	31	27	19
Paramecium tetraurelia	26	26	26	24	24	22	24	23	24	24	24	24	24	24	26	23	23	25	26	26	25	25	25	24	25	24	25	23	24	25	25	25	24	25	25	25	24	23	26	19	15	17	26	23	24	24	24	26	22
Pediculus humanus subsp. corporis	44	42	44	27	27	30	26	25	26	26	27	27	27	27	36	33	34	40	44	46	28	28	28	26	27	27	33	23	24	27	27	27	27	27	27	27	27	36	45	22	14	15	28	26	27	24	25	42	30
Penicillium chrysogenum (strain ATCC 28089 / DSM 1075 / Wisconsin 54-1255)	27	27	27	29	29	20	33	32	33	32	33	33	33	26	28	21	22	27	27	27	27	26	31	32	32	32	26	27	28	35	34	34	34	34	34	34	34	23	27	23	18	17	28	30	31	26	30	27	20
Penicillium digitatum (strain Pd1 / CECT 20795)	27	26	27	29	29	18	33	32	33	33	33	34	33	25	27	20	20	27	27	26	26	26	31	32	33	33	26	28	28	35	34	35	34	34	34	34	35	21	26	22	18	18	29	31	31	26	31	26	19
Penicillium digitatum (strain PHI26 / CECT 20796)	27	26	27	29	29	19	33	32	33	33	33	33	33	25	27	20	20	27	27	26	26	26	31	32	33	33	26	28	28	35	34	35	34	34	34	34	35	21	26	22	18	18	28	31	31	26	31	26	19
Penicillium marneffei (strain ATCC 18224 / CBS 334.59 / QM 7333)	28	27	28	30	30	20	33	32	33	32	33	34	33	26	28	21	22	28	28	27	27	27	32	32	34	33	26	27	28	34	34	34	34	34	34	34	34	22	28	23	18	17	29	31	32	26	31	27	20
Penicillium oxalicum (strain 114-2 / CGMCC 5302)	27	27	28	29	30	19	34	32	33	33	34	34	34	26	28	21	21	28	28	27	26	26	31	33	34	33	27	28	29	36	35	35	35	35	35	35	36	22	27	23	18	17	29	31	32	27	31	27	20
Perkinsus marinus (strain ATCC 50983 / TXsc)	22	22	22	22	22	17	22	21	22	21	22	22	22	23	23	18	18	22	22	21	24	24	23	22	22	22	20	20	21	22	22	22	22	22	22	22	22	19	21	24	14	20	22	22	22	21	21	21	17
Phaeodactylum tricornutum (strain CCAP 1055/1)	21	20	21	22	22	16	22	21	22	21	22	22	22	22	21	17	17	21	21	20	23	23	22	22	22	22	19	20	21	22	22	22	21	22	22	22	22	18	21	23	14	19	22	21	22	20	21	21	16
Phaeosphaeria nodorum (strain SN15 / ATCC MYA-4574 / FGSC 10173)	27	27	27	29	29	20	31	30	31	30	31	31	31	26	27	21	22	27	27	26	26	26	30	30	31	31	26	26	27	31	31	31	30	31	30	30	31	23	26	23	18	17	28	30	31	25	29	27	20
Phanerochaete carnosa (strain HHB-10118-sp)	27	27	27	32	32	20	30	29	29	29	30	30	30	26	28	21	21	28	28	27	27	27	30	29	30	30	26	26	27	30	29	29	29	29	29	29	29	23	27	23	18	17	28	29	30	26	28	27	20
Physcomitrella patens subsp. patens	28	28	28	27	27	23	26	25	26	26	27	27	27	30	28	24	24	28	28	28	30	30	27	26	27	27	25	23	24	27	27	27	27	27	26	26	27	25	28	23	16	17	26	26	27	24	25	27	23
Phytophthora infestans (strain T30-4)	28	28	29	28	28	22	28	27	28	27	28	28	28	27	29	23	23	28	29	28	28	28	29	27	28	28	27	25	26	28	28	28	28	28	28	28	28	24	28	24	17	18	28	27	28	26	26	28	22
Phytophthora ramorum	28	28	29	28	28	22	28	27	28	28	28	29	28	27	29	23	23	29	29	28	28	28	29	28	28	28	27	25	26	29	29	29	28	29	28	29	28	24	28	25	18	17	28	27	28	26	27	28	22
Phytophthora sojae (strain P6497)	28	28	29	28	28	23	28	27	28	28	28	28	28	27	29	24	25	29	29	28	29	28	29	28	29	28	26	25	25	28	28	29	28	29	28	28	28	26	28	25	17	17	28	27	28	26	26	28	24
Pichia sorbitophila (strain ATCC MYA-4447 / BCRC 22081 / CBS 7064 / NBRC 10061 / NRRL Y-12695)	26	26	26	28	28	17	29	28	28	28	29	29	29	25	26	19	19	26	26	26	25	26	29	28	29	29	25	29	30	29	28	29	28	28	28	28	28	20	26	21	18	18	28	28	28	26	29	25	17
Piriformospora indica (strain DSM 11827)	27	27	27	31	31	20	30	28	29	29	30	30	30	26	28	21	22	28	28	27	27	27	30	29	30	30	26	27	27	30	30	30	29	30	29	29	30	23	27	23	18	17	29	29	29	26	28	27	20
Plasmodium berghei (strain Anka)	16	16	16	18	17	10	18	17	17	17	17	18	17	18	17	11	11	16	16	17	18	18	17	17	18	17	17	18	19	17	17	17	17	17	17	17	17	12	16	18	13	22	19	17	17	20	18	16	10
Plasmodium chabaudi	17	17	17	18	18	10	18	17	18	18	18	18	18	18	17	11	12	17	16	17	18	18	18	18	18	18	17	19	19	18	18	18	18	18	18	18	18	12	17	19	13	22	19	18	18	20	18	17	10
Plasmodium falciparum (isolate 3D7)	18	19	18	19	19	12	19	19	19	19	19	19	19	20	19	13	13	18	18	18	20	20	19	19	19	19	18	20	20	19	19	19	19	19	19	19	19	14	18	20	13	22	20	19	19	21	20	18	12
Plasmodium knowlesi (strain H)	19	19	19	20	20	13	20	19	20	19	20	20	20	20	19	14	14	19	19	19	20	20	20	20	20	20	18	19	20	20	19	20	20	20	19	19	20	15	19	20	14	21	20	19	20	20	19	19	13
Plasmodium vivax (strain Salvador I)	19	19	19	20	20	14	20	19	20	19	20	20	20	21	19	14	15	19	19	19	21	21	20	20	20	20	18	19	20	20	20	20	20	20	20	20	20	15	19	21	14	21	20	20	20	20	19	19	14
Plasmodium yoelii yoelii	18	18	17	19	19	11	19	18	19	18	18	19	19	19	18	12	13	17	17	18	19	19	19	19	19	19	18	19	20	18	19	19	18	18	18	19	18	13	18	19	13	22	20	18	19	20	19	18	11
Pneumocystis jiroveci (strain SE8)	21	21	21	25	25	11	26	26	26	26	26	26	26	21	21	13	13	21	21	22	20	20	25	25	26	26	23	27	28	26	25	25	25	25	25	25	25	14	21	18	16	18	27	25	25	26	27	21	11
Pneumocystis murina (strain B123)	23	23	23	27	27	12	27	26	27	27	27	27	27	22	23	14	14	22	23	23	22	21	26	26	27	27	24	27	28	27	26	26	26	26	26	26	26	15	23	18	16	19	28	26	26	27	29	23	12
Podospora anserina (strain S / ATCC MYA-4624 / DSM 980 / FGSC 10383)	27	27	27	30	30	21	32	31	31	31	32	32	32	26	28	21	22	28	28	27	27	27	32	31	32	32	26	27	28	32	31	32	31	32	31	31	32	23	27	23	18	17	28	31	33	26	30	27	21
Polysphondylium pallidum	28	28	29	28	28	21	28	27	28	27	29	28	28	27	29	23	23	29	29	28	28	28	29	28	29	28	26	25	26	28	28	28	28	28	28	28	28	24	29	23	17	18	28	27	28	26	26	28	21
Pongo abelii	29	29	30	19	19	88	19	18	19	18	19	19	19	21	29	65	65	27	30	29	24	25	21	19	19	19	20	14	14	19	20	20	20	21	20	19	20	59	29	17	10	9	18	18	20	13	16	28	87
Populus trichocarpa	29	28	29	27	27	25	27	26	27	26	27	27	27	32	29	25	26	29	29	29	33	33	28	26	27	27	26	24	24	28	27	27	27	27	27	27	27	27	29	23	16	17	27	26	27	25	25	28	25
Postia placenta (strain ATCC 44394 / Madison 698-R)	20	20	20	24	24	14	23	23	23	23	23	23	23	20	21	15	15	21	20	20	20	20	23	23	23	23	20	22	22	23	23	23	23	23	23	22	23	16	20	17	18	14	22	22	23	22	22	20	14
Pristionchus pacificus	34	34	35	28	28	26	27	27	28	27	28	28	28	27	33	28	29	34	35	35	28	28	29	27	28	28	33	24	25	28	28	28	28	28	28	28	28	30	34	23	16	16	27	27	28	24	26	34	26
Pseudogymnoascus destructans (strain ATCC MYA-4855 / 20631-21)	27	27	27	30	30	19	32	31	32	31	32	32	32	26	27	20	20	27	27	27	26	26	31	31	32	32	26	28	28	32	31	32	32	32	31	31	32	22	27	23	18	18	28	31	32	27	32	27	19
Pseudozyma antarctica (strain T-34)	27	27	28	31	31	20	31	30	30	30	31	31	31	27	28	21	21	28	28	27	27	27	31	30	31	31	26	28	28	31	30	30	30	31	30	30	31	23	27	24	19	18	29	30	31	26	29	27	20
Pseudozyma brasiliensis (strain GHG001)	27	27	27	30	31	18	30	29	30	30	31	31	30	26	28	20	20	28	28	27	26	26	31	30	30	31	26	28	28	31	30	30	30	30	30	30	30	21	27	23	18	18	29	30	30	27	29	27	19
Pseudozyma hubeiensis (strain SY62)	27	27	28	30	30	20	30	29	30	29	30	30	30	26	28	21	22	28	28	27	27	27	30	30	30	30	26	27	28	30	30	30	30	30	30	30	30	23	28	23	18	17	29	29	30	26	29	27	20
Pteropus alecto	30	30	31	19	19	87	19	18	19	18	20	20	19	22	29	67	67	28	30	30	24	25	22	19	20	19	21	14	15	20	20	21	20	21	20	20	20	60	30	17	10	10	18	18	20	14	17	28	86
Puccinia graminis f. sp. tritici (strain CRL 75-36-700-3 / race SCCL)	28	27	28	30	30	21	29	29	29	29	30	30	30	26	28	22	22	28	28	27	27	27	30	29	30	30	26	26	27	30	29	30	30	30	29	29	30	23	27	22	18	17	29	28	30	26	28	27	21
Puccinia triticina (isolate 1-1 / race 1 (BBBD))	26	26	26	29	29	19	29	28	29	28	29	29	29	25	27	20	20	27	26	26	26	26	29	29	29	29	25	26	27	29	29	29	29	29	29	29	29	21	26	22	18	17	28	28	29	26	28	26	19
Pyrenophora teres f. teres (strain 0-1)	28	27	28	30	30	20	31	30	31	31	32	32	32	27	28	22	22	28	28	27	27	27	32	31	32	32	26	27	28	32	31	32	32	32	31	31	32	23	27	23	18	17	28	32	31	26	30	27	20
Pyrenophora tritici-repentis (strain Pt-1C-BFP)	27	27	27	29	29	20	32	30	31	31	32	32	31	26	28	21	22	27	27	27	26	26	31	31	32	32	26	27	28	32	31	31	31	31	31	31	32	23	27	23	18	17	28	31	31	26	30	27	20
Pyronema omphalodes (strain CBS 100304)	28	28	29	30	30	21	32	31	32	31	32	32	32	27	29	22	22	29	29	28	28	27	32	31	32	32	27	28	28	32	32	32	32	32	31	31	32	23	28	24	18	17	29	31	32	27	30	28	21
Pythium ultimum DAOM BR144	28	28	28	28	28	21	28	27	28	27	28	28	28	27	29	23	23	29	29	28	28	28	29	27	28	28	27	25	26	28	28	28	28	28	28	28	28	24	28	24	18	18	28	27	28	27	26	28	21
Rattus norvegicus	30	30	31	19	19	87	19	18	19	18	20	20	19	22	30	69	69	28	31	30	25	25	22	19	20	19	21	14	15	20	20	21	20	21	20	20	20	61	30	17	10	10	18	18	20	14	17	29	87
Reticulomyxa filosa	27	27	27	26	26	22	26	26	26	26	26	26	26	25	28	23	23	27	27	27	26	26	27	26	26	26	25	24	24	26	26	26	26	26	26	26	26	24	27	21	17	17	26	25	26	25	25	26	22
Rhizophagus irregularis (strain DAOM 181602 / DAOM 197198 / MUCL 43194)	30	30	30	30	30	21	30	29	30	29	30	30	29	27	30	23	24	29	30	30	28	28	30	29	30	30	28	26	27	30	29	30	29	30	29	29	29	25	30	22	17	18	30	28	29	27	29	29	22
Rhizopus delemar (strain RA 99-880 / ATCC MYA-4621 / FGSC 9543 / NRRL 43880)	29	29	29	31	30	20	30	29	30	29	30	30	30	27	30	22	22	29	30	29	28	28	31	30	30	30	28	28	29	30	30	30	30	30	30	30	30	23	29	22	17	18	31	29	30	27	30	29	20
Rhodnius prolixus	43	40	42	26	27	28	27	26	26	26	27	27	27	27	35	31	31	39	42	44	27	27	28	26	27	27	33	24	24	27	27	27	27	27	27	27	27	34	43	21	15	16	28	26	27	24	26	41	28
Rhodosporidium toruloides (strain NP11)	28	28	28	31	31	21	30	29	30	30	31	31	31	27	29	22	22	28	29	27	28	27	31	30	31	31	26	26	27	31	30	31	30	31	30	30	31	24	28	24	19	17	29	30	30	26	28	27	21
Rhodotorula glutinis (strain ATCC 204091 / IIP 30 / MTCC 1151)	20	20	20	24	24	14	24	23	24	24	24	24	24	21	21	15	15	21	21	20	21	21	24	24	24	24	21	23	23	24	23	24	24	24	24	24	24	16	20	19	19	14	22	23	24	23	22	20	14
Ricinus communis	29	28	29	28	28	24	27	27	27	27	28	28	28	32	29	24	25	29	29	28	33	33	28	27	28	28	26	24	25	28	27	28	27	28	27	27	28	26	28	23	17	17	27	26	28	25	26	28	24
Saccharomyces arboricola (strain H-6 / AS 2.3317 / CBS 10644)	23	22	22	26	26	13	27	26	27	27	27	27	27	22	23	15	15	23	22	23	22	22	26	26	27	27	23	31	31	27	26	26	27	26	26	26	26	16	23	19	18	18	27	26	26	26	27	23	13
Saccharomyces cerevisiae (strain ATCC 204508 / S288c)	25	25	25	28	28	16	29	28	29	28	29	29	29	25	25	18	18	25	25	25	25	25	28	28	29	29	25	32	33	29	28	28	28	28	28	28	28	19	25	21	18	18	29	28	28	27	29	25	16
Saccharomyces cerevisiae (strain AWRI1631)	24	24	24	26	27	14	27	27	27	27	27	28	27	23	24	16	16	24	23	24	23	23	27	27	27	28	24	31	31	27	27	27	27	27	27	27	27	17	24	19	18	18	27	27	27	26	28	23	14
Saccharomyces cerevisiae (strain AWRI796)	21	21	21	25	25	12	26	25	25	26	25	26	25	21	21	13	13	21	21	21	21	21	25	25	26	26	22	30	30	25	25	25	25	25	25	25	25	14	21	18	18	17	26	25	25	26	26	21	12
Saccharomyces cerevisiae (strain CEN.PK113-7D)	25	25	25	28	28	16	29	28	29	28	29	29	29	25	25	17	18	25	25	25	25	24	28	28	29	29	25	32	33	29	28	28	28	28	28	28	28	19	25	21	18	18	28	28	28	27	29	25	16
Saccharomyces cerevisiae (strain FostersB)	21	21	20	24	25	11	25	25	25	25	25	25	25	21	21	13	13	21	20	21	21	20	24	25	25	25	22	29	29	25	25	24	25	25	25	25	25	14	20	18	18	18	25	25	25	26	26	21	11
Saccharomyces cerevisiae (strain FostersO)	20	20	20	24	24	11	25	24	25	24	24	25	24	21	20	13	13	20	20	20	20	20	23	24	25	25	22	29	29	25	24	24	24	24	24	24	24	13	20	17	18	18	25	25	24	26	25	20	11
Saccharomyces cerevisiae (strain JAY291)	24	24	24	27	27	15	28	28	28	28	28	28	28	24	25	17	17	24	24	24	24	24	28	27	28	28	25	32	32	28	28	27	27	27	28	28	28	18	24	20	18	18	28	28	27	27	28	24	15
Saccharomyces cerevisiae (strain Kyokai no. 7 / NBRC 101557)	25	25	25	28	28	16	29	28	29	28	29	29	29	25	25	18	18	25	25	25	25	25	28	28	28	29	25	32	33	29	28	28	28	28	28	28	28	19	25	21	18	18	28	28	28	27	29	25	16
Saccharomyces cerevisiae (strain Lalvin EC1118 / Prise de mousse)	25	25	25	28	28	15	29	28	29	28	29	29	29	25	25	17	17	25	25	25	25	24	28	28	28	29	25	32	33	29	28	28	28	28	28	28	28	18	25	20	18	18	28	28	28	27	28	25	15
Saccharomyces cerevisiae (strain Lalvin QA23)	21	21	21	25	25	12	26	26	26	26	26	26	26	22	21	14	14	22	21	21	21	21	25	25	26	26	23	30	30	26	25	25	25	25	25	25	25	15	21	18	18	18	26	26	25	27	27	21	12
Saccharomyces cerevisiae (strain RM11-1a)	25	25	24	28	28	15	28	28	28	28	28	29	28	24	25	17	17	25	25	25	25	24	28	28	28	29	25	32	33	28	28	28	28	28	28	28	28	18	25	20	18	18	28	28	28	27	28	24	15
Saccharomyces cerevisiae (strain VIN 13)	21	21	21	25	25	12	25	25	25	25	25	25	25	21	21	14	14	21	21	21	21	21	24	25	25	25	22	29	30	25	25	25	25	25	25	25	25	15	21	18	18	18	26	25	25	26	26	21	12
Saccharomyces cerevisiae (strain YJM789)	25	25	25	28	28	16	29	28	29	28	29	29	29	25	25	18	18	25	25	25	25	25	28	28	29	29	25	32	33	29	28	28	28	28	28	28	28	19	25	21	18	18	28	28	28	27	29	25	16
Saccharomyces cerevisiae (strain Zymaflore VL3)	22	22	22	26	26	12	26	26	26	26	26	26	26	22	22	14	14	22	22	22	22	21	25	26	26	26	23	30	31	26	26	26	26	26	26	26	26	15	22	18	18	18	27	26	26	27	27	22	12
Saccharomyces cerevisiae x Saccharomyces kudriavzevii (strain VIN7)	25	25	25	27	27	16	28	28	28	28	28	28	28	24	25	18	18	25	25	25	25	24	28	28	28	28	25	31	31	28	28	28	28	28	28	28	28	19	25	20	18	17	28	27	28	27	28	25	16
Saccharomyces kudriavzevii (strain ATCC MYA-4449 / AS 2.2408 / CBS 8840 / NBRC 1802 / NCYC 2889)	21	21	21	25	25	12	25	25	25	25	25	25	25	21	21	14	14	21	21	21	21	21	24	25	25	25	22	29	29	25	25	25	25	24	25	25	25	15	21	18	18	17	25	25	24	26	26	21	12
Salpingoeca rosetta (strain ATCC 50818 / BSB-021)	32	32	32	29	29	25	29	28	29	28	29	29	29	28	33	26	27	32	33	32	29	29	30	28	29	29	29	25	25	29	29	29	29	29	29	29	29	28	32	25	17	16	28	28	29	26	26	32	25
Sarcophilus harrisii	31	31	32	20	20	78	20	19	20	19	20	20	20	22	30	71	71	29	32	32	25	26	22	20	20	20	22	15	16	20	21	21	21	22	21	21	21	62	31	17	10	10	19	19	21	15	17	30	78
Scheffersomyces stipitis (strain ATCC 58785 / CBS 6054 / NBRC 10063 / NRRL Y-11545)	23	24	23	27	27	14	28	27	27	27	27	28	27	23	24	16	16	24	23	23	23	23	27	27	27	28	24	29	30	28	27	27	27	27	27	27	27	17	23	20	18	18	27	27	27	27	28	24	14
Schistosoma mansoni	35	34	35	27	27	24	27	26	27	26	27	27	27	26	33	26	27	34	35	35	27	27	28	26	27	27	32	24	25	27	27	27	27	27	27	27	27	28	35	21	15	17	28	26	27	25	26	34	24
Schizophyllum commune (strain H4-8 / FGSC 9210)	28	27	28	32	32	21	30	29	30	29	30	30	30	27	29	22	23	28	28	27	27	27	30	29	30	30	26	26	27	30	30	30	30	30	29	29	30	24	28	24	18	17	29	29	30	26	28	28	21
Schizosaccharomyces cryophilus (strain OY26 / ATCC MYA-4695 / CBS 11777 / NBRC 106824 / NRRL Y48691)	24	24	24	28	28	15	28	28	28	28	28	28	28	25	25	16	17	24	24	24	24	24	27	27	28	28	25	28	29	28	27	27	27	27	27	28	28	18	24	21	17	19	28	27	27	26	29	24	15
Schizosaccharomyces japonicus (strain yFS275 / FY16936)	25	24	24	28	28	15	29	28	29	28	28	29	28	25	25	17	17	25	24	25	25	25	28	29	29	29	25	29	29	29	28	28	28	28	28	28	28	18	25	21	18	19	29	28	29	27	29	24	15
Schizosaccharomyces octosporus (strain yFS286)	24	24	24	28	28	15	28	27	28	28	28	28	28	24	24	16	17	24	24	24	24	24	27	27	28	28	24	28	29	28	27	28	27	27	27	27	27	18	24	21	17	19	28	27	27	27	29	24	15
Schizosaccharomyces pombe (strain 972 / ATCC 24843)	25	24	24	28	28	15	28	28	28	28	28	28	28	25	25	17	17	24	24	24	25	24	28	28	28	28	25	28	29	28	28	28	28	28	28	28	28	18	24	21	17	19	28	28	28	27	29	24	15
Sclerotinia sclerotiorum (strain ATCC 18683 / 1980 / Ss-1)	27	27	27	29	29	20	31	30	31	30	31	32	31	26	28	21	22	27	28	27	27	27	31	31	32	32	26	27	28	31	31	31	31	32	31	31	31	23	27	23	18	17	28	30	31	26	31	27	20
Selaginella moellendorffii	28	28	29	28	28	22	28	27	27	27	28	28	28	31	29	23	24	28	29	28	31	31	29	27	28	28	26	25	26	28	28	28	28	28	28	28	28	25	28	24	17	17	28	27	28	26	26	28	22
Serpula lacrymans var. lacrymans (strain S7.3)	26	26	27	33	33	19	29	29	29	29	29	30	30	26	27	20	20	27	27	26	26	26	29	29	30	29	26	27	27	30	29	29	29	29	29	29	29	22	27	22	18	18	29	29	29	26	28	27	19
Serpula lacrymans var. lacrymans (strain S7.9)	26	26	26	32	32	18	29	28	29	28	29	29	29	25	27	19	20	26	26	26	26	25	29	28	29	29	25	26	27	29	28	29	28	28	28	28	29	21	26	22	18	18	28	28	28	26	28	26	18
Setaria italica	28	28	28	27	27	25	27	26	27	26	27	27	27	31	29	25	26	28	29	28	32	32	28	26	27	27	25	23	24	27	27	27	27	27	27	27	27	27	28	24	17	16	26	26	27	23	24	28	25
Setosphaeria turcica (strain 28A)	27	27	28	29	29	20	32	31	32	31	32	32	32	27	28	21	22	28	28	27	27	27	31	31	32	32	26	27	28	32	31	32	32	32	31	31	32	23	27	23	18	17	29	31	31	26	30	27	20
Solanum lycopersicum	28	28	28	26	26	24	26	25	26	25	26	26	26	32	28	24	25	27	28	27	33	33	27	26	26	26	25	23	23	26	26	26	26	26	26	26	26	25	28	23	16	17	26	25	26	23	24	27	24
Solanum tuberosum	26	26	26	25	25	23	24	24	24	24	25	25	25	30	27	23	24	26	26	26	31	31	26	25	25	25	23	22	22	25	25	25	25	25	24	24	25	24	26	23	15	17	24	24	25	22	23	26	23
Solenopsis invicta	51	38	39	27	26	26	26	25	26	26	27	27	27	26	33	29	29	38	40	47	27	27	27	26	27	27	31	23	24	27	27	27	27	27	26	26	27	32	51	21	15	16	27	26	27	24	25	39	26
Sordaria macrospora (strain ATCC MYA-333 / DSM 997 / K(L3346) / K-hell)	28	28	28	30	30	21	32	31	32	31	32	32	32	27	29	22	22	29	29	28	27	27	32	32	32	32	27	28	28	32	32	32	32	32	32	32	32	23	28	23	19	17	29	31	33	26	31	28	21
Sorghum bicolor	28	28	28	26	26	25	27	26	27	26	27	27	27	31	29	25	25	28	28	28	31	32	28	26	27	27	25	23	23	27	26	27	27	27	26	26	27	26	28	24	16	16	26	26	27	23	24	27	25
Spathaspora passalidarum (strain NRRL Y-27907 / 11-Y1)	26	26	26	28	28	16	29	29	29	29	29	29	29	25	26	18	18	26	25	26	25	24	29	29	29	29	26	30	31	29	28	29	29	29	29	29	29	19	25	21	18	19	29	28	29	28	29	25	16
Spermophilus tridecemlineatus	30	30	30	19	19	85	19	18	19	18	20	20	19	22	29	65	66	28	30	30	24	25	22	19	20	19	21	14	15	20	20	21	20	21	20	20	20	59	30	17	10	10	18	18	20	14	17	28	85
Sphaerulina musiva (strain SO2202)	27	27	27	30	30	19	32	30	31	31	32	32	32	26	28	21	21	28	27	27	27	27	31	31	32	32	26	27	28	32	31	32	31	31	31	31	31	22	27	23	18	18	29	34	32	26	30	27	19
Sporisorium reilianum (strain SRZ2)	28	28	28	31	31	20	31	30	31	30	31	31	30	27	28	21	22	29	29	28	27	27	31	30	31	31	26	27	28	31	30	31	30	31	30	30	31	23	28	24	19	17	29	30	31	26	29	28	20
Sporothrix schenckii (strain ATCC 58251 / de Perez 2211183)	28	28	28	30	30	20	32	31	32	31	33	33	32	27	28	21	22	28	28	27	27	27	32	31	32	32	26	28	28	32	32	32	32	32	32	32	32	23	28	24	19	17	29	31	33	26	31	27	21
Spraguea lophii (strain 42_110)	13	13	13	15	15	6	16	16	16	16	15	15	15	14	13	8	8	13	12	13	13	13	14	15	15	16	15	18	18	15	15	15	15	15	15	15	15	8	13	11	13	14	17	15	15	19	17	13	6
Strigamia maritima	43	40	42	26	26	31	26	25	26	25	26	26	26	27	36	35	36	38	42	44	27	28	27	26	26	26	32	23	23	27	26	27	27	27	26	26	27	38	43	21	14	15	27	25	26	23	25	41	32
Strongylocentrotus purpuratus	40	38	40	26	26	36	26	25	26	25	26	26	26	27	37	39	39	37	40	40	28	28	28	26	26	26	31	22	22	26	27	27	27	27	26	26	26	41	40	21	14	14	26	25	27	21	24	38	36
Sus scrofa	30	30	31	19	20	83	19	18	19	18	20	20	20	22	30	65	66	28	31	30	25	25	22	19	20	20	21	15	15	20	21	21	20	21	20	20	20	59	30	17	10	10	18	18	20	14	17	29	84
Taeniopygia guttata	33	32	33	20	21	67	20	19	21	19	21	21	21	23	31	80	72	30	33	33	25	26	23	20	21	20	24	16	16	21	22	22	21	22	21	21	21	64	33	17	11	11	20	19	21	16	18	31	67
Takifugu rubripes	36	35	36	22	22	59	22	21	22	21	22	22	22	24	33	63	64	33	36	36	26	27	24	22	22	22	26	17	18	22	23	23	23	23	22	22	23	69	36	18	11	11	21	21	22	17	19	34	59
Talaromyces stipitatus (strain ATCC 10500 / CBS 375.48 / QM 6759 / NRRL 1006)	27	27	28	29	29	20	33	32	33	32	33	33	33	26	28	22	22	28	28	27	27	26	31	32	33	33	26	27	28	34	33	34	33	34	33	33	34	23	27	22	18	17	29	30	31	26	30	27	20
Taphrina deformans (strain PYCC 5710 / ATCC 11124 / CBS 356.35 / IMI 108563 / JCM 9778 / NBRC 8474)	23	23	23	26	26	14	27	26	27	27	27	27	27	23	23	15	16	23	23	23	23	22	27	27	27	27	24	27	27	27	26	27	27	26	27	27	26	16	23	20	18	17	27	27	27	26	28	23	14
Tetrahymena thermophila (strain SB210)	26	26	27	24	24	23	25	24	25	24	25	25	25	25	27	24	24	26	26	26	26	26	25	24	25	25	24	23	23	25	25	25	25	25	25	25	25	24	26	19	15	17	25	24	25	24	24	26	23
Tetranychus urticae	40	39	40	27	27	28	27	26	27	27	27	27	27	27	35	31	32	38	40	41	28	28	28	27	28	28	33	24	24	28	28	28	28	28	27	27	27	34	40	21	15	16	28	26	27	24	26	39	28
Tetraodon nigroviridis	36	35	36	22	22	56	22	21	22	21	22	22	22	24	33	61	62	33	36	36	26	26	24	22	22	22	26	17	18	22	23	23	23	23	22	22	22	67	36	18	11	11	21	21	22	17	20	34	57
Tetrapisispora blattae (strain ATCC 34711 / CBS 6284 / DSM 70876 / NBRC 10599 / NRRL Y-10934 / UCD 77-7)	26	26	26	28	28	16	29	28	29	29	29	29	29	25	26	18	18	26	26	26	25	25	29	28	29	29	26	31	32	29	29	28	28	28	28	29	29	19	26	21	18	19	29	28	29	28	29	26	16
Tetrapisispora phaffii (strain ATCC 24235 / CBS 4417 / NBRC 1672 / NRRL Y-8282 / UCD 70-5)	24	25	24	27	27	15	28	28	28	28	28	28	28	23	25	17	17	25	24	24	24	23	27	27	28	28	24	32	32	28	28	28	28	28	28	28	28	18	24	20	17	19	28	27	28	27	29	25	15
Thalassiosira oceanica	23	23	23	22	22	22	22	22	22	21	23	23	23	23	24	22	22	23	23	22	24	25	23	22	23	22	20	19	19	23	22	23	23	23	22	22	23	23	23	24	15	16	21	22	23	19	20	22	22
Thalassiosira pseudonana	23	23	23	23	23	19	23	22	23	22	23	23	23	24	24	19	20	23	23	23	25	25	24	23	23	23	21	21	21	24	23	23	23	23	23	23	23	20	23	24	14	19	23	23	23	21	21	23	19
Thanatephorus cucumeris (strain AG1-IA)	24	24	25	29	29	18	27	26	27	27	28	28	28	25	25	19	19	25	25	24	25	25	28	27	27	27	24	25	26	28	27	27	27	27	27	27	27	20	25	22	18	17	26	27	27	24	26	25	18
Thanatephorus cucumeris (strain AG1-IB / isolate 7/3/14)	25	25	25	29	29	18	28	27	28	27	28	28	28	25	26	19	19	25	25	25	25	25	28	28	28	28	24	25	26	28	28	28	27	28	28	28	28	20	25	23	19	17	27	27	28	25	27	25	18
Theileria annulata	16	16	16	18	18	10	18	17	18	18	18	18	18	18	17	11	12	16	16	16	18	18	18	18	18	18	16	18	19	18	18	18	17	17	17	18	17	12	16	18	13	24	19	18	18	19	18	16	10
Theileria parva	16	16	16	18	18	10	18	18	18	18	18	18	18	19	17	11	12	17	16	16	18	18	18	18	18	18	16	18	19	18	18	18	18	18	18	18	18	12	16	19	13	24	19	18	18	20	19	16	10
Thielavia heterothallica (strain ATCC 42464 / BCRC 31852 / DSM 1799)	28	27	28	30	30	20	32	31	32	31	33	33	33	27	28	21	21	28	28	27	27	27	32	32	32	32	26	27	28	33	32	32	32	32	32	32	32	22	27	24	19	17	29	31	34	26	31	27	20
Thielavia terrestris (strain ATCC 38088 / NRRL 8126)	28	27	28	30	30	20	32	31	32	31	33	33	32	27	28	21	21	28	28	27	27	27	32	32	32	32	26	27	28	33	32	32	32	32	32	32	32	23	27	24	19	18	29	32	34	26	31	27	20
Togninia minima (strain UCR-PA7)	26	25	26	28	28	17	30	30	30	29	30	30	30	25	26	19	19	26	26	25	25	25	30	30	30	30	25	27	28	30	30	30	30	30	30	30	30	20	25	23	17	18	28	29	31	25	30	26	17
Torulaspora delbrueckii (strain ATCC 10662 / CBS 1146 / NBRC 0425 / NCYC 2629 / NRRL Y-866)	24	24	24	27	27	15	28	28	28	28	28	28	28	24	24	17	17	24	24	24	24	24	28	28	28	28	25	32	33	28	28	28	28	28	28	28	28	18	24	20	18	18	28	27	28	27	29	24	15
Toxoplasma gondii	23	22	23	23	23	21	23	22	23	22	23	24	23	24	24	20	21	23	23	22	25	25	24	23	24	23	20	20	20	23	23	24	23	24	23	23	23	21	22	24	15	18	22	23	23	20	21	22	21
Trachipleistophora hominis	13	13	13	16	16	7	16	16	16	16	16	16	16	14	13	8	8	13	13	13	13	13	15	16	16	16	15	18	19	16	16	16	16	16	16	16	16	9	13	11	14	14	17	16	16	19	18	13	7
Tribolium castaneum	44	42	44	26	27	31	26	25	26	25	27	27	27	27	36	34	35	41	44	46	28	28	28	26	27	27	33	23	24	27	27	27	27	27	27	27	27	37	45	21	14	15	27	26	27	23	25	43	31
Trichinella spiralis	35	34	35	26	26	22	26	26	26	26	27	27	27	25	32	25	25	34	35	36	26	26	27	26	27	27	33	25	25	27	27	27	26	27	26	26	27	27	35	21	15	17	28	26	26	25	26	35	22
Trichomonas vaginalis	21	21	21	19	20	20	19	19	19	19	20	20	20	21	22	20	20	21	21	21	22	22	21	19	20	19	19	18	18	20	20	20	20	20	20	20	20	21	21	19	13	16	20	19	20	18	18	21	20
Trichophyton equinum (strain ATCC MYA-4606 / CBS 127.97)	27	27	27	30	30	19	34	33	34	33	34	34	34	26	28	20	21	27	27	27	26	26	31	58	49	44	26	28	28	33	33	33	33	33	33	33	33	22	27	23	18	18	29	31	32	27	30	27	19
Trichophyton rubrum (strain ATCC MYA-4607 / CBS 118892)	27	27	27	30	30	19	34	33	34	33	35	35	34	26	28	20	21	28	28	27	26	26	31	60	49	44	26	27	28	34	33	33	33	33	33	33	33	22	27	23	18	18	29	31	32	27	30	27	19
Trichophyton tonsurans (strain CBS 112818)	27	27	27	30	30	19	34	33	34	33	34	34	34	26	28	20	21	27	28	27	26	26	32	59	49	44	26	28	28	34	33	33	33	33	33	33	33	22	27	23	18	17	29	31	32	27	30	27	19
Trichophyton verrucosum (strain HKI 0517)	26	26	26	29	29	19	33	32	33	32	33	33	33	26	27	20	20	27	27	26	26	26	31	73	47	43	25	27	28	33	32	32	32	32	32	32	32	21	26	23	18	17	28	30	31	26	30	26	19
Trichoplax adhaerens	36	35	36	27	27	24	27	26	27	26	27	27	27	26	35	27	28	34	36	37	27	27	27	26	27	27	32	24	25	28	27	27	27	27	27	27	27	30	36	21	15	16	29	26	27	25	27	36	24
Trichosporon asahii var. asahii (strain ATCC 90039 / CBS 2479 / JCM 2466 / KCTC 7840 / NCYC 2677 / UAMH 7654)	27	26	27	30	30	20	29	28	29	29	30	30	30	26	27	20	21	28	27	26	26	26	30	29	30	29	25	27	27	30	29	30	29	29	29	29	29	22	26	23	18	17	28	29	29	26	28	26	20
Trichosporon asahii var. asahii (strain CBS 8904)	26	26	27	30	30	20	29	28	29	29	29	30	29	26	27	20	21	27	27	26	26	27	30	29	30	29	25	26	27	30	29	29	29	29	29	29	29	22	26	24	18	17	28	28	29	25	27	26	20
Triticum aestivum	29	28	29	27	27	27	27	26	26	26	27	27	27	31	29	27	27	29	29	28	32	32	28	26	27	26	25	23	23	27	27	27	27	27	26	26	27	28	28	24	16	16	25	26	27	23	24	28	27
Triticum urartu	27	27	28	26	26	24	26	25	26	26	26	26	26	30	28	24	24	27	28	27	31	31	27	26	27	26	25	23	24	27	26	27	27	27	26	26	27	25	27	23	16	17	26	25	26	24	24	27	24
Trypanosoma brucei brucei (strain 927/4 GUTat10.1)	19	19	19	20	20	14	20	20	20	20	20	20	20	20	19	15	15	19	19	19	21	20	20	20	20	20	18	19	20	20	20	20	20	20	20	20	20	16	19	21	14	18	20	20	20	20	19	19	14
Trypanosoma brucei gambiense (strain MHOM/CI/86/DAL972)	19	19	19	20	20	14	20	20	20	20	20	20	20	20	19	15	15	19	19	19	21	20	20	20	20	20	18	19	19	20	20	20	20	20	20	20	20	16	19	21	14	18	20	20	20	20	19	19	14
Trypanosoma congolense (strain IL3000)	12	12	12	14	14	8	14	14	14	14	14	14	14	13	12	9	9	12	12	12	13	13	14	14	14	14	13	14	14	14	14	14	14	14	14	14	14	9	12	15	12	15	14	14	14	15	13	12	8
Trypanosoma cruzi	19	19	19	20	20	15	20	19	20	19	20	20	20	20	20	15	16	20	19	19	20	20	20	20	20	20	18	19	19	20	20	20	20	20	20	20	20	16	19	21	14	17	20	20	20	19	19	19	15
Trypanosoma cruzi (strain CL Brener)	21	21	21	21	21	17	21	21	21	21	22	22	21	22	22	17	18	21	21	20	22	22	22	21	22	21	19	19	20	22	21	21	21	21	21	21	21	18	20	22	15	18	20	21	21	20	20	20	17
Trypanosoma vivax (strain Y486)	7	7	7	9	9	5	9	9	9	9	9	9	9	9	8	5	5	8	8	7	8	8	9	9	9	9	8	9	9	9	9	9	9	9	9	9	9	6	7	10	9	10	8	9	9	10	9	8	5
Tuber melanosporum (strain Mel28)	27	26	27	30	30	18	32	31	32	31	32	32	32	26	27	19	20	27	27	27	26	26	32	31	32	32	26	28	29	32	31	31	31	31	31	31	31	21	27	23	18	18	29	30	31	26	31	27	18
Tupaia chinensis	30	30	31	20	20	79	19	19	20	19	20	20	20	22	30	63	64	28	31	30	24	25	22	19	20	20	22	15	15	20	21	21	20	21	20	20	20	58	30	17	10	10	19	19	20	14	17	29	79
Uncinocarpus reesii (strain UAMH 1704)	26	26	26	29	29	18	34	32	33	33	34	34	34	25	27	19	20	26	26	26	26	26	31	33	34	34	26	27	28	33	32	32	32	32	32	32	33	21	26	22	18	18	28	31	31	26	30	26	18
Ustilago hordei (strain Uh4875-4)	27	27	28	31	31	20	30	29	30	29	31	31	30	27	28	21	22	28	28	27	27	27	31	30	30	31	26	27	28	31	30	30	30	30	30	30	30	23	27	23	18	17	29	29	31	26	29	27	20
Ustilago maydis (strain 521 / FGSC 9021)	27	27	27	30	30	19	30	29	30	29	30	30	30	26	27	21	21	28	28	27	26	26	30	29	30	30	26	27	28	30	29	30	29	30	29	29	30	22	27	23	18	17	29	29	30	26	28	27	19
Vanderwaltozyma polyspora (strain ATCC 22028 / DSM 70294)	25	25	25	28	28	15	29	28	29	28	29	29	28	25	25	17	17	25	25	25	25	24	28	28	29	29	25	32	33	29	28	28	28	28	28	28	28	18	25	20	18	19	29	28	28	28	29	25	15
Vavraia culicis (isolate floridensis)	13	13	13	16	16	7	16	16	16	17	16	16	16	14	13	8	8	13	13	13	13	13	15	16	16	17	15	18	19	16	16	16	16	16	16	16	16	9	13	12	14	14	17	16	16	19	18	13	7
Verticillium alfalfae (strain VaMs.102 / ATCC MYA-4576 / FGSC 10136)	26	26	26	29	29	19	30	30	30	30	31	31	31	25	27	20	20	27	27	26	26	26	31	30	31	31	26	27	27	31	31	31	30	30	30	30	31	21	26	23	18	17	27	30	32	26	29	26	19
Verticillium dahliae (strain VdLs.17 / ATCC MYA-4575 / FGSC 10137)	27	27	28	29	30	20	31	30	31	31	32	32	32	26	28	21	21	28	28	27	26	26	31	31	32	32	26	27	28	32	31	32	31	32	31	31	32	22	27	23	18	17	28	31	33	26	30	27	20
Vitis vinifera	27	27	27	26	26	23	26	25	26	25	26	26	26	32	28	23	24	27	27	27	33	33	27	25	26	25	24	23	23	26	26	26	26	26	25	26	26	25	27	23	15	17	26	25	26	23	24	27	23
Vittaforma corneae (strain ATCC 50505)	13	13	12	15	15	6	15	16	15	16	15	15	15	13	13	7	7	13	12	12	12	12	14	15	15	15	15	18	18	15	15	15	15	15	15	15	15	8	12	9	13	12	16	15	15	19	17	13	6
Volvox carteri	24	23	24	24	24	20	24	23	23	23	24	24	24	26	25	20	21	24	25	23	26	26	25	24	24	24	21	20	21	24	24	24	23	24	23	23	24	22	23	26	15	18	23	23	24	20	21	24	21
Wallemia ichthyophaga (strain EXF-994 / CBS 113033)	26	26	26	30	30	16	30	29	30	30	30	30	30	25	27	18	18	26	26	26	25	25	30	30	30	30	26	29	29	30	29	30	30	30	30	30	30	19	26	22	19	19	30	29	30	28	30	26	16
Wallemia sebi (strain ATCC MYA-4683 / CBS 633.66)	26	26	26	30	30	15	30	29	30	29	29	30	29	25	26	17	18	26	26	26	25	25	29	29	30	30	26	29	30	30	29	29	29	29	29	29	29	19	26	22	18	19	30	29	29	28	30	26	15
Wickerhamomyces ciferrii (strain F-60-10 / ATCC 14091 / CBS 111 / JCM 3599 / NBRC 0793 / NRRL Y-1031)	26	26	26	29	28	17	29	29	29	29	30	30	30	25	27	19	19	26	26	26	26	26	29	29	30	30	26	30	31	30	29	29	29	29	29	29	29	20	26	21	18	18	29	28	29	27	29	26	17
Wuchereria bancrofti	35	35	36	27	27	22	27	26	27	26	27	27	27	26	33	25	25	34	36	36	26	26	27	26	27	27	37	25	25	27	27	27	27	27	27	27	27	27	36	21	16	17	28	26	27	25	27	35	22
Xenopus tropicalis	34	33	34	21	21	65	21	20	21	20	21	21	21	23	32	69	70	31	34	34	25	26	23	21	21	21	24	16	17	21	22	22	22	22	21	21	22	66	34	18	11	11	21	20	21	16	19	32	65
Xiphophorus maculatus	36	35	36	22	22	59	22	21	22	21	22	22	22	24	33	63	64	33	36	36	26	26	24	22	22	22	26	17	18	22	23	23	23	23	22	22	23	70	36	18	11	11	22	21	22	17	20	34	59
Yarrowia lipolytica (strain CLIB 122 / E 150)	26	26	27	29	29	17	30	29	30	30	30	31	30	26	27	19	19	27	27	26	26	26	30	30	30	30	26	29	30	30	30	30	30	30	30	30	30	20	26	22	19	18	29	29	30	27	30	26	17
Zea mays	25	25	25	26	26	19	26	25	26	25	26	26	26	29	26	20	20	25	25	25	29	29	26	25	26	26	24	23	24	26	26	26	26	26	25	25	26	22	25	23	17	17	25	25	26	24	24	25	19
Zygosaccharomyces bailii (strain CLIB 213 / ATCC 58445 / CBS 680 / CCRC 21525 / NBRC 1098 / NCYC 1416 / NRRL Y-2227)	24	24	24	27	27	15	28	27	28	28	28	28	28	24	24	17	17	24	24	24	24	23	28	27	28	28	24	32	32	28	28	28	27	28	27	27	28	18	24	20	18	18	28	27	28	27	28	24	15
Zygosaccharomyces rouxii (strain ATCC 2623 / CBS 732 / NBRC 1130 / NCYC 568 / NRRL Y-229)	25	25	25	28	28	16	29	29	29	29	29	29	29	25	26	17	18	25	25	25	25	24	29	29	29	29	25	32	33	29	29	29	29	29	29	29	29	19	25	21	18	18	29	28	29	28	29	25	16
[truncated: 383 more columns]
