# Supplementary material for: Computational Analysis of the Predicted Evolutionary Conservation of Human Phosphorylation Sites
Source: PLoS One. 2016 Apr 5;11(4):e0152809. doi: 10.1371/journal.pone.0152809 (PMC4821552; doi:10.1371/journal.pone.0152809)
Supplement: S8 Table — (XLSX) [file pone.0152809.s008.xlsx]

## Sheet: tax_list_complete_low_throughpu
	Acromyrmex echinatior	Acyrthosiphon pisum	Aedes aegypti	Agaricus bisporus var. bisporus (strain H97 / ATCC MYA-4626 / FGSC 10389)	Agaricus bisporus var. burnettii (strain JB137-S8 / ATCC MYA-4627 / FGSC 10392)	Ailuropoda melanoleuca	Ajellomyces capsulatus (strain G186AR / H82 / ATCC MYA-2454 / RMSCC 2432)	Ajellomyces capsulatus (strain H143)	Ajellomyces capsulatus (strain H88)	Ajellomyces capsulatus (strain NAm1 / WU24)	Ajellomyces dermatitidis (strain ATCC 18188 / CBS 674.68)	Ajellomyces dermatitidis (strain ER-3 / ATCC MYA-2586)	Ajellomyces dermatitidis (strain SLH14081)	Amborella trichopoda	Amphimedon queenslandica	Anas platyrhynchos	Anolis carolinensis	Anopheles darlingi	Anopheles gambiae	Apis mellifera	Arabidopsis lyrata subsp. lyrata	Arabidopsis thaliana	Arthrobotrys oligospora (strain ATCC 24927 / CBS 115.81 / DSM 1491)	Arthroderma benhamiae (strain ATCC MYA-4681 / CBS 112371)	Arthroderma gypseum (strain ATCC MYA-4604 / CBS 118893)	Arthroderma otae (strain ATCC MYA-4605 / CBS 113480)	Ascaris suum	Ashbya aceri	Ashbya gossypii (strain ATCC 10895 / CBS 109.51 / FGSC 9923 / NRRL Y-1056)	Aspergillus clavatus (strain ATCC 1007 / CBS 513.65 / DSM 816 / NCTC 3887 / NRRL 1)	Aspergillus flavus (strain ATCC 200026 / FGSC A1120 / NRRL 3357 / JCM 12722 / SRRC 167)	Aspergillus kawachii (strain NBRC 4308)	Aspergillus niger (strain ATCC 1015 / CBS 113.46 / FGSC A1144 / LSHB Ac4 / NCTC 3858a / NRRL 328 / USDA 3528.7)	Aspergillus niger (strain CBS 513.88 / FGSC A1513)	Aspergillus oryzae (strain 3.042)	Aspergillus oryzae (strain ATCC 42149 / RIB 40)	Aspergillus terreus (strain NIH 2624 / FGSC A1156)	Astyanax mexicanus	Atta cephalotes	Aureococcus anophagefferens	Auricularia delicata (strain TFB10046)	Babesia bovis	Batrachochytrium dendrobatidis (strain JAM81 / FGSC 10211)	Baudoinia compniacensis (strain UAMH 10762)	Beauveria bassiana (strain ARSEF 2860)	Blastocystis hominis	Blumeria graminis f. sp. hordei (strain DH14)	Bombyx mori	Bos taurus
Acromyrmex echinatior	100	43	46	26	26	30	25	23	25	23	24	24	25	25	35	33	33	41	45	53	26	26	26	24	26	25	32	20	21	26	25	26	26	27	25	25	26	36	68	23	13	16	25	24	25	20	23	43	30
Acyrthosiphon pisum	43	100	43	24	25	30	24	22	24	24	25	25	25	25	34	33	33	38	43	44	26	27	25	24	25	24	32	21	21	26	25	26	25	26	25	25	26	35	43	23	13	16	25	24	24	20	22	40	30
Aedes aegypti	46	43	100	26	26	31	24	22	24	24	24	24	25	26	36	33	33	46	51	46	26	27	26	24	25	25	31	20	21	26	24	26	25	26	24	24	26	36	45	24	13	15	25	23	25	20	22	43	31
Agaricus bisporus var. bisporus (strain H97 / ATCC MYA-4626 / FGSC 10389)	26	24	26	100	69	18	28	26	28	28	27	28	28	26	26	19	20	26	26	26	25	25	28	27	28	29	24	25	25	28	27	29	28	28	28	28	27	21	26	25	17	18	27	28	29	23	27	25	18
Agaricus bisporus var. burnettii (strain JB137-S8 / ATCC MYA-4627 / FGSC 10392)	26	25	26	69	100	19	28	26	28	27	28	28	29	26	26	20	20	26	26	25	25	25	28	27	28	29	24	24	24	28	27	28	28	28	27	28	27	22	26	26	17	18	26	28	29	23	26	25	19
Ailuropoda melanoleuca	30	30	31	18	19	100	18	17	19	17	19	18	19	21	29	69	71	28	31	29	24	25	21	18	19	18	20	13	13	19	19	20	19	21	19	19	19	63	30	18	9	9	17	17	20	12	15	29	91
Ajellomyces capsulatus (strain G186AR / H82 / ATCC MYA-2454 / RMSCC 2432)	25	24	24	28	28	18	100	64	70	57	39	38	38	25	26	19	20	25	25	24	25	26	29	31	32	30	23	25	27	32	30	31	31	31	31	30	29	20	25	24	16	18	26	29	29	22	28	24	18
Ajellomyces capsulatus (strain H143)	23	22	22	26	26	17	64	100	75	50	35	35	35	23	23	18	18	24	24	23	24	25	27	29	30	28	21	23	24	28	28	28	28	28	28	28	27	19	24	23	16	17	24	27	26	21	26	22	17
Ajellomyces capsulatus (strain H88)	25	24	24	28	28	19	70	75	100	56	38	38	38	25	25	19	20	25	25	25	25	26	29	32	32	30	23	24	25	31	30	31	30	31	30	30	29	21	26	24	15	18	26	28	29	22	27	24	19
Ajellomyces capsulatus (strain NAm1 / WU24)	23	24	24	28	27	17	57	50	56	100	37	37	37	24	24	18	18	23	24	23	24	25	29	29	31	30	22	25	27	31	29	29	29	30	30	29	29	19	24	25	17	18	26	29	28	22	26	23	17
Ajellomyces dermatitidis (strain ATCC 18188 / CBS 674.68)	24	25	24	27	28	19	39	35	38	37	100	85	82	25	26	19	20	25	25	24	26	25	30	31	32	32	23	25	24	31	30	31	30	31	31	30	31	21	24	24	16	18	27	28	29	22	28	24	19
Ajellomyces dermatitidis (strain ER-3 / ATCC MYA-2586)	24	25	24	28	28	18	38	35	38	37	85	100	85	24	26	19	19	25	25	25	26	25	30	31	32	31	23	25	25	31	30	31	30	31	30	30	30	21	25	24	16	18	27	28	30	22	28	24	19
Ajellomyces dermatitidis (strain SLH14081)	25	25	25	28	29	19	38	35	38	37	82	85	100	24	27	19	19	24	25	25	26	25	29	31	32	32	23	26	25	32	30	31	31	31	30	30	31	21	25	24	17	19	27	29	29	23	28	24	19
Amborella trichopoda	25	25	26	26	26	21	25	23	25	24	25	24	24	100	27	22	22	26	25	25	31	30	25	23	25	25	23	21	21	25	24	25	25	25	24	24	25	23	26	24	15	18	24	23	26	23	22	24	21
Amphimedon queenslandica	35	34	36	26	26	29	26	23	25	24	26	26	27	27	100	30	31	34	37	35	28	28	27	26	26	26	29	22	22	27	27	27	27	28	27	27	27	32	35	24	15	15	26	26	25	21	24	34	29
Anas platyrhynchos	33	33	33	19	20	69	19	18	19	18	19	19	19	22	30	100	74	31	34	33	24	25	22	19	19	19	23	15	15	20	21	21	20	22	20	20	20	65	33	18	10	10	18	19	20	13	16	31	69
Anolis carolinensis	33	33	33	20	20	71	20	18	20	18	20	19	19	22	31	74	100	31	34	34	25	26	22	20	20	20	23	15	15	20	21	21	21	22	20	21	20	68	33	19	10	10	18	19	21	14	16	32	72
Anopheles darlingi	41	38	46	26	26	28	25	24	25	23	25	25	24	26	34	31	31	100	49	40	27	28	26	25	25	25	32	21	21	26	24	25	25	27	24	24	26	33	40	23	14	16	25	25	24	20	23	38	28
Anopheles gambiae	45	43	51	26	26	31	25	24	25	24	25	25	25	25	37	34	34	49	100	46	26	28	26	25	26	25	32	20	21	26	25	26	26	27	25	25	26	36	45	24	14	15	25	25	26	20	23	45	31
Apis mellifera	53	44	46	26	25	29	24	23	25	23	24	25	25	25	35	33	34	40	46	100	26	27	26	25	25	25	31	20	21	26	25	26	25	26	24	25	24	36	52	23	13	16	25	24	25	19	23	44	29
Arabidopsis lyrata subsp. lyrata	26	26	26	25	25	24	25	24	25	24	26	26	26	31	28	24	25	27	26	26	100	50	27	25	26	27	23	21	21	26	26	26	25	26	26	26	25	25	26	25	15	16	24	24	25	22	23	26	24
Arabidopsis thaliana	26	27	27	25	25	25	26	25	26	25	25	25	25	30	28	25	26	28	28	27	50	100	27	26	26	26	23	21	23	26	26	25	24	25	26	26	25	26	27	24	14	17	25	25	26	22	24	26	25
Arthrobotrys oligospora (strain ATCC 24927 / CBS 115.81 / DSM 1491)	26	25	26	28	28	21	29	27	29	29	30	30	29	25	27	22	22	26	26	26	27	27	100	29	30	30	24	24	25	29	29	29	30	30	28	28	28	23	26	25	18	18	26	28	29	23	27	25	21
Arthroderma benhamiae (strain ATCC MYA-4681 / CBS 112371)	24	24	24	27	27	18	31	29	32	29	31	31	31	23	26	19	20	25	25	25	25	26	29	100	46	39	24	25	25	31	29	31	31	31	30	29	30	21	25	25	17	18	26	29	28	22	29	24	18
Arthroderma gypseum (strain ATCC MYA-4604 / CBS 118893)	26	25	25	28	28	19	32	30	32	31	32	32	32	25	26	19	20	25	26	25	26	26	30	46	100	42	25	25	27	31	30	31	31	31	31	32	31	21	26	27	18	18	27	29	29	23	28	24	19
Arthroderma otae (strain ATCC MYA-4605 / CBS 113480)	25	24	25	29	29	18	30	28	30	30	32	31	32	25	26	19	20	25	25	25	27	26	30	39	42	100	23	26	27	31	30	31	31	31	30	30	30	21	25	26	17	19	27	29	30	22	30	25	18
Ascaris suum	32	32	31	24	24	20	23	21	23	22	23	23	23	23	29	23	23	32	32	31	23	23	24	24	25	23	100	20	21	25	24	24	24	24	23	24	25	25	32	22	14	16	24	25	24	21	23	32	20
Ashbya aceri	20	21	20	25	24	13	25	23	24	25	25	25	26	21	22	15	15	21	20	20	21	21	24	25	25	26	20	100	52	24	24	27	26	25	25	25	24	15	20	23	16	19	24	25	24	23	25	20	13
Ashbya gossypii (strain ATCC 10895 / CBS 109.51 / FGSC 9923 / NRRL Y-1056)	21	21	21	25	24	13	27	24	25	27	24	25	25	21	22	15	15	21	21	21	21	23	25	25	27	27	21	52	100	25	24	25	24	25	25	25	25	16	20	23	16	19	25	25	25	23	25	21	13
Aspergillus clavatus (strain ATCC 1007 / CBS 513.65 / DSM 816 / NCTC 3887 / NRRL 1)	26	26	26	28	28	19	32	28	31	31	31	31	32	25	27	20	20	26	26	26	26	26	29	31	31	31	25	24	25	100	35	35	35	36	35	35	35	21	26	26	17	18	27	29	29	24	28	25	19
Aspergillus flavus (strain ATCC 200026 / FGSC A1120 / NRRL 3357 / JCM 12722 / SRRC 167)	25	25	24	27	27	19	30	28	30	29	30	30	30	24	27	21	21	24	25	25	26	26	29	29	30	30	24	24	24	35	100	34	35	34	74	74	34	22	25	24	17	18	26	28	28	23	27	24	19
Aspergillus kawachii (strain NBRC 4308)	26	26	26	29	28	20	31	28	31	29	31	31	31	25	27	21	21	25	26	26	26	25	29	31	31	31	24	27	25	35	34	100	55	53	34	34	35	22	27	25	18	17	26	29	29	23	28	25	20
Aspergillus niger (strain ATCC 1015 / CBS 113.46 / FGSC A1144 / LSHB Ac4 / NCTC 3858a / NRRL 328 / USDA 3528.7)	26	25	25	28	28	19	31	28	30	29	30	30	31	25	27	20	21	25	26	25	25	24	30	31	31	31	24	26	24	35	35	55	100	72	34	34	35	21	26	25	18	17	26	29	30	23	27	25	19
Aspergillus niger (strain CBS 513.88 / FGSC A1513)	27	26	26	28	28	21	31	28	31	30	31	31	31	25	28	22	22	27	27	26	26	25	30	31	31	31	24	25	25	36	34	53	72	100	34	35	36	22	27	26	17	17	27	29	30	23	27	25	21
Aspergillus oryzae (strain 3.042)	25	25	24	28	27	19	31	28	30	30	31	30	30	24	27	20	20	24	25	24	26	26	28	30	31	30	23	25	25	35	74	34	34	34	100	83	34	21	25	24	18	17	26	28	28	23	28	24	19
Aspergillus oryzae (strain ATCC 42149 / RIB 40)	25	25	24	28	28	19	30	28	30	29	30	30	30	24	27	20	21	24	25	25	26	26	28	29	32	30	24	25	25	35	74	34	34	35	83	100	34	21	25	24	17	17	26	29	29	23	28	25	19
Aspergillus terreus (strain NIH 2624 / FGSC A1156)	26	26	26	27	27	19	29	27	29	29	31	30	31	25	27	20	20	26	26	24	25	25	28	30	31	30	25	24	25	35	34	35	35	36	34	34	100	21	25	25	17	18	27	29	28	24	28	25	19
Astyanax mexicanus	36	35	36	21	22	63	20	19	21	19	21	21	21	23	32	65	68	33	36	36	25	26	23	21	21	21	25	15	16	21	22	22	21	22	21	21	21	100	35	20	11	11	19	20	21	14	17	34	63
Atta cephalotes	68	43	45	26	26	30	25	24	26	24	24	25	25	26	35	33	33	40	45	52	26	27	26	25	26	25	32	20	20	26	25	27	26	27	25	25	25	35	100	23	13	16	25	24	25	20	23	42	29
Aureococcus anophagefferens	23	23	24	25	26	18	24	23	24	25	24	24	24	24	24	18	19	23	24	23	25	24	25	25	27	26	22	23	23	26	24	25	25	26	24	24	25	20	23	100	16	19	25	25	25	22	23	23	18
Auricularia delicata (strain TFB10046)	13	13	13	17	17	9	16	16	15	17	16	16	17	15	15	10	10	14	14	13	15	14	18	17	18	17	14	16	16	17	17	18	18	17	18	17	17	11	13	16	100	13	16	17	17	18	17	14	9
Babesia bovis	16	16	15	18	18	9	18	17	18	18	18	18	19	18	15	10	10	16	15	16	16	17	18	18	18	19	16	19	19	18	18	17	17	17	17	17	18	11	16	19	13	100	19	18	18	21	19	15	9
Batrachochytrium dendrobatidis (strain JAM81 / FGSC 10211)	25	25	25	27	26	17	26	24	26	26	27	27	27	24	26	18	18	25	25	25	24	25	26	26	27	27	24	24	25	27	26	26	26	27	26	26	27	19	25	25	16	19	100	26	26	23	27	24	17
Baudoinia compniacensis (strain UAMH 10762)	24	24	23	28	28	17	29	27	28	29	28	28	29	23	26	19	19	25	25	24	24	25	28	29	29	29	25	25	25	29	28	29	29	29	28	29	29	20	24	25	17	18	26	100	28	24	28	25	17
Beauveria bassiana (strain ARSEF 2860)	25	24	25	29	29	20	29	26	29	28	29	30	29	26	25	20	21	24	26	25	25	26	29	28	29	30	24	24	25	29	28	29	30	30	28	29	28	21	25	25	17	18	26	28	100	22	28	24	19
Blastocystis hominis	20	20	20	23	23	12	22	21	22	22	22	22	23	23	21	13	14	20	20	19	22	22	23	22	23	22	21	23	23	24	23	23	23	23	23	23	24	14	20	22	18	21	23	24	22	100	23	19	12
Blumeria graminis f. sp. hordei (strain DH14)	23	22	22	27	26	15	28	26	27	26	28	28	28	22	24	16	16	23	23	23	23	24	27	29	28	30	23	25	25	28	27	28	27	27	28	28	28	17	23	23	17	19	27	28	28	23	100	21	15
Bombyx mori	43	40	43	25	25	29	24	22	24	23	24	24	24	24	34	31	32	38	45	44	26	26	25	24	24	25	32	20	21	25	24	25	25	25	24	25	25	34	42	23	14	15	24	25	24	19	21	100	29
Bos taurus	30	30	31	18	19	91	18	17	19	17	19	19	19	21	29	69	72	28	31	29	24	25	21	18	19	18	20	13	13	19	19	20	19	21	19	19	19	63	29	18	9	9	17	17	19	12	15	29	100
Botryosphaeria parva (strain UCR-NP2)	25	25	25	27	27	18	29	27	29	29	30	29	29	24	26	18	19	25	26	26	25	25	30	30	31	30	24	25	25	30	29	30	30	30	30	30	30	20	25	26	18	18	26	30	30	23	28	25	18
Botryotinia fuckeliana (strain BcDW1)	26	24	25	29	28	20	29	27	29	28	30	29	29	26	26	21	21	26	26	25	26	26	29	30	30	29	25	25	26	29	28	29	29	30	28	29	29	22	27	24	17	18	26	28	31	22	29	26	20
Botryotinia fuckeliana (strain T4)	26	25	25	29	29	20	29	27	29	28	30	29	29	26	26	21	22	26	26	26	25	26	30	30	30	30	25	25	25	29	28	29	29	30	28	28	29	22	27	25	17	18	26	29	31	22	30	26	20
Brachypodium distachyon	27	26	26	27	27	25	27	26	26	26	26	26	26	29	28	24	25	28	27	26	32	32	27	26	26	25	24	23	24	27	26	27	27	28	26	26	26	26	26	26	16	18	25	25	26	22	23	26	25
Branchiostoma floridae	40	39	41	24	25	37	23	22	23	22	24	24	24	26	34	39	40	37	41	40	26	26	25	23	24	24	29	19	20	25	24	25	25	26	24	24	25	43	40	22	13	14	24	24	23	18	21	39	37
Brassica rapa subsp. pekinensis	27	28	28	24	25	27	25	24	25	24	25	25	25	31	28	26	27	28	28	27	39	39	26	25	26	25	23	20	20	26	25	26	25	26	25	25	26	27	27	24	15	16	24	23	26	21	22	27	27
Brugia malayi	36	35	36	25	25	21	23	22	24	23	23	24	24	24	32	24	24	33	35	35	24	25	25	24	25	25	36	23	23	24	24	26	25	25	25	25	26	26	36	22	14	17	26	26	24	23	24	35	21
Byssochlamys spectabilis (strain No. 5 / NBRC 109023)	25	25	25	28	27	19	32	29	31	31	32	32	32	24	26	20	20	25	25	24	26	27	28	30	31	32	23	25	24	33	32	32	32	32	32	31	32	21	25	26	17	19	26	31	29	24	28	23	19
Caenorhabditis brenneri	36	35	36	26	26	29	26	24	26	24	26	26	26	26	34	29	30	35	37	35	27	28	26	26	27	26	33	21	22	26	26	27	26	27	25	26	26	32	36	24	14	16	26	25	25	21	23	35	28
Caenorhabditis briggsae	35	35	36	26	26	26	26	25	26	25	25	25	26	26	34	28	29	34	37	36	26	27	27	26	27	26	33	22	23	26	26	27	27	27	26	26	27	30	36	24	14	17	25	27	25	22	24	34	26
Caenorhabditis elegans	36	35	37	25	25	27	25	24	25	24	25	25	25	25	34	29	29	34	37	36	26	27	27	26	27	26	34	21	23	26	26	26	26	27	26	26	26	31	36	24	14	16	25	25	25	22	24	35	27
Caenorhabditis japonica	36	35	35	25	25	26	26	24	25	24	25	25	25	26	34	28	28	33	36	35	28	28	26	26	27	27	33	21	22	26	26	27	27	28	26	27	26	30	36	24	15	16	26	26	26	22	25	35	26
Caenorhabditis remanei	35	35	36	25	25	28	24	23	24	23	25	25	25	26	33	30	31	34	36	36	26	28	26	25	26	25	32	21	22	26	26	26	26	27	26	25	26	32	36	24	14	16	26	25	25	21	23	35	28
Callithrix jacchus	29	29	30	18	19	91	18	17	18	17	19	19	19	21	29	67	70	28	30	29	24	24	21	18	19	18	20	13	13	19	19	20	19	21	19	19	19	62	29	18	9	9	16	17	19	12	15	28	92
Camponotus floridanus	56	43	45	26	26	30	24	23	25	24	24	24	24	24	35	33	34	41	46	53	26	27	25	24	25	25	32	20	20	26	25	26	26	27	24	24	25	36	56	23	13	15	24	24	25	20	23	44	29
Candida albicans (strain SC5314 / ATCC MYA-2876)	24	24	24	26	27	16	26	25	26	25	25	26	26	24	25	18	18	25	24	24	25	25	28	26	27	27	22	26	28	27	26	26	27	27	27	27	27	19	24	23	17	19	26	26	25	22	26	23	16
Candida albicans (strain WO-1)	24	23	23	26	27	15	26	26	26	25	26	26	26	24	24	17	17	24	24	23	24	24	27	26	27	27	22	27	29	27	26	27	27	27	27	27	27	18	23	23	18	20	27	26	26	23	26	22	15
Candida dubliniensis (strain CD36 / ATCC MYA-646 / CBS 7987 / NCPF 3949 / NRRL Y-17841)	23	24	23	27	27	15	26	25	26	26	27	27	28	25	25	17	17	23	24	23	25	25	28	26	27	27	23	27	27	29	27	28	27	27	28	28	26	18	23	22	18	20	26	26	26	24	26	23	15
Candida glabrata (strain ATCC 2001 / CBS 138 / JCM 3761 / NBRC 0622 / NRRL Y-65)	23	23	23	27	27	15	28	26	27	27	27	27	26	25	24	16	17	23	23	24	24	24	26	26	27	28	23	30	30	27	27	27	27	27	27	27	27	18	23	22	17	20	26	26	27	24	28	23	15
Candida maltosa (strain Xu316)	23	24	23	26	25	16	26	25	26	25	26	25	26	24	24	17	17	23	24	23	24	25	26	26	27	27	22	27	29	28	27	26	27	27	27	28	26	18	23	23	17	21	25	26	26	24	27	22	16
Candida orthopsilosis (strain 90-125)	23	23	23	28	26	16	27	25	27	26	26	26	26	24	24	17	17	24	23	23	24	24	27	28	27	27	22	27	27	26	25	27	27	27	26	26	27	18	22	22	18	20	26	27	26	23	27	22	16
Candida parapsilosis (strain CDC 317 / ATCC MYA-4646)	23	22	23	27	26	16	27	25	26	26	26	26	27	24	23	17	17	23	23	23	25	25	26	25	27	27	22	27	27	28	26	27	27	27	27	27	28	18	22	24	17	19	26	27	26	24	27	22	16
Candida tenuis (strain ATCC 10573 / BCRC 21748 / CBS 615 / JCM 9827 / NBRC 10315 / NRRL Y-1498 / VKM Y-70)	22	21	21	24	23	13	25	23	24	25	24	25	25	22	22	15	15	21	22	21	21	22	25	25	25	25	22	26	28	24	25	25	25	24	24	26	25	16	22	22	16	20	24	24	25	23	24	21	13
Candida tropicalis (strain ATCC MYA-3404 / T1)	23	23	24	27	27	15	27	25	26	27	27	27	27	25	25	17	17	24	24	23	25	25	27	26	28	27	23	28	27	28	26	28	27	28	25	26	28	18	24	24	17	20	26	27	27	24	26	23	16
Canis familiaris	30	30	31	18	19	93	18	17	18	17	19	18	19	21	29	69	72	28	31	29	24	25	21	18	19	18	20	13	13	19	19	20	19	21	19	19	19	64	29	18	9	9	17	17	19	12	15	29	93
Capsaspora owczarzaki (strain ATCC 30864)	31	31	32	28	28	24	29	26	28	27	28	28	28	27	31	25	26	31	32	31	27	28	29	28	29	27	28	23	24	28	28	29	29	30	28	28	29	28	31	25	16	17	27	27	29	22	25	30	24
Cavia porcellus	30	30	31	18	19	88	18	17	19	17	19	19	19	21	29	69	72	29	31	30	24	25	21	18	19	18	21	13	14	20	19	20	19	21	19	19	19	63	30	18	9	9	17	17	19	12	15	29	89
Ceriporiopsis subvermispora (strain B)	25	24	25	30	31	20	26	24	26	25	27	27	27	25	27	21	21	26	25	25	26	26	28	27	28	28	23	24	23	27	27	28	28	28	26	27	27	23	26	26	17	17	26	27	28	22	25	25	20
Chaetomium globosum (strain ATCC 6205 / CBS 148.51 / DSM 1962 / NBRC 6347 / NRRL 1970)	25	24	24	28	28	20	28	25	27	27	29	29	29	25	27	20	21	25	26	25	24	24	28	29	29	29	23	24	24	31	29	30	30	30	29	29	29	22	25	25	17	17	25	29	29	22	26	25	20
Chaetomium thermophilum (strain DSM 1495 / CBS 144.50 / IMI 039719)	25	25	25	29	29	18	29	26	29	29	30	30	30	25	27	20	20	25	27	24	25	26	29	29	30	29	25	25	25	30	29	29	30	30	29	29	30	21	25	26	17	18	26	30	31	23	28	25	18
Chlamydomonas reinhardtii	23	23	24	25	25	18	26	24	26	25	26	26	26	25	25	18	19	24	24	23	25	26	27	26	26	25	22	22	23	26	26	26	26	27	25	25	26	20	23	28	17	19	25	26	26	23	23	23	18
Chlorella variabilis	21	22	22	25	24	16	26	22	25	25	24	24	24	25	24	17	18	23	23	22	25	25	26	25	26	25	22	22	23	25	24	24	26	26	24	25	25	19	22	27	17	20	24	25	25	23	23	22	17
Ciona intestinalis	40	40	39	24	24	29	23	22	23	22	23	23	23	24	34	33	33	36	41	40	24	25	25	23	22	23	31	20	20	24	24	24	24	25	23	23	24	36	39	22	12	15	23	22	23	19	21	40	29
Ciona savignyi	40	40	41	24	24	28	23	22	23	24	24	24	24	24	35	32	32	36	41	41	26	26	26	24	24	24	32	21	21	24	24	25	25	25	24	24	25	35	40	23	13	16	25	23	24	20	22	39	28
Claviceps purpurea (strain 20.1)	25	24	25	29	28	18	30	27	29	29	30	31	31	25	26	19	19	25	26	25	25	25	29	29	30	29	23	26	24	29	29	30	29	30	29	29	29	20	25	25	17	19	27	29	32	23	29	25	18
Clavispora lusitaniae (strain ATCC 42720)	23	23	23	26	25	15	26	24	25	27	26	26	26	23	24	17	17	23	23	23	23	24	25	25	27	26	23	26	28	27	26	27	25	26	26	26	25	18	23	23	18	20	25	25	26	24	27	22	16
Clonorchis sinensis	35	34	35	26	25	25	23	22	23	23	23	23	23	24	32	28	27	33	35	35	25	25	25	24	24	24	30	21	21	24	23	24	24	24	24	24	24	29	34	23	14	16	24	24	25	20	22	33	25
Coccidioides immitis (strain RS)	25	25	25	27	27	19	30	29	31	31	32	32	32	25	26	19	20	25	25	24	26	25	29	30	31	30	23	24	25	31	29	30	30	30	29	30	30	21	26	25	17	18	26	28	29	23	28	25	19
Coccidioides posadasii (strain C735)	25	24	25	28	27	18	32	30	32	32	33	33	33	25	26	19	19	25	25	24	26	25	30	31	31	31	24	25	25	32	30	30	31	30	30	31	30	20	25	25	17	18	26	28	29	23	29	25	18
Coccidioides posadasii (strain RMSCC 757 / Silveira)	25	24	25	28	27	18	31	29	31	31	33	33	32	25	26	19	19	25	25	24	26	25	30	30	31	30	24	24	25	32	29	30	30	30	30	30	30	20	25	25	16	18	26	28	28	23	28	25	18
Cochliobolus heterostrophus (strain C4 / ATCC 48331 / race T)	26	26	26	29	29	20	29	27	29	29	30	31	30	26	27	21	22	26	28	26	26	27	30	30	31	29	24	23	24	31	29	29	29	29	29	28	30	23	25	27	17	18	27	31	29	23	28	26	20
Cochliobolus heterostrophus (strain C5 / ATCC 48332 / race O)	25	26	25	28	28	20	29	27	28	29	31	31	31	26	27	21	22	26	27	26	26	27	29	30	31	29	24	24	24	31	29	29	29	29	29	28	30	23	25	27	17	18	27	31	29	23	28	25	20
Cochliobolus sativus (strain ND90Pr / ATCC 201652)	25	26	25	29	29	20	30	28	30	29	30	30	30	25	28	21	21	26	27	25	26	26	30	31	31	30	24	24	24	31	29	29	30	29	29	28	30	22	25	26	17	18	27	31	29	23	28	25	20
Colletotrichum gloeosporioides (strain Cg-14)	24	24	24	26	27	20	27	25	27	27	28	28	29	24	26	21	21	24	26	24	25	25	29	27	29	29	23	24	24	29	28	29	29	30	28	28	28	22	24	25	17	18	26	27	28	23	27	25	20
Colletotrichum gloeosporioides (strain Nara gc5)	24	24	25	26	27	20	27	25	27	26	28	28	28	25	26	21	21	24	26	24	25	24	28	27	29	29	23	24	23	29	29	29	29	29	29	29	29	22	24	25	16	17	24	28	29	23	27	25	20
Colletotrichum graminicola (strain M1.001 / M2 / FGSC 10212)	26	25	25	28	28	20	30	28	30	28	30	29	30	26	26	21	22	25	26	25	26	25	29	30	30	29	24	24	25	30	29	30	30	29	29	29	31	22	26	25	17	18	27	30	31	22	28	24	20
Colletotrichum higginsianum (strain IMI 349063)	25	26	26	28	28	20	29	27	29	29	29	29	30	25	26	21	21	25	26	24	25	25	29	30	30	29	23	24	24	30	28	30	30	32	29	29	29	22	25	26	16	18	26	29	30	22	28	25	20
Colletotrichum orbiculare (strain 104-T / ATCC 96160 / CBS 514.97 / LARS 414 / MAFF 240422)	25	25	25	27	28	21	28	27	29	27	29	28	29	25	27	21	21	26	25	24	26	26	29	30	30	29	24	25	25	30	29	30	29	30	29	29	29	23	25	26	16	17	26	29	31	23	28	26	20
Coniosporium apollinis (strain CBS 100218)	26	25	25	30	30	19	30	28	29	29	31	31	31	26	27	20	20	26	27	25	26	27	30	30	31	30	25	25	25	31	29	30	30	30	28	29	30	21	26	27	17	18	27	30	30	23	28	25	19
Coprinopsis cinerea (strain Okayama-7 / 130 / ATCC MYA-4618 / FGSC 9003)	26	27	26	31	31	23	28	26	28	27	29	29	28	26	28	23	24	27	28	26	27	28	30	28	29	28	25	25	24	29	28	29	29	28	28	28	29	24	27	26	17	16	26	27	28	21	25	26	23
Cordyceps militaris (strain CM01)	25	24	25	29	29	19	29	27	30	28	28	29	28	24	26	19	20	24	25	26	25	26	28	29	30	29	23	25	25	29	29	29	29	29	29	29	28	21	26	25	16	17	26	30	38	22	29	25	19
Crassostrea gigas	41	41	42	25	25	36	24	23	24	22	23	23	23	25	36	38	39	38	42	43	26	28	24	24	24	24	31	19	20	24	23	24	24	25	23	23	24	41	42	23	12	14	24	24	23	19	21	40	36
Cricetulus griseus	31	31	32	18	19	80	19	17	19	17	19	19	19	21	30	67	69	29	32	31	24	25	21	19	19	19	21	14	14	20	20	20	20	21	19	19	19	62	30	19	10	9	17	18	20	13	16	30	81
Cryptococcus gattii serotype B (strain WM276 / ATCC MYA-4071)	25	25	25	30	30	18	29	26	28	28	28	29	29	25	27	19	19	26	25	25	26	26	29	29	30	29	25	25	25	29	27	29	28	28	27	27	29	21	26	27	17	18	27	29	28	23	27	24	18
Cryptococcus neoformans var. grubii serotype A (strain H99 / ATCC 208821 / CBS 10515 / FGSC 9487)	26	25	25	30	29	19	29	27	29	28	28	29	29	25	27	20	21	26	25	25	27	26	29	29	30	29	24	24	25	28	28	29	28	28	28	28	28	22	27	26	17	18	28	28	28	23	27	24	19
Cryptococcus neoformans var. neoformans serotype D (strain B-3501A)	25	25	25	29	29	18	28	27	28	28	28	28	29	25	27	19	20	26	25	25	26	26	28	29	30	29	24	25	25	29	28	30	28	29	29	28	28	21	26	27	18	19	28	29	28	23	28	25	18
Cryptococcus neoformans var. neoformans serotype D (strain JEC21 / ATCC MYA-565)	25	25	25	29	29	18	29	27	29	28	29	29	29	25	26	19	19	26	25	25	26	27	28	29	30	29	24	25	24	29	29	30	28	29	28	28	28	21	26	27	18	19	28	28	28	23	27	25	18
Cryptosporidium hominis	18	17	17	22	22	11	21	20	21	20	21	21	21	21	18	12	12	18	18	17	20	20	20	20	22	22	18	22	23	21	20	20	20	21	20	20	22	13	18	21	16	22	21	21	21	23	22	17	10
Cryptosporidium muris (strain RN66)	18	17	17	19	19	11	20	18	19	19	19	19	19	19	17	12	12	17	17	17	18	19	17	18	19	19	17	21	20	19	19	18	18	18	19	19	19	13	17	18	13	21	19	18	18	21	21	18	11
Cryptosporidium parvum (strain Iowa II)	19	19	19	23	22	12	22	22	22	22	22	22	22	22	20	13	13	20	19	19	23	23	22	21	23	22	19	23	22	22	21	21	21	22	21	22	22	14	19	21	16	22	22	21	21	23	23	19	12
Culex quinquefasciatus	43	41	52	26	26	30	25	23	24	24	25	25	25	25	34	33	34	45	50	43	26	28	26	25	25	25	32	20	21	26	26	26	26	27	25	25	26	36	42	24	14	16	24	25	24	20	23	43	31
Dactylellina haptotyla (strain CBS 200.50)	26	25	26	28	28	20	30	27	29	29	29	28	28	25	27	21	22	26	25	26	26	25	35	28	29	30	24	24	24	30	29	28	29	29	29	29	29	22	26	26	17	18	26	29	29	23	27	24	21
Danaus plexippus	44	42	45	25	25	30	23	22	23	23	23	23	24	25	35	33	33	41	45	45	26	27	25	25	25	26	32	21	21	25	24	25	24	24	23	24	24	35	43	23	13	15	24	23	23	20	22	49	30
Danio rerio	35	35	36	21	21	64	20	19	20	19	20	20	20	23	32	66	69	33	36	35	26	26	23	20	21	20	24	15	16	21	21	22	21	22	21	21	21	75	35	19	10	11	19	19	21	14	17	34	65
Daphnia pulex	43	42	44	26	27	33	24	23	25	24	25	25	25	26	37	35	36	39	44	44	27	28	26	25	25	25	31	20	21	26	25	27	25	26	25	25	26	38	42	24	14	16	25	25	25	20	22	42	32
Debaryomyces hansenii (strain ATCC 36239 / CBS 767 / JCM 1990 / NBRC 0083 / IGC 2968)	23	23	23	25	26	16	27	25	27	25	26	26	26	24	24	17	17	23	23	23	24	25	26	27	26	28	24	27	27	27	27	27	26	27	26	27	28	18	24	23	17	20	26	27	26	24	27	23	16
Dictyostelium discoideum	27	27	27	26	27	21	26	25	26	25	27	27	26	27	29	21	22	28	28	27	29	28	28	27	28	27	23	23	23	26	26	27	27	28	26	26	26	23	27	25	17	18	27	26	26	24	25	25	21
Dictyostelium fasciculatum (strain SH3)	26	27	27	27	27	22	26	24	26	26	27	27	27	26	28	23	23	26	27	26	28	28	27	26	27	26	23	23	23	26	27	27	28	28	27	27	27	24	27	25	16	18	26	26	25	23	25	25	22
Dictyostelium purpureum	27	27	28	27	27	21	26	25	26	26	26	26	26	26	28	22	22	27	27	27	27	27	27	25	26	26	24	22	23	25	26	27	26	27	25	25	26	23	27	24	16	18	27	24	26	25	25	25	21
Drosophila ananassae	44	42	46	25	25	32	25	24	25	24	25	25	25	25	36	35	35	41	47	45	27	27	26	26	26	25	32	21	21	26	25	26	26	27	25	25	26	37	44	24	14	16	26	24	25	20	22	44	32
Drosophila erecta	44	42	46	26	27	31	25	24	25	24	25	25	25	25	35	34	34	41	47	45	27	28	26	26	26	25	32	20	21	26	25	26	26	27	25	26	26	36	44	24	14	16	26	25	25	20	23	43	31
Drosophila grimshawi	43	41	45	25	26	31	24	22	24	23	25	25	26	26	35	33	33	41	46	45	26	26	26	25	24	25	32	20	21	26	25	26	26	27	25	25	25	36	44	23	13	15	26	24	25	20	22	43	31
Drosophila melanogaster	44	42	46	25	26	32	25	23	25	24	25	25	25	26	36	34	34	41	47	45	27	28	26	25	25	25	32	20	22	26	25	26	26	26	25	25	26	36	44	23	14	16	26	25	25	20	23	43	32
Drosophila mojavensis	43	42	45	26	26	32	26	24	25	25	26	25	25	26	37	34	34	42	47	44	27	27	26	25	25	25	32	21	21	26	26	27	26	27	25	26	26	36	43	24	13	16	25	25	25	20	23	43	31
Drosophila persimilis	42	40	43	26	26	31	25	23	25	24	26	26	26	26	36	33	34	39	45	43	27	28	27	26	26	26	31	21	21	27	25	26	27	27	25	25	26	35	42	24	14	16	25	25	26	20	23	41	31
Drosophila pseudoobscura pseudoobscura	43	43	45	26	26	32	25	23	25	24	26	26	26	26	37	34	35	40	46	45	27	28	28	25	26	26	31	20	21	27	26	27	27	28	25	25	27	37	43	24	14	16	25	25	26	20	23	42	32
Drosophila sechellia	43	41	45	25	26	30	25	23	24	24	25	25	25	26	36	33	33	40	47	43	27	27	26	26	26	25	32	20	22	26	25	27	26	27	25	25	26	35	42	25	14	16	26	24	25	20	22	41	30
Drosophila simulans	40	39	43	25	26	28	25	23	24	24	25	25	25	25	34	31	31	38	43	41	27	26	26	26	26	25	32	21	22	26	25	27	27	27	25	25	26	33	41	24	14	16	27	25	26	20	23	39	28
Drosophila virilis	44	41	47	26	26	31	25	23	25	24	25	25	26	25	35	34	34	41	47	45	27	28	27	25	25	25	32	20	22	27	26	27	27	28	25	26	26	36	43	24	14	15	26	25	25	20	23	43	31
Drosophila willistoni	44	43	47	27	27	32	24	23	24	24	25	25	25	25	36	35	35	42	48	44	27	28	27	26	25	26	32	20	21	26	25	26	26	26	25	25	26	38	44	24	14	16	25	24	25	20	23	44	33
Drosophila yakuba	44	41	46	26	26	31	25	24	25	24	25	25	25	26	35	34	34	41	47	45	27	28	25	26	25	26	32	21	22	26	25	26	26	26	25	25	26	36	43	24	14	15	26	24	26	20	23	42	31
Echinococcus multilocularis	35	35	36	25	25	24	25	24	26	24	25	25	25	25	34	26	26	34	36	35	26	26	25	25	25	25	31	21	22	25	25	26	25	25	25	25	26	28	36	23	15	16	25	26	24	21	23	35	24
Ectocarpus siliculosus	26	26	26	26	27	23	27	25	27	25	27	27	27	26	28	23	24	27	27	25	28	28	28	26	27	27	22	22	22	27	26	27	26	28	27	27	28	25	27	29	16	17	24	25	28	22	23	26	24
Edhazardia aedis (strain USNM 41457)	12	13	12	14	14	7	14	14	14	15	14	14	14	13	12	8	8	12	12	12	12	12	13	14	14	15	13	16	16	14	14	14	14	14	15	15	14	8	12	13	13	16	15	14	13	17	16	12	7
Eimeria acervulina	20	21	21	23	23	17	25	23	24	23	24	24	24	23	22	17	18	22	21	21	24	25	24	24	24	24	19	22	21	24	23	25	25	26	23	23	24	19	21	24	17	19	20	23	24	22	22	21	17
Emericella nidulans (strain FGSC A4 / ATCC 38163 / CBS 112.46 / NRRL 194 / M139)	25	24	24	27	27	19	29	27	29	29	30	30	30	25	26	20	20	25	25	25	25	25	28	30	31	30	24	24	25	33	32	33	32	32	33	33	34	21	26	24	17	18	27	29	30	22	27	24	19
Encephalitozoon cuniculi (strain GB-M1)	10	9	9	12	12	5	11	11	11	12	11	11	12	10	10	6	6	9	9	9	10	10	11	11	12	12	10	14	14	11	11	12	11	11	11	12	12	6	9	11	9	14	13	11	12	13	13	10	5
Encephalitozoon hellem (strain ATCC 50504)	9	9	9	12	11	5	11	12	12	12	11	11	11	11	9	5	5	10	9	9	10	10	10	12	11	12	10	14	14	11	12	11	12	11	12	12	11	6	10	11	10	15	13	12	12	14	13	10	5
Encephalitozoon intestinalis (strain ATCC 50506)	10	10	10	13	13	5	12	12	12	12	12	12	12	11	10	6	6	10	10	10	11	10	12	12	13	13	11	16	16	13	13	12	13	13	13	13	12	6	10	12	11	16	13	12	12	16	14	10	5
Encephalitozoon romaleae (strain SJ-2008)	9	9	9	11	11	5	12	11	11	12	11	11	11	11	9	5	5	10	9	9	10	9	11	10	12	11	10	14	14	11	12	11	11	11	11	11	12	6	9	12	10	14	12	11	11	15	13	9	5
Endocarpon pusillum (strain Z07020 / HMAS-L-300199)	25	25	26	27	27	19	29	26	28	28	30	30	30	25	26	20	20	25	25	24	26	24	29	28	30	29	23	24	24	31	29	30	29	29	29	29	30	21	25	25	17	17	26	29	28	22	27	24	19
Entamoeba dispar (strain ATCC PRA-260 / SAW760)	18	18	18	20	19	11	19	19	19	20	19	20	20	20	19	13	13	18	18	18	20	19	19	19	20	20	19	21	22	20	20	19	19	20	20	20	20	14	18	19	16	18	20	20	19	22	19	17	11
Entamoeba histolytica	18	19	19	20	20	12	20	20	20	21	19	19	20	20	19	13	13	18	18	18	19	19	20	19	20	20	19	21	21	21	20	20	20	20	20	20	21	14	19	19	16	18	21	21	19	22	20	18	12
Entamoeba nuttalli (strain P19)	17	17	17	18	18	10	19	19	19	19	18	18	19	18	18	12	12	17	17	17	17	17	18	18	19	18	18	20	19	19	19	19	18	18	19	18	19	12	17	17	15	18	19	20	17	22	18	16	10
Enterocytozoon bieneusi (strain H348)	7	7	7	9	8	3	9	9	9	9	9	9	9	9	7	4	4	7	7	7	8	8	9	9	9	9	8	11	10	9	9	9	9	9	9	9	9	4	7	8	9	10	9	9	8	11	10	7	4
Equus caballus	30	30	31	18	19	90	18	17	18	17	19	18	19	21	29	69	71	28	31	30	24	24	21	18	19	18	20	13	13	19	19	20	19	20	19	19	19	63	30	18	9	9	17	17	19	12	15	29	90
Eremothecium cymbalariae (strain CBS 270.75 / DBVPG 7215 / KCTC 17166 / NRRL Y-17582)	21	21	20	26	26	13	26	24	25	26	24	24	24	22	22	14	15	21	22	21	22	23	24	23	25	26	21	33	35	25	24	24	23	24	26	25	24	15	22	22	16	21	25	25	25	23	27	21	13
Eutypa lata (strain UCR-EL1)	26	24	25	28	28	18	29	27	28	29	31	31	31	23	27	19	19	26	27	25	26	26	30	31	31	31	24	25	24	29	29	29	29	29	29	29	29	20	26	26	18	19	27	29	29	23	29	24	18
Exophiala dermatitidis (strain ATCC 34100 / CBS 525.76 / NIH/UT8656)	26	25	25	29	29	20	30	28	30	29	30	30	29	25	28	21	21	26	26	25	25	25	30	29	30	29	25	26	26	31	30	30	30	30	29	30	29	21	25	25	17	18	27	30	29	23	29	25	20
Felis catus	30	30	30	18	19	92	18	17	18	17	19	18	19	21	29	69	71	28	31	29	24	25	21	18	18	18	20	13	14	19	19	20	19	21	19	19	19	63	29	18	9	9	16	18	19	12	15	28	91
Fibroporia radiculosa (strain TFFH 294)	25	24	24	30	30	19	27	25	26	26	27	27	27	25	26	20	20	24	24	25	25	25	27	28	28	28	24	24	24	28	27	27	27	27	27	28	27	21	25	26	16	18	26	27	27	23	26	23	19
Ficedula albicollis	33	32	33	20	20	71	19	18	19	18	20	20	20	22	31	81	76	31	34	33	25	25	22	19	20	19	23	14	15	20	21	21	21	21	20	20	20	67	33	18	10	10	17	18	20	14	16	32	72
Fomitopsis pinicola (strain FP-58527)	26	25	25	30	31	20	28	27	28	27	28	28	28	26	27	21	21	26	25	26	27	27	28	28	29	28	24	23	24	28	27	29	29	29	28	28	29	22	27	27	16	17	26	28	28	21	27	24	20
Fusarium oxysporum f. sp. cubense (strain race 1)	26	25	25	26	27	20	28	26	28	28	28	28	29	25	27	22	22	26	26	26	26	26	30	28	29	29	23	24	25	31	29	29	29	30	29	29	29	23	26	26	16	18	26	28	32	22	28	25	21
Fusarium oxysporum f. sp. cubense (strain race 4)	24	24	24	26	27	20	28	26	27	28	26	27	27	24	26	21	21	24	25	25	23	24	28	27	28	28	23	22	23	29	28	28	28	29	28	28	27	22	25	25	17	18	25	27	30	21	26	24	20
Fusarium oxysporum f. sp. lycopersici (strain 4287 / CBS 123668 / FGSC 9935 / NRRL 34936)	25	25	25	27	27	20	27	26	27	27	28	28	28	24	26	21	21	26	25	25	26	26	30	27	29	29	24	24	25	29	29	29	28	29	29	29	29	22	26	25	16	18	25	27	31	22	27	26	20
Fusarium oxysporum (strain Fo5176)	26	26	26	27	27	22	27	25	27	27	28	28	29	25	26	23	23	26	26	26	27	26	30	28	29	29	24	23	24	30	29	30	29	30	30	29	29	23	27	25	16	17	26	28	32	22	27	26	22
Fusarium pseudograminearum (strain CS3096)	26	26	27	28	28	21	28	26	28	28	29	29	29	24	27	22	22	27	27	26	26	26	30	29	30	30	24	24	24	30	28	30	29	29	28	28	29	24	26	25	17	18	25	30	30	22	27	26	21
Gaeumannomyces graminis var. tritici (strain R3-111a-1)	26	25	26	28	29	21	29	27	28	29	29	29	29	25	28	22	22	25	26	25	26	27	30	31	31	30	24	24	25	31	30	31	30	31	30	30	30	22	27	27	17	18	27	29	31	22	28	25	21
Gallus gallus	33	32	33	19	20	71	19	18	19	18	20	19	20	22	31	83	76	31	34	33	24	25	22	19	20	19	23	14	15	20	21	21	20	21	20	20	19	67	33	19	10	10	18	19	20	13	16	31	72
Gasterosteus aculeatus	36	35	36	21	22	61	21	19	21	19	21	21	21	23	33	64	67	33	37	36	26	26	23	21	21	21	25	16	16	21	22	22	22	23	21	22	21	73	35	20	10	11	20	20	22	15	18	34	62
Giardia intestinalis	18	18	18	20	19	15	19	18	19	18	19	19	19	20	18	16	16	17	18	18	21	20	19	19	19	20	17	19	20	20	20	19	19	20	20	20	20	16	19	21	14	16	18	19	19	20	18	17	15
Giardia intestinalis (strain ATCC 50581 / GS clone H7)	15	16	16	18	19	11	18	17	18	18	18	18	18	18	16	12	12	15	16	16	19	17	17	17	18	18	16	18	19	18	19	18	17	18	18	19	19	13	16	18	14	17	19	18	18	20	17	16	11
Giardia intestinalis (strain ATCC 50803 / WB clone C6)	16	17	16	19	18	12	19	18	18	18	18	18	18	18	17	13	13	17	17	16	19	19	18	18	19	18	16	19	19	19	19	18	18	18	19	19	19	14	16	19	13	17	17	19	18	20	18	16	12
Giardia intestinalis (strain P15)	16	16	16	19	19	12	18	17	18	18	18	19	19	19	17	13	13	17	17	17	18	19	18	19	19	19	16	18	19	18	19	19	19	19	18	18	19	13	17	19	14	17	18	18	19	20	18	16	12
Gibberella fujikuroi (strain CBS 195.34 / IMI 58289 / NRRL A-6831)	27	26	26	28	28	22	29	27	29	28	28	29	29	26	28	23	23	26	26	26	26	27	31	29	29	30	24	24	24	31	30	30	30	31	29	30	30	24	27	25	16	19	27	28	33	23	29	26	22
Gibberella zeae	26	25	26	28	28	21	29	27	29	28	29	29	29	25	28	22	23	26	26	25	26	27	30	29	30	31	24	24	25	30	28	30	30	30	29	29	29	24	27	25	17	18	25	29	31	23	28	26	21
Gibberella zeae (strain PH-1 / ATCC MYA-4620 / FGSC 9075 / NRRL 31084)	25	25	26	28	28	21	29	27	28	28	28	29	28	25	27	21	22	26	26	25	25	27	30	29	30	31	24	24	25	29	29	30	29	29	29	28	29	23	26	25	17	19	25	29	31	23	28	26	20
Glarea lozoyensis (strain ATCC 20868 / MF5171)	27	26	25	27	27	21	28	25	28	27	28	28	28	25	27	22	21	26	27	26	25	26	28	28	29	29	24	24	25	30	29	29	28	29	29	29	29	22	26	24	16	18	26	28	29	22	28	25	21
Glarea lozoyensis (strain ATCC 74030 / MF5533)	22	22	22	25	24	14	27	24	26	26	25	26	26	22	22	16	16	23	22	22	22	23	25	26	28	27	22	24	25	27	26	26	26	26	27	27	27	16	22	22	16	19	24	26	26	22	28	21	14
Glycine max	27	28	28	27	27	27	27	24	25	25	25	26	25	30	28	27	27	28	28	27	33	32	28	26	25	25	24	21	22	26	26	26	25	27	26	26	26	28	28	24	15	17	24	25	25	21	23	27	27
Gorilla gorilla gorilla	30	29	30	18	19	90	18	17	18	17	19	18	18	21	29	67	69	28	31	29	24	24	21	18	19	18	20	13	13	19	19	20	19	21	19	19	19	62	29	18	9	9	16	17	19	12	15	28	90
Gregarina niphandrodes	18	18	18	20	20	13	20	20	20	20	21	21	20	20	19	13	14	18	18	17	21	21	21	21	21	22	18	21	23	21	21	21	20	20	20	21	22	15	18	21	16	19	20	21	20	20	19	18	13
Grosmannia clavigera (strain kw1407 / UAMH 11150)	25	25	25	29	29	19	29	26	28	28	30	30	30	25	26	20	21	25	26	25	26	26	30	30	31	30	24	26	25	32	31	30	31	31	31	31	30	21	26	26	17	18	26	30	31	23	29	24	19
Harpegnathos saltator	54	43	44	26	25	30	24	23	24	23	25	25	25	25	35	33	34	40	45	53	26	27	25	24	25	25	31	21	21	25	25	26	25	26	24	24	24	36	55	23	13	15	26	23	24	20	22	44	30
Helobdella robusta	41	40	41	26	25	31	25	23	25	24	25	25	25	26	37	34	34	38	41	42	26	28	25	24	24	24	31	21	21	25	25	26	25	26	25	25	25	36	41	23	13	15	25	25	24	20	23	39	31
Heterocephalus glaber	30	30	31	18	19	88	18	17	19	17	19	19	19	21	29	69	71	29	31	30	24	25	21	18	19	18	21	14	14	19	19	20	19	21	19	19	19	63	30	18	9	9	17	17	20	12	15	29	88
Homo sapiens	29	29	30	18	19	93	18	17	18	17	19	18	18	21	29	67	70	28	30	29	24	24	21	18	18	18	20	13	13	19	19	20	19	21	19	19	19	62	29	18	9	9	16	17	19	12	15	28	94
Hordeum vulgare var. distichum	25	25	25	24	25	22	25	23	25	24	25	25	25	28	27	22	23	25	25	25	30	29	27	25	26	25	23	21	21	26	26	26	27	27	26	26	26	23	25	25	15	17	23	24	24	22	23	24	22
Hyaloperonospora arabidopsidis (strain Emoy2)	24	23	23	25	25	17	25	23	24	24	24	25	25	24	23	18	18	23	24	24	24	24	25	23	24	24	22	22	22	25	24	25	24	24	24	24	25	19	23	23	15	19	25	23	25	24	24	22	17
Hymenolepis microstoma	35	34	36	26	26	24	24	22	24	23	25	24	25	25	33	26	27	33	35	35	26	26	26	24	24	25	31	21	22	26	25	26	25	25	25	25	26	28	35	22	15	17	26	25	25	22	23	34	24
Hypocrea atroviridis (strain ATCC 20476 / IMI 206040)	25	25	25	28	28	19	29	27	30	29	29	29	29	25	26	20	21	24	25	25	26	26	29	29	31	30	24	24	25	31	30	30	29	29	29	30	29	21	25	26	16	18	27	28	31	21	29	24	19
Hypocrea jecorina (strain QM6a)	25	24	24	28	28	18	30	28	30	29	30	30	30	24	26	19	20	25	25	25	25	27	29	30	31	30	24	25	25	31	30	29	29	30	31	30	30	20	25	26	18	19	27	31	32	23	29	24	18
Hypocrea virens (strain Gv29-8 / FGSC 10586)	25	24	24	27	27	19	28	26	29	28	28	28	29	24	25	20	21	25	25	25	25	25	29	29	29	29	23	24	25	29	29	31	30	31	28	28	28	21	25	26	17	19	26	29	31	21	28	24	19
Ichthyophthirius multifiliis (strain G5)	18	20	19	20	20	11	20	19	20	20	20	20	20	19	19	13	13	18	18	19	20	20	20	20	20	21	21	22	22	21	21	19	19	19	21	21	21	13	19	21	14	21	22	20	20	23	22	19	11
Ixodes scapularis	40	40	41	25	25	29	24	22	23	23	23	24	23	24	34	31	32	37	42	42	24	25	25	23	23	23	31	19	20	25	25	24	24	24	24	24	25	34	40	22	13	15	25	24	24	19	21	40	28
Kazachstania africana (strain ATCC 22294 / BCRC 22015 / CBS 2517 / CECT 1963 / NBRC 1671 / NRRL Y-8276)	23	22	22	27	26	14	26	24	25	26	25	26	26	24	23	16	16	22	22	22	24	24	25	25	26	27	22	30	30	27	26	27	26	26	26	27	27	17	22	23	16	21	26	26	25	25	27	22	14
Kazachstania naganishii (strain ATCC MYA-139 / BCRC 22969 / CBS 8797 / CCRC 22969 / KCTC 17520 / NBRC 10181 / NCYC 3082)	22	21	22	26	26	14	26	24	25	25	25	25	25	23	22	16	15	22	22	22	22	22	25	24	26	25	22	28	28	27	24	26	25	24	24	25	25	17	23	23	17	21	26	25	25	24	26	22	14
Kluyveromyces lactis (strain ATCC 8585 / CBS 2359 / DSM 70799 / NBRC 1267 / NRRL Y-1140 / WM37)	21	22	22	25	25	14	26	25	26	25	25	24	25	22	22	15	16	22	22	22	24	24	25	26	27	27	22	30	30	26	25	25	25	25	25	26	26	17	21	24	17	20	26	26	25	25	26	22	14
Komagataella pastoris (strain ATCC 76273 / CBS 7435 / CECT 11047 / NRRL Y-11430 / Wegner 21-1)	22	22	22	25	26	14	25	24	25	26	25	25	26	23	23	16	16	22	22	23	23	23	26	25	26	27	22	27	29	25	26	26	26	27	26	25	26	17	23	23	18	20	26	26	26	24	27	22	14
Komagataella pastoris (strain GS115 / ATCC 20864)	22	21	22	25	26	14	25	24	25	25	25	25	25	23	23	16	16	22	22	23	23	23	26	25	25	27	22	27	28	25	25	26	26	26	25	25	26	17	23	23	17	20	26	25	25	25	26	21	14
Laccaria bicolor (strain S238N-H82 / ATCC MYA-4686)	25	25	26	31	32	21	28	26	27	27	28	28	28	25	27	21	22	25	25	26	26	26	28	27	28	27	23	23	23	28	27	27	28	28	27	27	28	23	26	24	16	17	25	27	28	22	26	24	21
Lachancea thermotolerans (strain ATCC 56472 / CBS 6340 / NRRL Y-8284)	22	22	23	25	26	15	26	25	26	26	26	26	26	23	23	16	16	22	23	23	23	23	26	25	27	26	22	29	30	27	25	28	27	27	26	26	27	17	24	23	17	20	25	27	26	23	26	23	15
Latimeria chalumnae	34	33	34	20	21	67	20	18	20	18	20	20	20	22	31	70	73	31	35	34	25	26	22	19	20	20	23	15	15	20	21	21	20	21	20	20	20	70	34	19	10	10	18	19	21	14	17	32	68
Leishmania braziliensis	21	20	19	23	23	17	23	22	23	22	23	22	22	23	22	18	18	21	22	20	24	23	22	23	23	23	21	20	21	24	22	22	22	23	22	22	23	19	22	23	15	18	22	22	23	20	20	20	17
Leishmania donovani (strain BPK282A1)	20	20	19	23	23	17	23	22	23	22	22	22	22	22	21	17	17	20	20	19	23	22	22	23	22	22	20	20	20	22	21	22	22	22	21	21	23	18	20	23	15	17	21	22	23	21	20	19	17
Leishmania infantum	20	21	19	23	23	17	23	22	23	23	22	22	22	22	22	17	18	21	20	19	24	23	23	23	22	22	19	20	20	23	22	22	22	23	22	22	23	19	20	23	15	16	22	22	23	20	20	20	17
Leishmania major	21	20	20	23	24	17	22	21	22	22	23	22	22	23	22	17	18	20	21	20	23	23	23	23	22	23	20	20	20	22	22	22	22	22	21	22	22	18	20	23	15	17	21	23	24	20	20	20	17
Leishmania mexicana (strain MHOM/GT/2001/U1103)	20	21	21	23	23	17	22	21	22	22	22	23	23	23	22	17	17	21	21	19	23	22	22	23	23	22	20	20	20	23	21	22	22	22	21	21	23	18	20	23	15	18	21	22	23	21	20	20	17
Lepisosteus oculatus	34	33	35	20	21	66	20	18	20	19	20	20	20	23	32	69	71	32	35	34	25	25	22	20	21	20	24	15	15	20	21	21	21	22	21	21	21	72	34	19	10	10	18	19	21	14	16	33	67
Leptosphaeria maculans (strain JN3 / isolate v23.1.3 / race Av1-4-5-6-7-8)	25	25	24	28	29	20	28	26	28	27	30	30	30	25	26	20	21	24	25	25	26	26	30	29	29	30	23	24	24	30	29	29	30	30	29	29	30	21	25	26	17	17	27	31	29	22	27	25	20
Loa loa	37	35	37	25	25	23	24	23	24	24	24	24	24	25	33	26	26	35	36	37	25	25	25	24	24	25	36	22	22	25	23	25	25	25	24	24	25	28	36	22	13	16	25	25	24	21	24	37	23
Lodderomyces elongisporus (strain ATCC 11503 / CBS 2605 / JCM 1781 / NBRC 1676 / NRRL YB-4239)	23	23	24	27	26	16	26	25	26	26	25	25	25	24	24	17	18	24	23	23	25	26	27	28	28	27	21	27	27	27	26	27	27	27	26	26	27	19	23	24	19	20	27	27	26	25	26	22	16
Loxodonta africana	30	30	31	18	19	90	18	17	18	17	19	19	19	21	29	69	72	28	31	29	24	25	21	18	19	18	20	13	14	19	20	20	19	21	19	19	19	63	29	18	9	9	17	17	20	12	15	29	91
Macaca fascicularis	30	30	30	18	19	85	18	17	18	17	18	18	19	21	29	66	67	28	31	29	24	25	21	18	18	18	21	13	14	19	19	20	19	21	19	19	19	61	29	18	9	9	17	17	19	12	15	29	85
Macaca mulatta	30	29	30	18	19	90	18	17	18	17	19	18	18	21	29	67	69	28	30	29	24	24	21	18	18	18	20	13	13	19	19	20	19	21	19	19	19	62	29	18	9	9	16	17	19	12	15	28	90
Macrophomina phaseolina (strain MS6)	26	25	25	27	27	20	30	27	29	29	29	28	29	25	27	20	21	26	26	25	25	26	29	30	30	29	24	24	24	30	29	30	30	30	29	29	29	22	26	25	17	18	26	30	29	23	27	25	20
Magnaporthe oryzae (strain 70-15 / ATCC MYA-4617 / FGSC 8958)	25	25	26	29	28	20	29	27	28	28	30	30	30	25	27	20	21	24	26	25	25	27	31	30	30	30	23	25	25	31	28	29	30	30	28	28	29	22	25	26	17	18	27	28	30	23	29	25	20
Magnaporthe oryzae (strain P131)	25	25	26	29	28	20	29	27	29	28	30	30	30	25	27	21	22	25	26	25	25	27	31	30	30	29	24	24	24	31	29	29	30	30	29	29	29	22	26	26	17	18	27	28	30	23	28	25	20
Magnaporthe oryzae (strain Y34)	24	25	26	29	29	20	29	27	29	28	29	30	30	25	27	20	21	25	26	25	25	27	30	30	30	29	24	25	25	31	29	29	30	30	28	29	29	22	25	27	17	19	27	28	31	23	28	25	20
Magnaporthe poae (strain ATCC 64411 / 73-15)	24	24	25	28	28	19	28	27	28	27	29	29	29	25	27	20	20	25	25	24	25	26	30	28	28	29	23	24	25	30	28	30	30	30	28	29	28	21	24	26	18	18	26	29	30	22	28	23	19
Malassezia globosa (strain ATCC MYA-4612 / CBS 7966)	22	22	22	27	26	14	25	23	25	26	26	26	25	23	23	15	16	22	22	22	22	23	25	25	26	26	22	24	25	26	24	26	26	26	24	24	26	16	22	24	17	20	26	25	25	22	26	21	14
Malassezia sympodialis (strain ATCC 42132)	20	19	19	25	24	12	24	23	24	24	24	24	24	22	21	13	13	19	20	20	21	21	25	25	25	25	21	26	25	25	24	25	25	25	24	24	25	14	20	23	17	20	25	26	25	24	25	19	12
Marssonina brunnea f. sp. multigermtubi (strain MB_m1)	27	25	26	29	28	20	29	28	30	29	30	30	29	25	27	21	22	26	27	26	26	26	29	30	31	29	24	25	25	31	30	30	30	31	29	29	30	22	27	26	16	18	27	29	30	22	29	26	20
Megaselia scalaris	30	29	30	23	22	17	21	20	20	21	20	21	21	21	25	20	20	30	31	31	21	22	21	22	21	22	25	20	20	21	21	21	21	21	21	21	20	21	30	19	15	17	22	21	20	20	20	29	17
Melampsora larici-populina (strain 98AG31 / pathotype 3-4-7)	27	26	25	28	28	21	28	27	28	27	27	27	27	25	25	21	21	25	25	26	26	26	27	27	27	28	23	23	25	28	27	29	29	29	27	27	28	23	26	25	16	19	26	26	27	22	26	24	21
Meleagris gallopavo	33	32	33	19	20	69	19	17	19	18	19	19	19	22	30	82	74	31	34	33	24	25	21	19	19	19	23	14	14	19	20	20	20	21	20	20	19	65	33	18	10	10	18	18	20	13	16	31	69
Metarhizium acridum (strain CQMa 102)	25	24	25	28	28	18	28	26	28	28	29	29	29	25	26	19	20	26	25	24	25	24	29	28	30	29	23	25	26	31	29	30	29	29	29	29	29	20	25	26	17	19	25	29	31	23	28	24	18
Metarhizium anisopliae (strain ARSEF 23 / ATCC MYA-3075)	26	25	25	28	28	19	29	27	29	29	31	30	31	25	26	20	20	25	24	25	26	25	29	29	31	30	23	24	25	30	30	30	29	29	29	30	29	21	25	26	17	19	26	28	32	22	29	24	19
Meyerozyma guilliermondii (strain ATCC 6260 / CBS 566 / DSM 6381 / JCM 1539 / NBRC 10279 / NRRL Y-324)	22	22	22	25	25	15	26	24	26	25	25	25	25	24	24	16	16	22	22	22	24	24	26	26	26	27	23	28	28	27	27	26	26	26	27	28	27	17	22	23	17	20	26	26	26	24	25	22	15
Microbotryum violaceum (strain p1A1 Lamole)	26	26	26	30	29	20	29	26	28	28	30	30	30	28	27	20	21	27	27	25	27	28	29	29	29	29	25	26	25	30	29	30	29	31	29	29	30	22	27	27	18	18	27	29	29	24	27	26	20
Micromonas pusilla (strain CCMP1545)	24	24	24	26	27	18	27	26	27	26	28	28	28	27	26	19	19	25	25	24	27	27	27	27	28	27	23	23	24	26	25	26	27	27	26	26	27	21	24	28	18	19	26	26	26	23	26	24	18
Micromonas sp. (strain RCC299 / NOUM17)	23	23	23	26	26	17	26	23	25	26	26	26	26	27	24	19	19	24	24	23	27	27	26	25	27	26	22	23	24	25	26	26	27	27	26	26	26	20	24	26	18	19	24	25	26	24	22	24	17
Mixia osmundae (strain CBS 9802 / IAM 14324 / JCM 22182 / KY 12970)	24	23	25	29	29	18	29	27	28	28	28	28	28	25	26	19	20	24	26	24	26	26	27	27	30	28	24	24	24	28	27	28	28	28	27	28	28	21	25	27	16	19	25	27	28	22	26	24	18
Moniliophthora perniciosa (strain FA553 / isolate CP02)	18	18	18	24	24	12	21	20	20	21	21	21	21	19	19	13	13	18	18	17	20	19	21	21	22	21	19	21	21	23	21	21	21	21	22	22	22	14	18	20	16	17	21	21	23	20	21	17	12
Moniliophthora roreri (strain MCA 2997)	26	26	26	31	32	22	28	26	28	27	28	28	27	26	29	23	23	26	27	25	26	26	30	28	29	28	24	23	24	28	28	28	28	28	28	28	28	24	27	27	18	17	26	28	28	22	26	26	22
Monodelphis domestica	31	31	32	19	20	82	19	18	19	18	19	19	19	22	30	72	75	29	32	31	24	25	21	18	19	19	21	14	14	20	20	20	20	21	19	19	19	66	31	19	10	10	17	18	20	13	15	30	83
Monosiga brevicollis	29	29	29	26	26	21	26	24	26	26	26	26	26	24	31	22	23	28	29	29	25	26	27	27	27	27	26	23	24	28	26	27	26	27	26	26	26	24	29	26	16	18	26	26	26	22	25	29	21
Mucor circinelloides f. circinelloides (strain 1006PhL)	29	28	29	28	29	21	28	26	28	27	29	29	30	26	29	23	23	28	29	28	28	28	28	28	29	30	25	25	26	28	29	29	30	29	28	29	28	25	29	25	17	19	29	30	28	23	28	27	21
Mus musculus	30	30	31	18	19	91	18	17	19	17	19	18	19	21	29	70	73	28	31	29	24	25	21	18	19	18	20	13	14	19	19	20	19	21	19	19	19	64	30	18	9	9	17	17	19	12	15	29	92
Musa acuminata subsp. malaccensis	24	26	26	25	25	24	26	24	25	25	25	25	26	30	27	23	24	26	26	25	31	30	26	25	26	25	23	22	22	26	25	26	26	27	26	26	27	25	26	25	15	17	25	23	26	22	23	25	24
Mustela putorius furo	30	30	30	18	19	91	18	17	19	17	19	18	19	21	29	68	71	28	31	29	24	25	21	18	19	18	20	13	13	19	20	20	19	21	19	19	19	63	29	18	9	9	17	18	20	12	15	29	91
Mycosphaerella fijiensis (strain CIRAD86)	26	25	26	29	29	19	29	27	29	28	30	30	30	24	27	20	21	25	27	25	26	26	30	29	31	30	24	24	25	30	29	28	30	29	29	30	30	22	26	25	17	17	26	31	28	23	27	25	19
Mycosphaerella graminicola (strain CBS 115943 / IPO323)	24	24	24	27	28	18	29	27	29	29	29	29	29	24	26	19	20	24	25	25	26	25	28	28	28	29	24	24	26	30	29	29	29	29	29	30	30	21	25	25	16	18	27	32	27	24	27	25	18
Mycosphaerella pini (strain NZE10 / CBS 128990)	25	24	25	27	28	19	29	26	28	27	27	28	28	23	25	20	21	24	25	25	24	24	28	28	29	28	23	23	24	30	28	28	28	29	28	29	28	22	25	24	16	18	26	31	27	22	27	24	19
Myotis davidii	31	31	31	18	19	73	18	17	18	17	19	18	19	21	30	62	64	29	32	30	24	24	21	19	19	19	22	14	14	20	19	20	19	21	19	19	19	59	31	19	10	10	18	18	19	13	16	30	73
Myotis lucifugus	30	30	31	18	19	88	18	17	19	17	19	19	19	21	29	68	71	29	31	30	24	25	21	19	19	18	21	13	14	19	20	20	19	21	19	19	19	63	30	18	9	9	17	18	20	12	15	29	88
Naegleria gruberi	25	25	25	25	24	20	24	23	24	23	24	24	24	24	26	21	22	25	25	25	25	26	24	24	24	24	23	22	23	26	24	25	25	25	24	25	25	22	25	24	16	18	25	23	24	22	24	24	20
Nasonia vitripennis	46	42	44	25	26	31	24	23	25	24	25	25	25	25	35	33	34	39	44	47	26	27	26	25	26	26	32	21	22	26	25	26	26	27	25	25	25	36	45	23	13	16	25	25	26	21	22	42	31
Naumovozyma castellii (strain ATCC 76901 / CBS 4309 / NBRC 1992 / NRRL Y-12630)	24	23	23	25	25	15	26	25	26	25	26	26	26	22	24	17	17	24	23	23	24	23	25	26	26	26	22	28	27	26	25	26	26	26	25	26	26	18	23	23	17	20	26	26	26	24	26	23	15
Naumovozyma dairenensis (strain ATCC 10597 / BCRC 20456 / CBS 421 / NBRC 0211 / NRRL Y-12639)	23	23	22	26	26	15	26	25	26	26	26	26	27	24	25	16	16	24	23	22	23	24	27	26	28	27	23	28	29	27	25	27	27	27	26	26	26	18	23	23	17	21	26	26	25	24	26	22	15
Nectria haematococca (strain 77-13-4 / ATCC MYA-4622 / FGSC 9596 / MPVI)	26	26	26	29	28	21	29	27	29	28	29	30	29	26	27	22	23	26	27	26	27	26	29	29	31	30	24	24	24	30	29	30	30	30	30	30	30	23	27	26	17	17	26	29	31	23	27	27	21
Nematocida parisii (strain ERTm1 / ATCC PRA-289)	11	11	11	13	13	6	13	13	13	13	13	13	13	13	11	7	7	12	11	11	11	12	13	13	13	13	12	15	15	13	13	13	13	13	13	13	13	8	11	12	12	15	14	12	14	15	14	12	6
Nematocida parisii (strain ERTm3)	11	11	11	13	13	6	14	13	13	13	13	13	13	12	11	7	7	11	11	11	11	12	13	13	13	13	12	15	15	13	13	13	13	13	13	13	13	7	11	12	12	15	14	13	14	15	14	11	6
Nematocida sp. 1 (strain ERTm2 / ATCC PRA-371)	11	12	11	14	14	6	14	14	14	15	14	14	14	13	12	7	7	12	11	11	12	12	14	13	14	14	13	16	16	14	14	14	14	14	15	15	14	8	12	12	13	15	15	13	14	17	15	11	6
Nematostella vectensis	40	38	39	25	26	29	23	22	24	23	24	24	24	24	36	32	32	37	41	41	25	26	25	25	24	26	32	20	21	25	24	25	25	26	24	24	25	35	40	23	13	15	25	25	25	20	22	39	29
Neosartorya fischeri (strain ATCC 1020 / DSM 3700 / FGSC A1164 / NRRL 181)	25	25	25	28	28	19	31	27	30	30	30	31	30	25	26	20	20	26	26	26	25	25	29	30	31	32	25	25	25	39	34	35	34	34	34	34	34	21	26	25	17	18	27	29	29	23	28	25	19
Neosartorya fumigata (strain ATCC MYA-4609 / Af293 / CBS 101355 / FGSC A1100)	25	25	26	27	28	19	31	28	30	30	31	31	31	25	26	20	20	25	26	26	26	26	30	30	31	31	25	24	25	38	34	35	35	34	34	34	34	21	26	26	17	18	26	30	28	22	28	24	19
Neosartorya fumigata (strain CEA10 / CBS 144.89 / FGSC A1163)	26	25	26	27	27	18	31	28	30	30	32	31	31	25	26	20	20	25	26	26	26	26	29	31	32	31	25	24	25	38	34	36	34	34	34	34	34	21	26	26	17	19	26	30	29	23	28	24	19
Neospora caninum (strain Liverpool)	22	23	22	25	25	20	26	24	25	24	27	27	27	26	26	20	20	23	24	22	27	26	26	25	26	25	21	22	22	24	24	25	25	25	24	24	24	21	23	24	16	19	22	25	25	22	22	22	20
Neurospora crassa (strain ATCC 24698 / 74-OR23-1A / CBS 708.71 / DSM 1257 / FGSC 987)	27	26	26	29	28	20	30	28	30	29	31	31	31	26	28	21	21	25	26	26	26	27	31	31	31	31	25	25	25	31	31	31	31	31	31	30	31	22	27	26	17	18	27	31	31	23	29	25	20
Neurospora tetrasperma (strain FGSC 2508 / ATCC MYA-4615 / P0657)	26	26	26	29	28	20	30	27	29	29	31	31	31	25	27	21	21	25	26	26	25	26	31	30	31	31	25	25	25	31	30	30	29	30	30	30	30	22	26	26	17	18	27	31	30	23	29	25	20
Neurospora tetrasperma (strain FGSC 2509 / P0656)	26	26	25	28	27	20	29	27	29	29	30	30	31	25	27	21	21	25	26	25	25	26	31	30	31	31	24	25	25	30	30	30	30	30	30	30	30	22	26	26	17	18	27	31	30	22	28	25	20
Nomascus leucogenys	30	30	31	18	19	89	18	17	18	17	19	19	19	21	29	67	70	28	31	29	25	25	21	18	19	18	20	13	13	19	20	20	19	21	19	19	19	62	29	18	10	9	17	17	20	12	15	29	89
Nosema bombycis (strain CQ1 / CVCC 102059)	10	10	10	13	13	6	13	12	12	13	11	12	12	11	11	6	6	11	10	11	11	11	12	13	13	14	11	14	14	12	13	12	12	12	12	13	13	7	11	11	11	15	13	13	12	14	13	10	6
Nosema ceranae (strain BRL01)	8	9	9	11	11	4	11	11	11	11	10	10	10	9	9	5	5	9	8	9	10	9	10	11	11	12	10	13	13	10	11	11	11	11	11	11	12	5	8	11	10	15	12	11	11	13	13	9	4
Ogataea parapolymorpha (strain DL-1 / ATCC 26012 / NRRL Y-7560)	21	21	22	25	26	14	26	25	25	26	25	26	26	23	23	15	15	22	23	22	22	23	26	26	26	26	22	28	28	27	26	26	27	27	25	25	26	16	22	23	16	20	27	25	26	25	27	21	14
Oikopleura dioica	36	34	35	25	26	25	25	23	25	23	24	24	24	25	33	28	28	33	35	35	25	27	25	24	25	25	31	21	22	26	25	25	26	26	25	25	26	30	35	23	14	16	25	25	24	21	23	34	25
Ophiocordyceps sinensis (strain Co18 / CGMCC 3.14243)	21	21	22	26	25	15	26	25	27	27	27	27	27	22	22	16	16	21	22	21	22	23	26	26	27	27	22	23	24	26	27	28	27	27	27	27	26	17	22	23	17	18	25	26	28	23	28	21	15
Ophiophagus hannah	33	33	33	19	20	61	19	18	19	18	19	19	19	22	30	66	69	31	33	33	24	25	22	19	19	19	24	15	15	20	21	20	20	21	20	20	19	61	33	19	10	11	18	19	20	14	16	32	62
Ophiostoma piceae (strain UAMH 11346)	24	24	25	28	29	20	29	27	28	27	28	28	29	26	26	21	21	25	25	24	26	26	29	29	29	29	22	23	24	29	29	29	30	30	29	29	27	22	25	25	16	17	26	29	30	23	28	24	20
Oreochromis niloticus	36	35	36	21	21	64	20	19	20	19	21	20	20	23	33	66	69	33	37	35	26	26	23	20	21	20	25	15	15	21	22	22	21	22	21	21	21	74	35	19	11	11	19	19	22	15	17	34	64
Ornithorhynchus anatinus	33	32	34	20	20	69	19	17	19	18	20	20	20	22	31	69	69	31	34	33	25	25	21	19	20	19	23	15	15	21	21	21	20	21	20	20	20	62	33	18	10	10	18	19	20	14	16	31	69
Oryctolagus cuniculus	30	30	31	18	19	88	18	17	18	17	19	18	19	21	29	68	71	29	31	30	24	25	21	18	19	18	21	13	14	19	20	20	19	21	19	19	19	62	29	18	10	9	17	17	20	12	15	29	88
Oryza brachyantha	27	26	27	26	26	23	26	25	26	26	27	26	26	29	29	23	24	27	27	27	31	31	27	26	26	26	23	23	22	27	26	27	27	27	25	26	26	25	27	26	17	18	24	25	25	22	23	26	24
Oryza glaberrima	26	26	26	25	26	24	26	24	26	25	26	26	26	30	28	24	25	27	26	25	31	31	27	26	27	26	23	23	22	26	26	27	27	28	26	26	26	26	26	27	15	17	24	24	26	22	23	25	24
Oryza sativa subsp. japonica	27	26	26	25	25	28	26	24	26	24	26	26	26	29	28	27	28	28	27	26	32	32	28	25	26	25	23	21	21	26	25	27	26	28	25	25	25	29	27	26	15	16	23	24	26	21	22	25	28
Oryzias latipes	35	35	36	20	21	59	20	19	21	19	20	20	20	22	32	63	65	33	37	36	25	26	23	20	21	21	25	15	16	21	22	22	21	22	21	21	21	70	35	19	10	11	19	20	22	15	17	34	60
Ostreococcus lucimarinus (strain CCE9901)	21	20	21	24	23	13	23	22	23	23	24	24	24	23	22	14	15	21	20	21	23	22	23	23	25	24	21	22	24	25	22	23	23	23	22	22	24	15	21	24	17	20	25	24	23	23	24	21	13
Ostreococcus tauri	21	20	20	24	24	14	23	21	22	22	24	24	23	23	21	15	16	21	20	19	23	22	24	23	24	24	20	22	22	23	23	23	23	23	22	23	23	16	20	24	16	19	23	23	23	22	21	20	14
Otolemur garnettii	30	30	31	18	19	91	18	17	19	17	19	19	19	21	29	68	72	28	31	29	24	25	21	18	19	18	20	13	13	19	20	20	19	21	19	19	19	63	29	18	9	9	17	17	19	12	15	29	91
Ovis aries	30	30	31	18	19	90	18	17	18	17	19	19	19	21	29	69	71	29	31	30	24	25	21	18	19	18	20	14	14	19	20	20	19	21	19	19	19	63	30	18	9	9	17	18	19	12	15	29	93
Pan troglodytes	30	29	30	18	19	90	18	17	18	17	19	19	19	21	29	67	69	28	31	29	24	24	21	18	18	18	20	13	13	19	19	20	19	21	19	19	19	62	29	18	9	9	16	17	19	12	15	28	90
Paracoccidioides brasiliensis (strain Pb03)	25	24	24	27	27	18	33	30	33	34	34	34	34	26	25	19	19	24	25	24	26	26	29	30	31	31	23	25	26	30	29	30	30	30	29	29	29	20	24	26	17	18	27	28	28	23	27	24	18
Paracoccidioides brasiliensis (strain Pb18)	25	24	24	27	27	18	34	30	33	34	34	34	34	25	25	19	19	25	25	24	26	26	29	30	31	31	23	25	27	31	29	30	30	30	29	30	29	20	25	25	17	19	27	29	29	24	28	24	18
Paracoccidioides lutzii (strain ATCC MYA-826 / Pb01)	24	23	24	27	27	18	33	30	32	33	34	34	34	25	25	18	19	25	25	24	26	25	28	30	32	30	23	25	26	31	29	31	30	30	29	30	30	20	25	25	17	20	27	29	29	23	28	23	18
Paramecium tetraurelia	25	24	24	22	22	20	22	21	22	21	22	22	22	24	24	21	21	24	24	23	24	24	22	21	22	21	22	20	21	22	23	23	22	22	22	23	21	22	24	20	14	17	23	22	22	22	21	24	20
Pediculus humanus subsp. corporis	46	43	46	25	25	30	24	23	24	24	25	25	25	25	35	34	34	41	46	47	26	27	25	24	24	24	32	20	21	25	25	26	25	26	25	25	25	36	46	22	13	15	25	24	24	20	22	43	30
Penicillium chrysogenum (strain ATCC 28089 / DSM 1075 / Wisconsin 54-1255)	25	25	24	26	27	19	30	28	30	29	31	31	31	24	25	20	20	24	24	24	25	25	28	29	29	28	24	24	25	31	30	31	31	31	31	31	31	21	26	25	16	18	26	29	29	21	27	24	19
Penicillium digitatum (strain Pd1 / CECT 20795)	24	24	24	27	27	17	30	27	30	30	30	30	30	24	26	19	19	24	25	24	25	25	29	31	30	29	24	24	25	32	32	32	32	32	32	32	31	20	24	26	16	19	27	31	28	23	29	23	17
Penicillium digitatum (strain PHI26 / CECT 20796)	25	24	24	27	27	18	30	27	30	30	30	30	30	24	26	19	19	24	24	24	25	25	29	31	30	29	24	24	24	32	32	32	32	32	32	32	31	20	25	25	16	19	27	30	29	23	28	23	17
Penicillium marneffei (strain ATCC 18224 / CBS 334.59 / QM 7333)	26	25	26	29	28	19	30	29	31	30	31	31	32	25	26	20	21	25	26	25	25	26	29	31	32	31	24	26	26	33	31	32	33	32	32	32	32	21	26	25	17	19	27	30	30	24	30	25	19
Penicillium oxalicum (strain 114-2 / CGMCC 5302)	25	25	25	28	29	19	31	28	31	30	31	31	31	25	27	20	20	25	25	24	26	25	29	31	32	31	25	26	26	33	33	33	33	33	33	33	33	21	25	26	18	18	27	30	30	23	28	24	19
Perkinsus marinus (strain ATCC 50983 / TXsc)	21	22	21	23	24	16	25	23	24	23	24	24	24	24	23	18	18	22	22	22	24	25	25	24	25	24	22	22	22	24	24	24	23	24	24	24	23	18	22	23	16	20	22	24	23	24	22	21	17
Phaeodactylum tricornutum (strain CCAP 1055/1)	22	21	20	23	23	16	25	23	24	23	24	24	24	23	22	17	17	22	22	21	24	24	24	22	24	24	20	20	22	24	24	23	24	24	24	24	24	18	22	24	16	19	24	23	24	22	23	20	16
Phaeosphaeria nodorum (strain SN15 / ATCC MYA-4574 / FGSC 10173)	26	25	25	28	29	20	29	27	29	28	30	30	30	26	27	20	21	25	26	25	26	26	30	29	30	28	24	24	24	29	29	29	28	29	28	29	29	22	26	25	17	18	26	29	29	22	28	25	20
Phanerochaete carnosa (strain HHB-10118-sp)	25	25	25	30	30	19	28	26	28	27	28	28	28	26	28	20	20	25	26	24	26	26	29	27	28	28	24	24	24	28	28	28	29	29	28	28	28	21	25	27	17	17	27	28	27	23	26	24	19
Physcomitrella patens subsp. patens	24	24	24	25	25	22	24	22	24	23	24	24	24	27	25	22	22	25	25	24	28	28	25	24	25	24	23	22	22	25	25	25	25	25	25	25	26	23	24	23	15	18	24	25	24	22	22	25	22
Phytophthora infestans (strain T30-4)	26	26	26	25	25	21	27	25	26	26	25	25	25	26	25	21	22	26	26	26	26	27	26	25	26	25	23	22	22	26	26	26	25	26	26	26	26	23	26	26	16	19	25	25	26	23	23	25	21
Phytophthora ramorum	27	26	27	27	27	20	27	25	26	26	27	26	26	26	27	21	22	26	28	27	28	28	27	25	27	26	24	24	24	27	27	28	27	27	26	27	26	22	27	26	17	18	26	25	26	25	24	26	20
Phytophthora sojae (strain P6497)	28	27	27	26	26	23	25	24	26	25	26	26	27	26	28	24	24	27	29	28	28	27	27	25	26	26	25	22	22	27	26	28	28	28	26	26	26	25	28	26	16	18	25	25	27	23	24	26	23
Pichia sorbitophila (strain ATCC MYA-4447 / BCRC 22081 / CBS 7064 / NBRC 10061 / NRRL Y-12695)	23	23	22	26	25	17	26	24	26	26	26	26	26	23	24	18	19	23	24	23	24	23	26	27	28	27	23	27	27	27	26	26	26	27	26	26	26	19	24	23	16	20	27	26	25	22	26	22	17
Piriformospora indica (strain DSM 11827)	25	24	25	30	30	20	28	25	27	27	27	28	28	26	27	20	21	25	25	25	26	25	29	28	28	28	24	24	24	30	28	29	29	31	28	29	28	22	25	26	16	18	27	28	28	22	26	25	19
Plasmodium berghei (strain Anka)	17	17	16	18	18	10	19	18	18	19	19	18	19	19	16	11	11	17	16	17	19	19	18	18	18	19	18	20	20	18	18	19	19	18	18	18	18	12	17	18	14	22	19	19	18	23	20	16	10
Plasmodium chabaudi	17	16	16	20	20	10	19	18	19	20	18	18	19	19	17	11	11	17	17	17	19	19	18	19	19	20	17	20	20	19	18	19	19	18	19	19	18	12	17	19	15	22	19	19	18	22	20	16	10
Plasmodium falciparum (isolate 3D7)	19	18	19	20	20	12	20	19	20	21	20	20	20	21	19	13	13	18	19	18	22	22	21	20	20	22	20	22	22	21	21	21	20	20	21	21	21	14	19	20	15	24	22	21	20	24	21	19	12
Plasmodium knowlesi (strain H)	19	19	20	21	21	13	22	21	21	22	21	21	21	22	20	14	14	20	19	19	21	22	22	21	21	21	20	21	21	21	21	22	22	22	21	21	21	15	20	21	16	23	21	20	22	22	22	19	13
Plasmodium vivax (strain Salvador I)	19	19	20	21	21	14	22	21	22	21	21	21	22	21	21	14	15	19	20	19	22	22	22	21	21	21	19	21	21	21	22	21	21	21	21	21	21	16	20	21	15	21	22	21	21	21	21	19	14
Plasmodium yoelii yoelii	18	18	18	20	19	11	19	18	19	19	19	20	20	20	19	12	12	17	18	18	20	20	19	20	20	22	18	21	21	21	20	20	20	19	20	21	20	13	18	19	15	23	21	20	19	22	21	18	11
Pneumocystis jiroveci (strain SE8)	19	19	19	24	23	9	24	22	24	25	22	23	23	20	18	11	11	18	18	19	18	18	22	23	23	23	21	23	24	24	23	22	21	21	23	23	23	12	20	20	14	20	25	23	23	22	24	17	9
Pneumocystis murina (strain B123)	20	20	20	26	25	11	25	24	25	26	25	25	25	21	20	13	13	20	20	21	21	20	23	25	25	26	21	25	26	25	24	24	25	24	24	25	24	14	20	22	15	22	27	25	25	23	28	20	11
Podospora anserina (strain S / ATCC MYA-4624 / DSM 980 / FGSC 10383)	25	25	26	28	28	20	29	27	29	28	29	30	30	26	27	21	21	26	26	25	27	27	29	29	30	30	23	24	24	29	29	29	30	30	29	29	29	22	26	26	18	18	27	29	30	23	28	25	21
Polysphondylium pallidum	25	26	26	26	27	21	25	23	25	25	25	24	25	26	27	22	22	26	26	25	27	27	26	25	26	26	23	23	23	26	25	27	25	27	25	25	26	23	26	25	16	18	25	26	26	24	23	25	21
Pongo abelii	30	29	30	18	19	90	18	17	18	17	19	18	18	21	29	67	69	28	31	29	24	25	21	18	19	18	20	13	13	19	19	20	19	21	19	19	19	62	29	18	9	9	16	17	20	12	15	28	90
Populus trichocarpa	27	26	25	24	24	23	25	23	25	24	25	25	25	31	27	24	24	27	26	26	31	31	26	24	26	25	24	21	21	25	25	24	25	26	25	25	24	25	26	24	14	17	24	24	24	22	23	26	23
Postia placenta (strain ATCC 44394 / Madison 698-R)	19	19	18	22	23	15	21	21	22	20	22	22	22	20	21	15	15	19	20	19	20	20	23	23	23	23	18	20	20	22	21	22	21	21	21	21	22	16	19	21	16	15	20	22	23	19	21	19	15
Pristionchus pacificus	34	33	35	25	26	26	26	25	27	25	26	26	26	25	33	28	29	33	35	33	26	26	27	26	27	26	32	22	24	26	26	27	28	29	26	26	27	30	34	25	15	16	25	25	26	21	23	33	26
Pseudogymnoascus destructans (strain ATCC MYA-4855 / 20631-21)	24	25	26	28	28	19	29	27	29	30	30	30	30	24	26	19	20	24	25	25	25	25	30	30	30	29	24	24	25	29	29	30	29	29	29	29	29	21	24	26	16	18	26	28	29	23	30	25	19
Pseudozyma antarctica (strain T-34)	26	25	26	29	29	20	28	26	27	28	30	30	30	26	27	20	21	26	26	25	26	26	28	30	30	30	24	26	25	29	28	29	29	29	28	29	29	22	26	27	18	18	27	29	29	23	26	25	20
Pseudozyma brasiliensis (strain GHG001)	24	24	24	30	29	17	30	27	29	29	29	30	30	26	26	19	19	25	25	25	25	26	29	28	29	28	23	26	27	29	28	29	29	30	29	29	30	20	25	27	18	20	28	28	29	25	28	24	17
Pseudozyma hubeiensis (strain SY62)	26	26	26	29	29	20	29	27	29	28	28	28	28	26	27	20	21	26	27	25	26	27	29	30	30	29	24	25	25	28	28	29	29	30	29	29	29	22	26	27	17	18	26	28	29	23	27	24	20
Pteropus alecto	30	30	31	18	19	88	18	17	19	17	19	19	19	21	30	68	70	29	31	30	24	25	21	19	19	19	21	13	14	19	19	20	19	21	19	19	19	63	30	18	10	9	17	18	20	12	15	29	89
Puccinia graminis f. sp. tritici (strain CRL 75-36-700-3 / race SCCL)	26	25	25	28	28	21	27	26	27	26	27	27	27	26	26	21	22	25	26	25	27	26	27	27	28	27	24	24	24	27	28	27	28	28	27	28	27	22	26	24	17	19	26	27	27	22	25	25	21
Puccinia triticina (isolate 1-1 / race 1 (BBBD))	25	24	24	28	29	19	27	25	27	26	27	27	27	24	26	20	20	24	25	24	26	25	27	27	27	26	23	23	25	26	26	26	27	28	26	26	27	21	24	26	17	19	25	27	27	22	24	24	19
Pyrenophora teres f. teres (strain 0-1)	26	26	25	29	29	21	29	27	29	29	30	30	30	26	28	22	22	26	27	26	27	27	30	30	31	30	24	24	24	30	30	29	30	30	29	29	30	23	26	26	18	18	27	29	29	23	29	26	21
Pyrenophora tritici-repentis (strain Pt-1C-BFP)	26	25	25	29	28	21	29	27	29	29	30	30	30	25	28	21	22	25	27	25	26	27	30	30	31	30	24	24	25	31	28	28	29	29	28	28	30	22	25	26	17	18	27	30	28	22	29	25	21
Pyronema omphalodes (strain CBS 100304)	26	25	25	28	29	20	28	26	28	28	28	29	29	26	27	21	21	26	26	25	26	26	30	29	29	29	24	25	25	28	29	30	30	30	29	29	30	22	27	27	16	18	27	30	29	23	28	25	20
Pythium ultimum DAOM BR144	24	25	25	26	25	19	25	25	26	24	26	26	25	25	25	20	20	25	26	24	25	26	27	25	26	25	23	23	22	25	24	25	26	26	24	25	26	21	25	25	16	19	25	25	26	23	24	24	19
Rattus norvegicus	30	30	31	18	19	90	18	17	19	17	19	18	19	21	29	70	73	28	31	29	24	25	21	18	19	18	20	13	14	19	19	20	19	20	19	19	19	64	30	18	9	9	17	17	20	12	15	29	91
Reticulomyxa filosa	24	25	24	25	25	21	23	23	23	23	25	24	25	24	25	21	21	25	24	24	25	25	25	24	24	25	22	23	22	24	25	24	24	25	25	25	24	22	24	23	17	18	24	23	24	22	24	24	21
Rhizophagus irregularis (strain DAOM 181602 / DAOM 197198 / MUCL 43194)	27	27	28	29	29	21	27	25	27	26	26	27	26	26	28	23	23	27	27	27	27	27	27	27	28	28	25	24	24	28	27	28	28	28	26	26	26	23	28	24	16	18	27	25	27	22	27	25	21
Rhizopus delemar (strain RA 99-880 / ATCC MYA-4621 / FGSC 9543 / NRRL 43880)	28	26	27	29	29	19	28	26	28	27	28	28	28	25	28	21	21	28	28	27	27	28	29	27	29	29	26	26	27	28	29	29	28	28	29	29	29	22	28	23	16	19	29	28	28	24	28	27	19
Rhodnius prolixus	43	42	43	26	25	28	24	22	24	24	23	24	24	25	34	31	32	38	43	45	25	27	25	24	25	24	32	21	21	25	25	24	25	25	24	24	24	34	43	22	14	15	25	23	24	20	22	41	28
Rhodosporidium toruloides (strain NP11)	26	26	25	29	29	21	29	27	29	28	30	30	30	26	28	22	22	26	27	26	27	26	30	30	29	29	24	24	24	29	29	30	30	30	28	28	29	23	26	27	18	18	26	28	29	23	26	25	21
Rhodotorula glutinis (strain ATCC 204091 / IIP 30 / MTCC 1151)	17	18	17	21	21	13	21	20	21	20	20	21	21	19	18	14	14	18	17	17	19	18	21	21	22	22	18	18	18	21	20	21	22	22	20	20	20	15	18	20	17	13	19	20	20	18	18	17	13
Ricinus communis	26	25	25	25	25	23	26	24	26	24	26	26	26	30	26	23	24	27	26	26	33	32	25	24	26	26	23	21	21	26	25	25	25	26	25	25	26	25	26	24	15	17	25	24	25	22	23	25	23
Saccharomyces arboricola (strain H-6 / AS 2.3317 / CBS 10644)	20	20	20	25	24	12	24	23	24	24	24	24	24	21	21	14	14	20	20	21	22	21	24	24	25	25	21	28	27	24	24	25	26	25	24	25	25	15	20	22	18	19	25	24	24	22	24	20	12
Saccharomyces cerevisiae (strain ATCC 204508 / S288c)	22	23	22	27	26	15	27	24	25	26	25	25	26	23	23	16	16	23	22	23	24	24	26	25	27	27	22	29	29	26	25	27	26	27	26	27	26	18	23	22	17	20	26	25	25	23	27	23	15
Saccharomyces cerevisiae (strain AWRI1631)	20	21	20	25	24	14	24	23	24	24	23	24	24	22	21	15	15	21	20	21	22	22	24	24	25	26	21	28	28	25	24	25	24	25	24	25	24	16	21	21	17	20	24	24	23	23	26	21	14
Saccharomyces cerevisiae (strain AWRI796)	18	19	18	23	23	11	23	21	22	22	22	22	23	20	19	13	12	19	18	18	20	19	22	23	23	24	19	27	27	23	23	24	23	23	22	23	23	14	19	20	16	20	24	22	22	24	25	18	11
Saccharomyces cerevisiae (strain CEN.PK113-7D)	23	24	22	26	26	15	27	24	26	26	25	26	27	24	23	16	16	23	22	23	24	24	26	25	27	28	22	29	29	27	25	28	27	28	26	26	26	18	23	23	17	20	26	26	25	23	27	23	15
Saccharomyces cerevisiae (strain FostersB)	19	18	18	22	22	11	23	21	21	22	22	22	22	20	19	12	12	19	19	18	19	19	22	22	23	24	19	26	25	23	21	23	23	23	21	22	22	13	19	19	17	20	24	22	22	23	24	18	11
Saccharomyces cerevisiae (strain FostersO)	19	18	18	23	23	10	23	21	21	22	22	22	22	20	19	12	12	19	18	18	20	20	23	22	23	24	19	27	27	23	22	23	23	22	22	23	23	13	19	19	17	21	23	22	21	25	24	18	10
Saccharomyces cerevisiae (strain JAY291)	22	23	21	25	25	15	26	24	25	25	25	25	26	23	22	16	16	23	22	22	24	23	25	25	26	27	22	28	29	26	25	27	26	27	25	26	25	17	22	22	17	19	26	25	24	23	26	22	14
Saccharomyces cerevisiae (strain Kyokai no. 7 / NBRC 101557)	22	23	22	26	26	15	26	24	25	26	25	25	26	24	22	16	16	22	22	22	24	24	26	25	27	27	22	29	30	26	25	27	26	27	25	26	25	18	23	22	17	20	26	25	25	23	27	22	15
Saccharomyces cerevisiae (strain Lalvin EC1118 / Prise de mousse)	23	23	22	27	27	15	26	25	26	26	25	25	26	24	23	16	16	23	22	22	24	24	26	26	27	28	22	29	30	26	25	27	26	27	26	26	26	18	23	22	17	20	26	25	25	23	27	22	15
Saccharomyces cerevisiae (strain Lalvin QA23)	19	20	19	24	24	11	23	22	22	23	23	23	24	21	19	13	13	20	19	20	20	20	24	24	25	26	20	28	29	24	22	25	24	25	23	23	23	14	20	20	17	21	24	23	22	24	25	19	11
Saccharomyces cerevisiae (strain RM11-1a)	22	23	22	27	26	15	26	24	25	25	25	26	26	24	22	16	16	22	22	22	24	23	25	25	27	27	22	29	29	26	25	27	27	27	26	27	25	18	23	22	17	20	26	25	25	24	27	22	15
Saccharomyces cerevisiae (strain VIN 13)	19	19	19	24	23	11	23	22	22	23	21	22	22	21	19	12	12	19	18	18	20	20	23	22	24	24	20	26	27	24	23	24	23	23	22	23	23	14	19	20	17	20	23	23	22	24	25	19	11
Saccharomyces cerevisiae (strain YJM789)	22	23	22	27	26	15	27	25	26	26	25	26	26	24	22	17	16	23	22	22	24	24	26	25	27	27	22	29	29	27	26	28	27	28	26	26	26	18	23	23	17	20	26	26	25	24	27	22	15
Saccharomyces cerevisiae (strain Zymaflore VL3)	20	20	20	25	24	12	24	22	24	24	23	23	23	21	20	13	13	20	20	20	20	21	24	23	24	25	20	28	29	24	23	25	24	24	23	24	24	14	20	20	17	21	25	24	23	25	27	20	12
Saccharomyces cerevisiae x Saccharomyces kudriavzevii (strain VIN7)	23	23	23	26	26	16	27	25	25	26	26	26	26	24	24	17	17	23	23	23	24	24	26	26	27	27	22	29	30	27	26	28	26	27	26	26	25	18	23	23	16	19	25	26	25	24	27	22	16
Saccharomyces kudriavzevii (strain ATCC MYA-4449 / AS 2.2408 / CBS 8840 / NBRC 1802 / NCYC 2889)	20	19	19	23	23	11	23	23	23	23	22	23	23	20	20	13	13	20	19	19	20	20	22	23	24	24	19	26	27	24	22	24	23	23	22	23	22	13	20	20	16	19	22	23	22	22	23	19	11
Salpingoeca rosetta (strain ATCC 50818 / BSB-021)	31	30	31	27	28	25	27	25	27	27	27	28	28	26	33	25	26	31	31	31	28	27	29	26	28	26	28	23	24	28	26	29	27	29	27	27	28	28	31	28	16	17	26	27	27	23	25	30	25
Sarcophilus harrisii	31	31	32	19	20	80	19	17	19	18	19	19	19	22	30	71	73	30	33	31	25	25	21	19	19	19	21	14	14	19	20	21	20	21	19	19	19	64	31	18	9	10	17	18	20	13	16	30	81
Scheffersomyces stipitis (strain ATCC 58785 / CBS 6054 / NBRC 10063 / NRRL Y-11545)	21	21	21	25	25	13	24	23	24	24	24	23	23	21	21	14	15	21	20	21	22	21	23	25	24	25	22	27	28	24	24	25	25	25	24	24	25	15	21	21	16	19	25	25	23	22	26	20	13
Schistosoma mansoni	35	35	35	25	25	24	23	22	24	24	24	24	24	25	32	27	27	33	35	36	24	25	25	24	24	24	31	21	22	25	24	24	24	24	24	24	24	29	37	22	13	16	25	24	25	21	23	34	24
Schizophyllum commune (strain H4-8 / FGSC 9210)	26	25	26	31	31	22	27	26	27	27	28	28	28	27	28	22	23	26	26	26	27	27	29	28	28	27	24	25	25	28	28	30	29	29	28	28	28	23	26	27	18	18	26	28	29	22	26	25	22
Schizosaccharomyces cryophilus (strain OY26 / ATCC MYA-4695 / CBS 11777 / NBRC 106824 / NRRL Y48691)	21	22	22	27	26	13	27	25	27	27	27	27	26	24	23	15	15	21	22	22	22	22	26	25	28	26	23	25	26	27	25	26	25	25	26	26	27	16	22	24	16	20	26	26	26	24	27	21	14
Schizosaccharomyces japonicus (strain yFS275 / FY16936)	23	23	23	27	26	14	28	26	27	28	26	27	27	25	23	16	16	23	23	23	24	25	28	27	28	27	24	27	27	28	26	27	27	27	26	27	27	17	24	23	16	20	27	26	28	25	28	22	14
Schizosaccharomyces octosporus (strain yFS286)	23	22	22	27	27	14	26	24	25	26	25	26	26	24	23	15	15	22	22	23	23	24	26	25	26	26	23	25	25	27	25	26	25	26	25	26	26	16	23	23	15	20	25	26	26	24	27	21	14
Schizosaccharomyces pombe (strain 972 / ATCC 24843)	23	23	23	27	26	14	28	25	27	27	27	27	27	25	25	16	16	23	22	23	24	24	28	26	28	28	24	26	28	27	26	27	27	27	26	27	26	17	23	24	16	20	27	27	27	24	27	22	14
Sclerotinia sclerotiorum (strain ATCC 18683 / 1980 / Ss-1)	26	25	26	28	28	20	28	26	28	28	29	29	30	26	28	21	21	26	26	25	26	25	29	28	29	29	24	25	25	29	30	30	30	31	30	30	30	22	26	25	17	17	26	29	28	23	30	25	20
Selaginella moellendorffii	25	25	26	26	26	21	25	24	25	24	26	26	26	29	27	21	21	26	26	26	30	30	27	26	27	27	23	23	23	25	25	27	26	27	24	24	25	23	25	26	16	18	25	25	26	22	23	25	21
Serpula lacrymans var. lacrymans (strain S7.3)	25	24	24	31	31	19	26	25	26	25	27	27	27	25	26	20	20	25	25	24	26	25	27	28	28	28	23	24	25	27	27	26	27	28	27	28	27	21	26	25	17	18	27	26	27	22	26	25	19
Serpula lacrymans var. lacrymans (strain S7.9)	24	24	23	30	30	18	26	25	26	26	27	27	27	25	26	19	19	24	24	24	25	25	27	27	28	27	23	24	25	27	27	27	27	27	27	28	27	19	25	25	17	18	27	27	27	22	26	24	17
Setaria italica	26	26	25	26	27	24	27	25	26	26	26	26	26	30	28	24	25	27	27	26	31	31	26	25	26	25	23	22	22	26	25	27	27	28	25	26	27	25	27	26	16	17	25	25	27	22	23	25	24
Setosphaeria turcica (strain 28A)	25	25	25	28	28	20	29	27	29	28	30	30	30	25	27	20	21	25	26	25	25	26	30	29	30	29	24	25	25	30	28	29	30	30	28	28	29	22	25	25	17	17	26	30	29	23	29	24	20
Solanum lycopersicum	26	27	26	25	25	23	25	23	25	25	25	24	25	31	28	24	24	27	27	26	32	32	25	25	26	26	24	22	21	25	26	25	25	25	26	26	25	25	27	25	15	17	25	25	26	23	23	26	23
Solanum tuberosum	26	26	26	24	24	23	24	23	24	23	25	24	24	30	27	23	23	26	25	24	30	29	25	24	25	25	23	21	20	25	25	25	25	25	25	25	25	24	26	24	15	17	24	24	25	22	22	26	22
Solenopsis invicta	50	38	40	25	25	26	24	22	23	23	24	24	25	24	32	29	29	38	41	46	25	25	25	24	25	25	30	20	21	25	24	25	25	26	24	24	25	31	50	23	14	17	25	24	25	20	22	39	26
Sordaria macrospora (strain ATCC MYA-333 / DSM 997 / K(L3346) / K-hell)	27	25	26	29	28	21	30	27	30	29	30	30	30	25	28	21	22	25	27	26	27	25	30	31	30	30	25	25	25	30	30	30	31	31	30	30	30	23	27	26	18	18	27	30	31	23	28	26	21
Sorghum bicolor	26	26	26	25	25	25	25	24	26	25	26	26	26	28	28	25	25	27	27	25	31	31	27	25	26	25	24	21	21	26	26	26	26	27	25	25	26	26	27	26	16	17	23	25	25	20	23	26	25
Spathaspora passalidarum (strain NRRL Y-27907 / 11-Y1)	23	23	23	27	27	15	26	25	26	26	26	26	25	24	24	17	17	23	23	23	24	23	26	26	28	27	23	27	29	26	26	27	27	27	26	27	26	18	24	23	18	20	26	26	26	24	27	23	15
Spermophilus tridecemlineatus	30	30	31	18	19	88	18	17	19	17	19	18	19	21	29	67	70	28	31	29	24	25	21	19	19	18	21	13	14	19	20	20	19	21	19	19	19	62	30	18	10	9	17	17	20	12	15	29	89
Sphaerulina musiva (strain SO2202)	26	25	25	29	29	19	30	27	29	29	30	30	30	26	27	19	20	26	25	24	26	27	30	29	30	31	24	25	25	30	29	30	30	31	29	29	30	21	25	25	17	18	27	33	30	24	28	24	19
Sporisorium reilianum (strain SRZ2)	26	25	26	30	29	20	29	27	28	28	28	29	29	26	28	20	21	27	26	25	27	27	30	30	30	29	24	25	26	28	29	29	29	30	29	30	30	22	27	27	17	19	27	29	30	24	27	25	20
Sporothrix schenckii (strain ATCC 58251 / de Perez 2211183)	25	25	25	29	30	20	30	27	29	30	31	31	31	25	27	21	21	27	27	25	26	28	30	31	31	30	24	26	26	30	29	31	30	31	30	30	31	22	25	26	17	19	26	31	32	24	29	25	20
Spraguea lophii (strain 42_110)	10	11	10	12	12	6	12	12	12	13	12	12	12	12	10	6	6	10	10	11	11	11	12	12	13	13	11	14	15	12	12	12	12	12	12	12	13	7	11	11	12	15	14	11	11	14	14	11	5
Strigamia maritima	44	42	42	24	25	32	23	22	24	24	24	24	24	24	35	35	36	38	43	44	25	26	25	23	23	24	31	19	20	25	24	25	24	25	24	24	24	39	43	22	13	14	24	23	24	19	22	42	32
Strongylocentrotus purpuratus	40	39	41	25	25	36	24	23	24	24	25	24	24	26	36	39	39	37	41	41	27	27	26	24	24	24	31	20	20	25	26	26	25	26	25	25	25	42	40	23	13	14	23	24	25	19	21	39	37
Sus scrofa	30	30	31	19	19	86	18	17	19	17	19	19	19	21	29	66	69	28	31	30	25	25	21	18	19	18	21	14	14	20	20	20	19	21	19	19	20	62	30	18	10	9	17	18	20	12	15	29	87
Taeniopygia guttata	33	33	33	20	20	69	19	18	20	18	19	19	19	22	31	81	75	31	35	33	24	25	21	20	20	19	23	14	15	20	20	21	20	21	20	20	20	66	33	18	10	10	18	18	20	14	16	32	69
Takifugu rubripes	36	35	36	21	22	62	21	19	20	19	20	20	20	23	32	65	66	33	37	35	26	27	23	20	20	20	25	16	15	21	22	22	21	23	21	21	21	72	35	20	11	11	19	20	21	15	17	34	63
Talaromyces stipitatus (strain ATCC 10500 / CBS 375.48 / QM 6759 / NRRL 1006)	25	25	25	29	28	19	30	29	31	30	30	31	31	25	27	20	21	25	25	25	26	26	29	31	31	30	24	24	26	31	29	32	31	31	30	30	31	21	25	26	16	19	26	28	29	23	28	25	19
Taphrina deformans (strain PYCC 5710 / ATCC 11124 / CBS 356.35 / IMI 108563 / JCM 9778 / NBRC 8474)	20	19	20	24	24	13	23	22	23	24	23	23	23	21	21	14	14	19	19	20	20	20	24	24	24	24	22	24	23	24	23	23	23	23	24	24	23	15	20	22	17	19	24	24	23	23	24	20	13
Tetrahymena thermophila (strain SB210)	25	24	24	22	22	21	22	21	23	22	23	22	22	24	25	22	22	24	24	23	26	26	23	22	22	23	23	21	21	22	23	22	22	23	23	23	22	23	24	21	15	18	23	21	21	21	22	23	21
Tetranychus urticae	41	40	40	26	27	29	24	23	24	23	24	24	25	25	35	32	32	38	42	42	26	26	26	25	25	26	32	21	21	25	24	25	25	26	25	25	25	35	41	23	13	16	25	25	24	20	22	39	29
Tetraodon nigroviridis	35	35	36	21	22	60	20	19	21	19	21	20	21	23	32	63	65	33	36	36	25	26	22	20	20	20	25	16	16	21	22	22	21	22	21	21	21	71	35	20	10	11	19	20	21	15	17	34	61
Tetrapisispora blattae (strain ATCC 34711 / CBS 6284 / DSM 70876 / NBRC 10599 / NRRL Y-10934 / UCD 77-7)	24	23	23	26	25	15	26	24	25	25	25	25	25	24	23	17	17	23	23	23	24	25	26	26	25	28	22	28	29	27	26	26	26	26	27	27	25	18	23	22	17	20	26	26	26	24	28	23	15
Tetrapisispora phaffii (strain ATCC 24235 / CBS 4417 / NBRC 1672 / NRRL Y-8282 / UCD 70-5)	21	22	21	26	25	14	26	25	26	26	25	25	25	23	22	15	15	22	22	22	22	22	25	26	27	27	22	29	30	27	25	26	26	26	25	26	26	16	22	22	16	21	26	25	26	24	26	21	13
Thalassiosira oceanica	25	23	24	24	24	24	24	23	24	23	25	25	26	24	24	23	24	24	24	24	26	25	25	24	24	24	20	21	20	25	24	24	25	25	25	25	24	24	24	25	16	17	22	23	25	20	20	23	23
Thalassiosira pseudonana	25	23	24	25	25	20	25	24	24	24	24	25	24	24	24	21	21	24	25	24	27	25	25	25	25	24	22	21	22	26	25	26	26	26	25	25	25	22	25	25	16	17	25	24	25	22	23	23	20
Thanatephorus cucumeris (strain AG1-IA)	24	22	23	28	27	18	26	24	25	25	26	26	26	23	25	19	20	23	24	23	24	24	27	26	27	26	21	23	24	26	26	26	26	27	26	26	27	20	24	25	16	17	25	25	26	22	25	23	18
Thanatephorus cucumeris (strain AG1-IB / isolate 7/3/14)	23	22	23	27	27	17	25	24	25	25	27	27	27	24	25	18	18	22	24	22	23	24	25	26	27	27	21	23	23	27	27	26	26	27	27	27	27	19	23	24	17	19	25	26	26	22	25	22	17
Theileria annulata	17	17	17	19	18	11	19	18	18	20	19	19	20	18	17	12	12	17	17	17	19	19	18	18	18	19	16	19	20	20	19	19	19	19	19	20	19	12	17	17	14	24	20	18	19	21	18	17	11
Theileria parva	17	17	17	19	19	11	19	18	19	20	19	20	20	19	18	12	12	17	17	17	19	19	20	19	19	20	17	19	21	20	19	19	19	19	20	20	20	13	17	20	14	24	21	20	19	22	21	17	11
Thielavia heterothallica (strain ATCC 42464 / BCRC 31852 / DSM 1799)	25	25	26	29	29	19	30	28	30	29	31	32	31	27	28	20	20	26	26	25	26	26	30	31	31	31	24	25	26	32	29	31	31	31	29	29	32	22	25	28	17	18	27	30	32	23	30	25	20
Thielavia terrestris (strain ATCC 38088 / NRRL 8126)	25	25	25	28	29	20	29	27	29	29	30	29	30	25	27	20	20	26	26	25	25	25	29	30	30	30	23	24	24	29	29	30	30	31	29	30	30	22	25	27	18	18	26	30	31	22	29	24	19
Togninia minima (strain UCR-PA7)	23	24	23	26	26	16	27	27	28	29	29	29	29	23	26	18	18	24	24	23	23	24	29	29	29	29	24	26	25	28	29	30	29	30	29	29	29	19	24	25	17	19	27	29	30	24	29	24	17
Torulaspora delbrueckii (strain ATCC 10662 / CBS 1146 / NBRC 0425 / NCYC 2629 / NRRL Y-866)	22	22	22	26	25	14	26	25	26	27	25	26	25	22	22	15	15	22	22	23	22	22	25	26	27	25	23	29	30	26	25	26	25	26	26	26	25	16	23	23	17	20	26	25	25	23	26	22	14
Toxoplasma gondii	22	23	22	24	25	21	24	22	23	23	24	24	25	24	25	20	21	23	24	22	26	26	24	25	25	26	21	21	21	25	25	25	25	26	26	26	24	21	22	25	16	18	22	23	25	21	22	22	21
Trachipleistophora hominis	11	11	11	12	12	6	13	13	13	13	12	12	12	12	11	7	7	11	10	11	12	12	13	13	13	14	12	14	15	13	13	12	13	13	13	13	14	7	11	12	13	16	15	13	12	15	15	11	6
Tribolium castaneum	46	43	46	25	25	31	23	22	24	22	24	24	25	25	35	34	34	41	47	47	26	26	25	24	24	24	32	20	20	26	25	25	25	26	24	24	24	37	46	22	13	15	25	24	24	19	22	44	31
Trichinella spiralis	36	35	36	24	24	22	24	22	24	23	24	24	24	23	32	25	26	34	36	36	23	24	24	24	23	23	32	22	22	26	24	25	25	25	25	25	25	27	35	22	13	16	25	24	24	20	23	35	22
Trichomonas vaginalis	23	23	24	21	21	21	22	20	21	21	21	21	21	21	24	21	22	23	23	24	24	24	22	22	22	21	22	21	21	22	22	22	22	23	21	21	22	22	23	21	15	16	22	21	22	21	21	23	20
Trichophyton equinum (strain ATCC MYA-4606 / CBS 127.97)	24	25	26	27	27	19	31	29	30	30	32	31	32	25	25	19	20	25	26	25	25	26	30	55	45	40	24	25	25	31	30	31	31	30	30	30	29	21	25	25	17	19	25	28	28	23	29	25	19
Trichophyton rubrum (strain ATCC MYA-4607 / CBS 118892)	25	25	25	27	28	18	31	29	31	30	32	31	31	25	27	19	20	25	25	25	25	26	30	59	45	40	24	24	25	31	29	31	31	31	30	30	30	20	25	26	17	19	26	30	29	23	28	25	18
Trichophyton tonsurans (strain CBS 112818)	25	25	26	27	27	18	31	29	31	31	32	31	32	25	25	19	20	25	26	25	24	26	30	56	46	40	24	25	25	31	30	31	30	30	31	31	30	21	25	25	18	18	25	29	29	23	28	25	18
Trichophyton verrucosum (strain HKI 0517)	25	24	25	27	27	18	31	29	31	30	31	30	31	24	26	19	20	25	25	25	25	26	29	71	46	40	24	24	25	31	29	31	30	31	29	29	30	20	25	25	17	18	26	29	28	22	29	24	18
Trichoplax adhaerens	37	35	36	26	25	23	25	22	24	24	24	24	24	24	35	26	26	33	35	37	25	25	25	25	25	26	31	22	22	26	24	25	25	25	24	24	25	28	37	23	14	17	26	26	25	22	25	35	23
Trichosporon asahii var. asahii (strain ATCC 90039 / CBS 2479 / JCM 2466 / KCTC 7840 / NCYC 2677 / UAMH 7654)	26	25	25	29	29	19	27	26	27	27	29	29	29	26	27	20	20	26	26	25	26	25	28	28	28	28	24	25	25	29	28	29	28	28	28	28	29	22	26	27	18	18	26	28	28	23	27	24	19
Trichosporon asahii var. asahii (strain CBS 8904)	26	25	25	30	29	19	27	26	27	27	28	29	29	25	26	20	21	26	25	25	26	25	29	28	28	28	23	25	25	29	28	28	28	28	28	28	29	22	26	27	18	18	26	27	28	23	26	25	19
Triticum aestivum	26	26	27	25	25	26	25	24	25	24	26	25	25	28	28	27	27	27	27	26	31	31	26	24	26	25	23	21	21	25	26	27	26	27	25	25	25	27	27	25	15	17	23	23	25	21	22	25	27
Triticum urartu	25	25	25	25	26	23	26	24	25	25	25	25	25	29	28	23	23	25	26	25	30	30	25	24	25	25	23	22	23	26	26	26	26	27	25	25	26	24	25	25	15	17	24	24	25	22	23	25	23
Trypanosoma brucei brucei (strain 927/4 GUTat10.1)	20	19	20	20	21	14	22	21	22	21	22	22	22	21	20	15	15	19	19	19	22	21	22	21	20	22	20	20	20	22	21	21	22	22	21	21	22	16	20	22	15	18	20	22	21	20	20	20	14
Trypanosoma brucei gambiense (strain MHOM/CI/86/DAL972)	20	19	20	20	20	14	22	21	21	21	21	21	21	21	19	15	15	19	20	19	21	21	23	21	20	21	20	19	20	22	21	21	22	21	21	21	21	16	19	22	15	17	21	22	20	20	20	20	14
Trypanosoma congolense (strain IL3000)	13	13	13	15	16	8	16	15	16	16	15	15	15	15	14	9	9	13	13	13	14	15	15	15	15	16	14	16	16	15	15	15	16	16	15	15	16	9	13	15	14	16	15	15	15	17	16	13	8
Trypanosoma cruzi	20	20	20	22	22	16	20	19	20	20	22	22	22	22	22	17	17	20	20	20	21	22	21	22	22	22	19	20	21	22	20	22	23	23	20	20	22	17	20	23	15	17	22	22	23	21	21	20	15
Trypanosoma cruzi (strain CL Brener)	22	21	22	24	24	18	23	21	22	22	23	23	24	23	23	19	19	22	22	21	23	24	22	23	24	23	21	21	22	24	21	23	24	24	21	21	22	19	21	24	16	17	23	23	23	21	22	20	18
Trypanosoma vivax (strain Y486)	8	8	8	10	10	5	10	11	11	10	11	11	11	9	8	6	6	9	9	8	9	9	10	10	10	11	9	11	10	10	10	10	10	10	10	10	10	6	9	11	9	11	11	10	10	11	11	8	5
Tuber melanosporum (strain Mel28)	25	24	24	28	28	17	28	26	28	28	29	29	29	24	26	18	18	24	25	25	26	25	30	29	29	30	25	25	26	29	28	29	30	29	28	28	29	19	25	25	18	19	27	28	29	23	28	24	17
Tupaia chinensis	30	30	32	19	19	82	19	17	19	17	19	19	19	21	30	65	68	29	32	30	24	25	21	19	19	19	21	14	14	19	20	20	20	21	19	19	19	61	30	19	10	10	17	18	20	13	15	30	83
Uncinocarpus reesii (strain UAMH 1704)	25	24	25	28	28	18	31	28	31	31	32	33	32	26	26	19	19	25	26	25	26	27	28	31	32	31	24	26	27	32	30	32	32	32	30	30	32	20	25	24	16	19	26	29	30	23	28	24	17
Ustilago hordei (strain Uh4875-4)	26	26	26	29	29	20	29	27	29	28	28	28	28	25	26	21	21	26	27	25	26	26	29	28	29	28	24	25	26	30	29	30	29	30	29	29	29	22	27	27	18	18	27	28	29	22	27	25	20
Ustilago maydis (strain 521 / FGSC 9021)	25	24	25	28	29	19	28	26	27	26	28	27	27	25	26	20	20	25	25	25	25	25	27	28	29	27	24	24	25	27	28	27	27	27	28	28	28	21	24	25	17	19	26	28	28	23	26	25	19
Vanderwaltozyma polyspora (strain ATCC 22028 / DSM 70294)	22	22	21	26	26	14	26	24	25	26	25	26	26	23	23	16	16	22	22	22	24	23	26	25	26	25	22	30	30	26	25	27	26	27	26	26	27	17	22	23	17	20	25	25	26	24	26	22	14
Vavraia culicis (isolate floridensis)	11	11	11	14	14	6	13	13	13	14	12	13	13	12	11	7	7	11	11	11	11	12	13	14	13	14	12	15	16	13	12	13	13	13	13	13	14	7	11	12	12	14	15	14	13	16	15	11	6
Verticillium alfalfae (strain VaMs.102 / ATCC MYA-4576 / FGSC 10136)	24	24	24	27	27	18	27	26	27	27	28	29	28	24	25	19	19	23	24	23	24	24	29	27	28	28	23	24	24	28	28	28	28	28	28	27	29	20	24	26	17	18	24	28	30	22	28	24	19
Verticillium dahliae (strain VdLs.17 / ATCC MYA-4575 / FGSC 10137)	25	25	25	28	28	20	28	26	28	28	30	30	30	25	27	20	21	25	25	25	25	25	30	29	31	30	24	25	26	30	29	29	29	29	29	29	30	21	25	27	18	18	26	30	31	23	29	24	20
Vitis vinifera	26	26	26	26	26	23	27	25	26	26	26	25	25	31	28	24	24	27	27	25	30	32	26	25	27	25	23	21	21	26	25	26	26	27	25	25	25	25	26	25	15	18	25	24	26	22	21	25	23
Vittaforma corneae (strain ATCC 50505)	9	9	9	11	10	5	10	10	10	12	11	11	11	9	9	6	6	9	9	9	9	9	9	10	10	11	10	11	13	11	10	10	11	11	11	11	11	6	9	10	10	13	12	10	10	13	12	9	5
Volvox carteri	24	23	24	26	26	21	26	23	25	25	26	26	26	27	26	21	22	24	24	24	26	27	27	26	26	26	22	22	22	25	25	26	26	27	24	24	26	23	24	27	17	17	24	25	26	22	22	23	21
Wallemia ichthyophaga (strain EXF-994 / CBS 113033)	23	23	23	28	27	15	27	26	28	28	28	28	28	24	24	16	16	23	23	23	24	24	26	28	29	28	23	25	26	28	27	28	28	28	27	28	28	18	23	23	17	21	27	28	28	25	27	23	15
Wallemia sebi (strain ATCC MYA-4683 / CBS 633.66)	22	23	22	28	27	14	27	25	26	26	25	26	26	23	24	16	16	22	20	23	23	23	26	26	27	27	23	25	26	27	26	27	26	26	26	26	26	17	22	24	16	21	28	27	26	23	26	23	14
Wickerhamomyces ciferrii (strain F-60-10 / ATCC 14091 / CBS 111 / JCM 3599 / NBRC 0793 / NRRL Y-1031)	24	24	24	27	27	16	27	25	26	26	27	27	27	25	25	18	18	24	24	23	24	26	28	28	28	28	23	28	29	28	26	28	28	28	27	27	28	19	24	25	18	20	27	26	27	25	27	23	16
Wuchereria bancrofti	36	35	36	25	25	22	23	22	24	23	23	24	23	24	32	24	25	34	36	36	25	25	24	25	24	25	36	21	23	24	23	25	24	25	24	24	25	26	36	23	13	17	26	25	24	22	24	35	22
Xenopus tropicalis	34	34	34	20	21	68	20	18	20	18	20	20	20	22	31	71	74	32	35	34	25	25	22	19	20	20	24	15	15	20	21	21	21	21	20	20	20	69	33	19	10	10	18	18	21	14	16	32	69
Xiphophorus maculatus	36	35	36	21	21	61	20	19	20	19	21	21	21	23	32	64	66	34	37	36	25	26	23	20	21	20	25	15	16	21	22	22	21	22	21	22	21	72	35	19	10	11	19	20	21	15	17	34	62
Yarrowia lipolytica (strain CLIB 122 / E 150)	24	23	24	27	26	17	28	26	27	27	27	27	27	24	25	18	18	24	24	24	24	24	28	27	28	27	23	26	26	28	27	28	27	27	27	27	27	19	24	25	17	19	27	28	27	23	27	24	17
Zea mays	24	23	23	24	24	19	25	24	25	25	24	24	25	27	26	19	19	24	24	23	29	30	25	24	25	24	21	21	22	25	25	26	26	26	24	24	25	20	24	25	16	17	24	23	24	22	23	23	19
Zygosaccharomyces bailii (strain CLIB 213 / ATCC 58445 / CBS 680 / CCRC 21525 / NBRC 1098 / NCYC 1416 / NRRL Y-2227)	20	20	20	25	25	13	25	24	25	24	24	24	24	21	22	15	14	21	20	21	21	21	24	24	26	26	21	27	29	26	24	25	24	24	25	25	26	16	21	23	17	20	25	25	24	22	26	20	13
Zygosaccharomyces rouxii (strain ATCC 2623 / CBS 732 / NBRC 1130 / NCYC 568 / NRRL Y-229)	23	22	22	27	26	15	27	25	26	27	25	25	25	23	23	16	16	23	23	22	23	22	26	26	27	27	22	28	28	27	25	26	26	26	26	26	26	17	23	23	16	19	25	26	25	23	26	22	15
[truncated: 383 more columns]
